# Supplementary material for: Evaluation of de novo transcriptome assemblies from RNA-Seq data
Source: Genome Biol. 2014 Dec 21;15(12):553. doi: 10.1186/s13059-014-0553-5 (PMC4298084; doi:10.1186/s13059-014-0553-5)
Supplement: Additional file 3 — Version of the DETONATE source code used for the experiments in this paper. [file 13059_2014_553_MOESM3_ESM.zip]

Archive with 5,507 entries (5,061 files):
- 13059_2014_553_MOESM3_ESM/detonate-1.8.1/
- 13059_2014_553_MOESM3_ESM/detonate-1.8.1/examples/
- 13059_2014_553_MOESM3_ESM/detonate-1.8.1/examples/toy_assembly_1.fa
- 13059_2014_553_MOESM3_ESM/detonate-1.8.1/examples/toy_assembly_2.fa
- 13059_2014_553_MOESM3_ESM/detonate-1.8.1/examples/toy_assembly_3.fa
- 13059_2014_553_MOESM3_ESM/detonate-1.8.1/examples/toy_ref.fa
- 13059_2014_553_MOESM3_ESM/detonate-1.8.1/examples/toy_SE.fq
- 13059_2014_553_MOESM3_ESM/detonate-1.8.1/html/
- 13059_2014_553_MOESM3_ESM/detonate-1.8.1/html/index.html
- 13059_2014_553_MOESM3_ESM/detonate-1.8.1/html/ref-eval.html
- 13059_2014_553_MOESM3_ESM/detonate-1.8.1/html/ref-eval-estimate-true-assembly.html
- 13059_2014_553_MOESM3_ESM/detonate-1.8.1/html/rsem-eval.html
- 13059_2014_553_MOESM3_ESM/detonate-1.8.1/html/vignette.html
- 13059_2014_553_MOESM3_ESM/detonate-1.8.1/Makefile
- 13059_2014_553_MOESM3_ESM/detonate-1.8.1/README
- 13059_2014_553_MOESM3_ESM/detonate-1.8.1/ref-eval/
- 13059_2014_553_MOESM3_ESM/detonate-1.8.1/ref-eval/.gitignore
- 13059_2014_553_MOESM3_ESM/detonate-1.8.1/ref-eval/alignment_segment.hh
- 13059_2014_553_MOESM3_ESM/detonate-1.8.1/ref-eval/blast.hh
- 13059_2014_553_MOESM3_ESM/detonate-1.8.1/ref-eval/boost/
- 13059_2014_553_MOESM3_ESM/detonate-1.8.1/ref-eval/boost/.gitignore
- 13059_2014_553_MOESM3_ESM/detonate-1.8.1/ref-eval/boost/boost.png
- 13059_2014_553_MOESM3_ESM/detonate-1.8.1/ref-eval/boost/boost/
- 13059_2014_553_MOESM3_ESM/detonate-1.8.1/ref-eval/boost/boost/aligned_storage.hpp
- 13059_2014_553_MOESM3_ESM/detonate-1.8.1/ref-eval/boost/boost/any.hpp
- 13059_2014_553_MOESM3_ESM/detonate-1.8.1/ref-eval/boost/boost/array.hpp
- 13059_2014_553_MOESM3_ESM/detonate-1.8.1/ref-eval/boost/boost/assert.hpp
- 13059_2014_553_MOESM3_ESM/detonate-1.8.1/ref-eval/boost/boost/bind.hpp
- 13059_2014_553_MOESM3_ESM/detonate-1.8.1/ref-eval/boost/boost/bind/
- 13059_2014_553_MOESM3_ESM/detonate-1.8.1/ref-eval/boost/boost/bind/arg.hpp
- 13059_2014_553_MOESM3_ESM/detonate-1.8.1/ref-eval/boost/boost/bind/bind.hpp
- 13059_2014_553_MOESM3_ESM/detonate-1.8.1/ref-eval/boost/boost/bind/bind_cc.hpp
- 13059_2014_553_MOESM3_ESM/detonate-1.8.1/ref-eval/boost/boost/bind/bind_mf_cc.hpp
- 13059_2014_553_MOESM3_ESM/detonate-1.8.1/ref-eval/boost/boost/bind/bind_mf2_cc.hpp
- 13059_2014_553_MOESM3_ESM/detonate-1.8.1/ref-eval/boost/boost/bind/bind_template.hpp
- 13059_2014_553_MOESM3_ESM/detonate-1.8.1/ref-eval/boost/boost/bind/mem_fn.hpp
- 13059_2014_553_MOESM3_ESM/detonate-1.8.1/ref-eval/boost/boost/bind/mem_fn_cc.hpp
- 13059_2014_553_MOESM3_ESM/detonate-1.8.1/ref-eval/boost/boost/bind/mem_fn_template.hpp
- 13059_2014_553_MOESM3_ESM/detonate-1.8.1/ref-eval/boost/boost/bind/mem_fn_vw.hpp
- 13059_2014_553_MOESM3_ESM/detonate-1.8.1/ref-eval/boost/boost/bind/placeholders.hpp
- 13059_2014_553_MOESM3_ESM/detonate-1.8.1/ref-eval/boost/boost/bind/storage.hpp
- 13059_2014_553_MOESM3_ESM/detonate-1.8.1/ref-eval/boost/boost/call_traits.hpp
- 13059_2014_553_MOESM3_ESM/detonate-1.8.1/ref-eval/boost/boost/checked_delete.hpp
- 13059_2014_553_MOESM3_ESM/detonate-1.8.1/ref-eval/boost/boost/concept/
- 13059_2014_553_MOESM3_ESM/detonate-1.8.1/ref-eval/boost/boost/concept/assert.hpp
- 13059_2014_553_MOESM3_ESM/detonate-1.8.1/ref-eval/boost/boost/concept/detail/
- 13059_2014_553_MOESM3_ESM/detonate-1.8.1/ref-eval/boost/boost/concept/detail/backward_compatibility.hpp
- 13059_2014_553_MOESM3_ESM/detonate-1.8.1/ref-eval/boost/boost/concept/detail/borland.hpp
- 13059_2014_553_MOESM3_ESM/detonate-1.8.1/ref-eval/boost/boost/concept/detail/concept_def.hpp
- 13059_2014_553_MOESM3_ESM/detonate-1.8.1/ref-eval/boost/boost/concept/detail/concept_undef.hpp
- 13059_2014_553_MOESM3_ESM/detonate-1.8.1/ref-eval/boost/boost/concept/detail/general.hpp
- 13059_2014_553_MOESM3_ESM/detonate-1.8.1/ref-eval/boost/boost/concept/detail/has_constraints.hpp
- 13059_2014_553_MOESM3_ESM/detonate-1.8.1/ref-eval/boost/boost/concept/detail/msvc.hpp
- 13059_2014_553_MOESM3_ESM/detonate-1.8.1/ref-eval/boost/boost/concept/usage.hpp
- 13059_2014_553_MOESM3_ESM/detonate-1.8.1/ref-eval/boost/boost/concept_check.hpp
- 13059_2014_553_MOESM3_ESM/detonate-1.8.1/ref-eval/boost/boost/config.hpp
- 13059_2014_553_MOESM3_ESM/detonate-1.8.1/ref-eval/boost/boost/config/
- 13059_2014_553_MOESM3_ESM/detonate-1.8.1/ref-eval/boost/boost/config/abi/
- 13059_2014_553_MOESM3_ESM/detonate-1.8.1/ref-eval/boost/boost/config/abi/borland_prefix.hpp
- 13059_2014_553_MOESM3_ESM/detonate-1.8.1/ref-eval/boost/boost/config/abi/borland_suffix.hpp
- 13059_2014_553_MOESM3_ESM/detonate-1.8.1/ref-eval/boost/boost/config/abi/msvc_prefix.hpp
- 13059_2014_553_MOESM3_ESM/detonate-1.8.1/ref-eval/boost/boost/config/abi/msvc_suffix.hpp
- 13059_2014_553_MOESM3_ESM/detonate-1.8.1/ref-eval/boost/boost/config/abi_prefix.hpp
- 13059_2014_553_MOESM3_ESM/detonate-1.8.1/ref-eval/boost/boost/config/abi_suffix.hpp
- 13059_2014_553_MOESM3_ESM/detonate-1.8.1/ref-eval/boost/boost/config/auto_link.hpp
- 13059_2014_553_MOESM3_ESM/detonate-1.8.1/ref-eval/boost/boost/config/compiler/
- 13059_2014_553_MOESM3_ESM/detonate-1.8.1/ref-eval/boost/boost/config/compiler/borland.hpp
- 13059_2014_553_MOESM3_ESM/detonate-1.8.1/ref-eval/boost/boost/config/compiler/clang.hpp
- 13059_2014_553_MOESM3_ESM/detonate-1.8.1/ref-eval/boost/boost/config/compiler/codegear.hpp
- 13059_2014_553_MOESM3_ESM/detonate-1.8.1/ref-eval/boost/boost/config/compiler/comeau.hpp
- 13059_2014_553_MOESM3_ESM/detonate-1.8.1/ref-eval/boost/boost/config/compiler/common_edg.hpp
- 13059_2014_553_MOESM3_ESM/detonate-1.8.1/ref-eval/boost/boost/config/compiler/compaq_cxx.hpp
- 13059_2014_553_MOESM3_ESM/detonate-1.8.1/ref-eval/boost/boost/config/compiler/cray.hpp
- 13059_2014_553_MOESM3_ESM/detonate-1.8.1/ref-eval/boost/boost/config/compiler/digitalmars.hpp
- 13059_2014_553_MOESM3_ESM/detonate-1.8.1/ref-eval/boost/boost/config/compiler/gcc.hpp
- 13059_2014_553_MOESM3_ESM/detonate-1.8.1/ref-eval/boost/boost/config/compiler/gcc_xml.hpp
- 13059_2014_553_MOESM3_ESM/detonate-1.8.1/ref-eval/boost/boost/config/compiler/greenhills.hpp
- 13059_2014_553_MOESM3_ESM/detonate-1.8.1/ref-eval/boost/boost/config/compiler/hp_acc.hpp
- 13059_2014_553_MOESM3_ESM/detonate-1.8.1/ref-eval/boost/boost/config/compiler/intel.hpp
- 13059_2014_553_MOESM3_ESM/detonate-1.8.1/ref-eval/boost/boost/config/compiler/kai.hpp
- 13059_2014_553_MOESM3_ESM/detonate-1.8.1/ref-eval/boost/boost/config/compiler/metrowerks.hpp
- 13059_2014_553_MOESM3_ESM/detonate-1.8.1/ref-eval/boost/boost/config/compiler/mpw.hpp
- 13059_2014_553_MOESM3_ESM/detonate-1.8.1/ref-eval/boost/boost/config/compiler/nvcc.hpp
- 13059_2014_553_MOESM3_ESM/detonate-1.8.1/ref-eval/boost/boost/config/compiler/pathscale.hpp
- 13059_2014_553_MOESM3_ESM/detonate-1.8.1/ref-eval/boost/boost/config/compiler/pgi.hpp
- 13059_2014_553_MOESM3_ESM/detonate-1.8.1/ref-eval/boost/boost/config/compiler/sgi_mipspro.hpp
- 13059_2014_553_MOESM3_ESM/detonate-1.8.1/ref-eval/boost/boost/config/compiler/sunpro_cc.hpp
- 13059_2014_553_MOESM3_ESM/detonate-1.8.1/ref-eval/boost/boost/config/compiler/vacpp.hpp
- 13059_2014_553_MOESM3_ESM/detonate-1.8.1/ref-eval/boost/boost/config/compiler/visualc.hpp
- 13059_2014_553_MOESM3_ESM/detonate-1.8.1/ref-eval/boost/boost/config/no_tr1/
- 13059_2014_553_MOESM3_ESM/detonate-1.8.1/ref-eval/boost/boost/config/no_tr1/cmath.hpp
- 13059_2014_553_MOESM3_ESM/detonate-1.8.1/ref-eval/boost/boost/config/no_tr1/complex.hpp
- 13059_2014_553_MOESM3_ESM/detonate-1.8.1/ref-eval/boost/boost/config/no_tr1/functional.hpp
- 13059_2014_553_MOESM3_ESM/detonate-1.8.1/ref-eval/boost/boost/config/no_tr1/memory.hpp
- 13059_2014_553_MOESM3_ESM/detonate-1.8.1/ref-eval/boost/boost/config/no_tr1/utility.hpp
- 13059_2014_553_MOESM3_ESM/detonate-1.8.1/ref-eval/boost/boost/config/platform/
- 13059_2014_553_MOESM3_ESM/detonate-1.8.1/ref-eval/boost/boost/config/platform/aix.hpp
- 13059_2014_553_MOESM3_ESM/detonate-1.8.1/ref-eval/boost/boost/config/platform/amigaos.hpp
- 13059_2014_553_MOESM3_ESM/detonate-1.8.1/ref-eval/boost/boost/config/platform/beos.hpp
- 13059_2014_553_MOESM3_ESM/detonate-1.8.1/ref-eval/boost/boost/config/platform/bsd.hpp
- 13059_2014_553_MOESM3_ESM/detonate-1.8.1/ref-eval/boost/boost/config/platform/cray.hpp
- 13059_2014_553_MOESM3_ESM/detonate-1.8.1/ref-eval/boost/boost/config/platform/cygwin.hpp
- 13059_2014_553_MOESM3_ESM/detonate-1.8.1/ref-eval/boost/boost/config/platform/hpux.hpp
- 13059_2014_553_MOESM3_ESM/detonate-1.8.1/ref-eval/boost/boost/config/platform/irix.hpp
- 13059_2014_553_MOESM3_ESM/detonate-1.8.1/ref-eval/boost/boost/config/platform/linux.hpp
- 13059_2014_553_MOESM3_ESM/detonate-1.8.1/ref-eval/boost/boost/config/platform/macos.hpp
- 13059_2014_553_MOESM3_ESM/detonate-1.8.1/ref-eval/boost/boost/config/platform/qnxnto.hpp
- 13059_2014_553_MOESM3_ESM/detonate-1.8.1/ref-eval/boost/boost/config/platform/solaris.hpp
- 13059_2014_553_MOESM3_ESM/detonate-1.8.1/ref-eval/boost/boost/config/platform/symbian.hpp
- 13059_2014_553_MOESM3_ESM/detonate-1.8.1/ref-eval/boost/boost/config/platform/vms.hpp
- 13059_2014_553_MOESM3_ESM/detonate-1.8.1/ref-eval/boost/boost/config/platform/vxworks.hpp
- 13059_2014_553_MOESM3_ESM/detonate-1.8.1/ref-eval/boost/boost/config/platform/win32.hpp
- 13059_2014_553_MOESM3_ESM/detonate-1.8.1/ref-eval/boost/boost/config/posix_features.hpp
- 13059_2014_553_MOESM3_ESM/detonate-1.8.1/ref-eval/boost/boost/config/requires_threads.hpp
- 13059_2014_553_MOESM3_ESM/detonate-1.8.1/ref-eval/boost/boost/config/select_compiler_config.hpp
- 13059_2014_553_MOESM3_ESM/detonate-1.8.1/ref-eval/boost/boost/config/select_platform_config.hpp
- 13059_2014_553_MOESM3_ESM/detonate-1.8.1/ref-eval/boost/boost/config/select_stdlib_config.hpp
- 13059_2014_553_MOESM3_ESM/detonate-1.8.1/ref-eval/boost/boost/config/stdlib/
- 13059_2014_553_MOESM3_ESM/detonate-1.8.1/ref-eval/boost/boost/config/stdlib/dinkumware.hpp
- 13059_2014_553_MOESM3_ESM/detonate-1.8.1/ref-eval/boost/boost/config/stdlib/libcomo.hpp
- 13059_2014_553_MOESM3_ESM/detonate-1.8.1/ref-eval/boost/boost/config/stdlib/libcpp.hpp
- 13059_2014_553_MOESM3_ESM/detonate-1.8.1/ref-eval/boost/boost/config/stdlib/libstdcpp3.hpp
- 13059_2014_553_MOESM3_ESM/detonate-1.8.1/ref-eval/boost/boost/config/stdlib/modena.hpp
- 13059_2014_553_MOESM3_ESM/detonate-1.8.1/ref-eval/boost/boost/config/stdlib/msl.hpp
- 13059_2014_553_MOESM3_ESM/detonate-1.8.1/ref-eval/boost/boost/config/stdlib/roguewave.hpp
- 13059_2014_553_MOESM3_ESM/detonate-1.8.1/ref-eval/boost/boost/config/stdlib/sgi.hpp
- 13059_2014_553_MOESM3_ESM/detonate-1.8.1/ref-eval/boost/boost/config/stdlib/stlport.hpp
- 13059_2014_553_MOESM3_ESM/detonate-1.8.1/ref-eval/boost/boost/config/stdlib/vacpp.hpp
- 13059_2014_553_MOESM3_ESM/detonate-1.8.1/ref-eval/boost/boost/config/suffix.hpp
- 13059_2014_553_MOESM3_ESM/detonate-1.8.1/ref-eval/boost/boost/config/user.hpp
- 13059_2014_553_MOESM3_ESM/detonate-1.8.1/ref-eval/boost/boost/config/warning_disable.hpp
- 13059_2014_553_MOESM3_ESM/detonate-1.8.1/ref-eval/boost/boost/container/
- 13059_2014_553_MOESM3_ESM/detonate-1.8.1/ref-eval/boost/boost/container/allocator_traits.hpp
- 13059_2014_553_MOESM3_ESM/detonate-1.8.1/ref-eval/boost/boost/container/container_fwd.hpp
- 13059_2014_553_MOESM3_ESM/detonate-1.8.1/ref-eval/boost/boost/container/detail/
- 13059_2014_553_MOESM3_ESM/detonate-1.8.1/ref-eval/boost/boost/container/detail/config_begin.hpp
- 13059_2014_553_MOESM3_ESM/detonate-1.8.1/ref-eval/boost/boost/container/detail/config_end.hpp
- 13059_2014_553_MOESM3_ESM/detonate-1.8.1/ref-eval/boost/boost/container/detail/memory_util.hpp
- 13059_2014_553_MOESM3_ESM/detonate-1.8.1/ref-eval/boost/boost/container/detail/mpl.hpp
- 13059_2014_553_MOESM3_ESM/detonate-1.8.1/ref-eval/boost/boost/container/detail/preprocessor.hpp
- 13059_2014_553_MOESM3_ESM/detonate-1.8.1/ref-eval/boost/boost/container/detail/workaround.hpp
- 13059_2014_553_MOESM3_ESM/detonate-1.8.1/ref-eval/boost/boost/cstdint.hpp
- 13059_2014_553_MOESM3_ESM/detonate-1.8.1/ref-eval/boost/boost/cstdlib.hpp
- 13059_2014_553_MOESM3_ESM/detonate-1.8.1/ref-eval/boost/boost/current_function.hpp
- 13059_2014_553_MOESM3_ESM/detonate-1.8.1/ref-eval/boost/boost/detail/
- 13059_2014_553_MOESM3_ESM/detonate-1.8.1/ref-eval/boost/boost/detail/binary_search.hpp
- 13059_2014_553_MOESM3_ESM/detonate-1.8.1/ref-eval/boost/boost/detail/call_traits.hpp
- 13059_2014_553_MOESM3_ESM/detonate-1.8.1/ref-eval/boost/boost/detail/container_fwd.hpp
- 13059_2014_553_MOESM3_ESM/detonate-1.8.1/ref-eval/boost/boost/detail/endian.hpp
- 13059_2014_553_MOESM3_ESM/detonate-1.8.1/ref-eval/boost/boost/detail/fenv.hpp
- 13059_2014_553_MOESM3_ESM/detonate-1.8.1/ref-eval/boost/boost/detail/indirect_traits.hpp
- 13059_2014_553_MOESM3_ESM/detonate-1.8.1/ref-eval/boost/boost/detail/interlocked.hpp
- 13059_2014_553_MOESM3_ESM/detonate-1.8.1/ref-eval/boost/boost/detail/is_function_ref_tester.hpp
- 13059_2014_553_MOESM3_ESM/detonate-1.8.1/ref-eval/boost/boost/detail/iterator.hpp
- 13059_2014_553_MOESM3_ESM/detonate-1.8.1/ref-eval/boost/boost/detail/lcast_precision.hpp
- 13059_2014_553_MOESM3_ESM/detonate-1.8.1/ref-eval/boost/boost/detail/lightweight_mutex.hpp
- 13059_2014_553_MOESM3_ESM/detonate-1.8.1/ref-eval/boost/boost/detail/no_exceptions_support.hpp
- 13059_2014_553_MOESM3_ESM/detonate-1.8.1/ref-eval/boost/boost/detail/ob_call_traits.hpp
- 13059_2014_553_MOESM3_ESM/detonate-1.8.1/ref-eval/boost/boost/detail/reference_content.hpp
- 13059_2014_553_MOESM3_ESM/detonate-1.8.1/ref-eval/boost/boost/detail/select_type.hpp
- 13059_2014_553_MOESM3_ESM/detonate-1.8.1/ref-eval/boost/boost/detail/sp_typeinfo.hpp
- 13059_2014_553_MOESM3_ESM/detonate-1.8.1/ref-eval/boost/boost/detail/utf8_codecvt_facet.hpp
- 13059_2014_553_MOESM3_ESM/detonate-1.8.1/ref-eval/boost/boost/detail/utf8_codecvt_facet.ipp
- 13059_2014_553_MOESM3_ESM/detonate-1.8.1/ref-eval/boost/boost/detail/workaround.hpp
- 13059_2014_553_MOESM3_ESM/detonate-1.8.1/ref-eval/boost/boost/exception/
- 13059_2014_553_MOESM3_ESM/detonate-1.8.1/ref-eval/boost/boost/exception/current_exception_cast.hpp
- 13059_2014_553_MOESM3_ESM/detonate-1.8.1/ref-eval/boost/boost/exception/detail/
- 13059_2014_553_MOESM3_ESM/detonate-1.8.1/ref-eval/boost/boost/exception/detail/attribute_noreturn.hpp
- 13059_2014_553_MOESM3_ESM/detonate-1.8.1/ref-eval/boost/boost/exception/detail/error_info_impl.hpp
- 13059_2014_553_MOESM3_ESM/detonate-1.8.1/ref-eval/boost/boost/exception/detail/type_info.hpp
- 13059_2014_553_MOESM3_ESM/detonate-1.8.1/ref-eval/boost/boost/exception/exception.hpp
- 13059_2014_553_MOESM3_ESM/detonate-1.8.1/ref-eval/boost/boost/exception/get_error_info.hpp
- 13059_2014_553_MOESM3_ESM/detonate-1.8.1/ref-eval/boost/boost/foreach.hpp
- 13059_2014_553_MOESM3_ESM/detonate-1.8.1/ref-eval/boost/boost/foreach_fwd.hpp
- 13059_2014_553_MOESM3_ESM/detonate-1.8.1/ref-eval/boost/boost/function.hpp
- 13059_2014_553_MOESM3_ESM/detonate-1.8.1/ref-eval/boost/boost/function/
- 13059_2014_553_MOESM3_ESM/detonate-1.8.1/ref-eval/boost/boost/function/detail/
- 13059_2014_553_MOESM3_ESM/detonate-1.8.1/ref-eval/boost/boost/function/detail/function_iterate.hpp
- 13059_2014_553_MOESM3_ESM/detonate-1.8.1/ref-eval/boost/boost/function/detail/gen_maybe_include.pl
- 13059_2014_553_MOESM3_ESM/detonate-1.8.1/ref-eval/boost/boost/function/detail/maybe_include.hpp
- 13059_2014_553_MOESM3_ESM/detonate-1.8.1/ref-eval/boost/boost/function/detail/prologue.hpp
- 13059_2014_553_MOESM3_ESM/detonate-1.8.1/ref-eval/boost/boost/function/function_base.hpp
- 13059_2014_553_MOESM3_ESM/detonate-1.8.1/ref-eval/boost/boost/function/function_fwd.hpp
- 13059_2014_553_MOESM3_ESM/detonate-1.8.1/ref-eval/boost/boost/function/function_template.hpp
- 13059_2014_553_MOESM3_ESM/detonate-1.8.1/ref-eval/boost/boost/function/function0.hpp
- 13059_2014_553_MOESM3_ESM/detonate-1.8.1/ref-eval/boost/boost/function/function1.hpp
- 13059_2014_553_MOESM3_ESM/detonate-1.8.1/ref-eval/boost/boost/function/function10.hpp
- 13059_2014_553_MOESM3_ESM/detonate-1.8.1/ref-eval/boost/boost/function/function2.hpp
- 13059_2014_553_MOESM3_ESM/detonate-1.8.1/ref-eval/boost/boost/function/function3.hpp
- 13059_2014_553_MOESM3_ESM/detonate-1.8.1/ref-eval/boost/boost/function/function4.hpp
- 13059_2014_553_MOESM3_ESM/detonate-1.8.1/ref-eval/boost/boost/function/function5.hpp
- 13059_2014_553_MOESM3_ESM/detonate-1.8.1/ref-eval/boost/boost/function/function6.hpp
- 13059_2014_553_MOESM3_ESM/detonate-1.8.1/ref-eval/boost/boost/function/function7.hpp
- 13059_2014_553_MOESM3_ESM/detonate-1.8.1/ref-eval/boost/boost/function/function8.hpp
- 13059_2014_553_MOESM3_ESM/detonate-1.8.1/ref-eval/boost/boost/function/function9.hpp
- 13059_2014_553_MOESM3_ESM/detonate-1.8.1/ref-eval/boost/boost/function_equal.hpp
- 13059_2014_553_MOESM3_ESM/detonate-1.8.1/ref-eval/boost/boost/function_output_iterator.hpp
- 13059_2014_553_MOESM3_ESM/detonate-1.8.1/ref-eval/boost/boost/functional/
- 13059_2014_553_MOESM3_ESM/detonate-1.8.1/ref-eval/boost/boost/functional/hash.hpp
- 13059_2014_553_MOESM3_ESM/detonate-1.8.1/ref-eval/boost/boost/functional/hash/
- 13059_2014_553_MOESM3_ESM/detonate-1.8.1/ref-eval/boost/boost/functional/hash/detail/
- 13059_2014_553_MOESM3_ESM/detonate-1.8.1/ref-eval/boost/boost/functional/hash/detail/float_functions.hpp
- 13059_2014_553_MOESM3_ESM/detonate-1.8.1/ref-eval/boost/boost/functional/hash/detail/hash_float.hpp
- 13059_2014_553_MOESM3_ESM/detonate-1.8.1/ref-eval/boost/boost/functional/hash/detail/limits.hpp
- 13059_2014_553_MOESM3_ESM/detonate-1.8.1/ref-eval/boost/boost/functional/hash/extensions.hpp
- 13059_2014_553_MOESM3_ESM/detonate-1.8.1/ref-eval/boost/boost/functional/hash/hash.hpp
- 13059_2014_553_MOESM3_ESM/detonate-1.8.1/ref-eval/boost/boost/functional/hash/hash_fwd.hpp
- 13059_2014_553_MOESM3_ESM/detonate-1.8.1/ref-eval/boost/boost/functional/hash_fwd.hpp
- 13059_2014_553_MOESM3_ESM/detonate-1.8.1/ref-eval/boost/boost/get_pointer.hpp
- 13059_2014_553_MOESM3_ESM/detonate-1.8.1/ref-eval/boost/boost/integer.hpp
- 13059_2014_553_MOESM3_ESM/detonate-1.8.1/ref-eval/boost/boost/integer/
- 13059_2014_553_MOESM3_ESM/detonate-1.8.1/ref-eval/boost/boost/integer/integer_mask.hpp
- 13059_2014_553_MOESM3_ESM/detonate-1.8.1/ref-eval/boost/boost/integer/static_log2.hpp
- 13059_2014_553_MOESM3_ESM/detonate-1.8.1/ref-eval/boost/boost/integer_fwd.hpp
- 13059_2014_553_MOESM3_ESM/detonate-1.8.1/ref-eval/boost/boost/integer_traits.hpp
- 13059_2014_553_MOESM3_ESM/detonate-1.8.1/ref-eval/boost/boost/intrusive/
- 13059_2014_553_MOESM3_ESM/detonate-1.8.1/ref-eval/boost/boost/intrusive/detail/
- 13059_2014_553_MOESM3_ESM/detonate-1.8.1/ref-eval/boost/boost/intrusive/detail/config_begin.hpp
- 13059_2014_553_MOESM3_ESM/detonate-1.8.1/ref-eval/boost/boost/intrusive/detail/config_end.hpp
- 13059_2014_553_MOESM3_ESM/detonate-1.8.1/ref-eval/boost/boost/intrusive/detail/has_member_function_callable_with.hpp
- 13059_2014_553_MOESM3_ESM/detonate-1.8.1/ref-eval/boost/boost/intrusive/detail/memory_util.hpp
- 13059_2014_553_MOESM3_ESM/detonate-1.8.1/ref-eval/boost/boost/intrusive/detail/mpl.hpp
- 13059_2014_553_MOESM3_ESM/detonate-1.8.1/ref-eval/boost/boost/intrusive/detail/preprocessor.hpp
- 13059_2014_553_MOESM3_ESM/detonate-1.8.1/ref-eval/boost/boost/intrusive/detail/workaround.hpp
- 13059_2014_553_MOESM3_ESM/detonate-1.8.1/ref-eval/boost/boost/intrusive/pointer_traits.hpp
- 13059_2014_553_MOESM3_ESM/detonate-1.8.1/ref-eval/boost/boost/io/
- 13059_2014_553_MOESM3_ESM/detonate-1.8.1/ref-eval/boost/boost/io/ios_state.hpp
- 13059_2014_553_MOESM3_ESM/detonate-1.8.1/ref-eval/boost/boost/io_fwd.hpp
- 13059_2014_553_MOESM3_ESM/detonate-1.8.1/ref-eval/boost/boost/is_placeholder.hpp
- 13059_2014_553_MOESM3_ESM/detonate-1.8.1/ref-eval/boost/boost/iterator.hpp
- 13059_2014_553_MOESM3_ESM/detonate-1.8.1/ref-eval/boost/boost/iterator/
- 13059_2014_553_MOESM3_ESM/detonate-1.8.1/ref-eval/boost/boost/iterator/detail/
- 13059_2014_553_MOESM3_ESM/detonate-1.8.1/ref-eval/boost/boost/iterator/detail/config_def.hpp
- 13059_2014_553_MOESM3_ESM/detonate-1.8.1/ref-eval/boost/boost/iterator/detail/config_undef.hpp
- 13059_2014_553_MOESM3_ESM/detonate-1.8.1/ref-eval/boost/boost/iterator/detail/enable_if.hpp
- 13059_2014_553_MOESM3_ESM/detonate-1.8.1/ref-eval/boost/boost/iterator/detail/facade_iterator_category.hpp
- 13059_2014_553_MOESM3_ESM/detonate-1.8.1/ref-eval/boost/boost/iterator/detail/minimum_category.hpp
- 13059_2014_553_MOESM3_ESM/detonate-1.8.1/ref-eval/boost/boost/iterator/interoperable.hpp
- 13059_2014_553_MOESM3_ESM/detonate-1.8.1/ref-eval/boost/boost/iterator/iterator_adaptor.hpp
- 13059_2014_553_MOESM3_ESM/detonate-1.8.1/ref-eval/boost/boost/iterator/iterator_categories.hpp
- 13059_2014_553_MOESM3_ESM/detonate-1.8.1/ref-eval/boost/boost/iterator/iterator_concepts.hpp
- 13059_2014_553_MOESM3_ESM/detonate-1.8.1/ref-eval/boost/boost/iterator/iterator_facade.hpp
- 13059_2014_553_MOESM3_ESM/detonate-1.8.1/ref-eval/boost/boost/iterator/iterator_traits.hpp
- 13059_2014_553_MOESM3_ESM/detonate-1.8.1/ref-eval/boost/boost/iterator/reverse_iterator.hpp
- 13059_2014_553_MOESM3_ESM/detonate-1.8.1/ref-eval/boost/boost/lexical_cast.hpp
- 13059_2014_553_MOESM3_ESM/detonate-1.8.1/ref-eval/boost/boost/limits.hpp
- 13059_2014_553_MOESM3_ESM/detonate-1.8.1/ref-eval/boost/boost/make_shared.hpp
- 13059_2014_553_MOESM3_ESM/detonate-1.8.1/ref-eval/boost/boost/math/
- 13059_2014_553_MOESM3_ESM/detonate-1.8.1/ref-eval/boost/boost/math/policies/
- 13059_2014_553_MOESM3_ESM/detonate-1.8.1/ref-eval/boost/boost/math/policies/policy.hpp
- 13059_2014_553_MOESM3_ESM/detonate-1.8.1/ref-eval/boost/boost/math/special_functions/
- 13059_2014_553_MOESM3_ESM/detonate-1.8.1/ref-eval/boost/boost/math/special_functions/detail/
- 13059_2014_553_MOESM3_ESM/detonate-1.8.1/ref-eval/boost/boost/math/special_functions/detail/fp_traits.hpp
- 13059_2014_553_MOESM3_ESM/detonate-1.8.1/ref-eval/boost/boost/math/special_functions/detail/round_fwd.hpp
- 13059_2014_553_MOESM3_ESM/detonate-1.8.1/ref-eval/boost/boost/math/special_functions/fpclassify.hpp
- 13059_2014_553_MOESM3_ESM/detonate-1.8.1/ref-eval/boost/boost/math/special_functions/math_fwd.hpp
- 13059_2014_553_MOESM3_ESM/detonate-1.8.1/ref-eval/boost/boost/math/special_functions/sign.hpp
- 13059_2014_553_MOESM3_ESM/detonate-1.8.1/ref-eval/boost/boost/math/tools/
- 13059_2014_553_MOESM3_ESM/detonate-1.8.1/ref-eval/boost/boost/math/tools/config.hpp
- 13059_2014_553_MOESM3_ESM/detonate-1.8.1/ref-eval/boost/boost/math/tools/promotion.hpp
- 13059_2014_553_MOESM3_ESM/detonate-1.8.1/ref-eval/boost/boost/math/tools/real_cast.hpp
- 13059_2014_553_MOESM3_ESM/detonate-1.8.1/ref-eval/boost/boost/math/tools/user.hpp
- 13059_2014_553_MOESM3_ESM/detonate-1.8.1/ref-eval/boost/boost/mem_fn.hpp
- 13059_2014_553_MOESM3_ESM/detonate-1.8.1/ref-eval/boost/boost/memory_order.hpp
- 13059_2014_553_MOESM3_ESM/detonate-1.8.1/ref-eval/boost/boost/move/
- 13059_2014_553_MOESM3_ESM/detonate-1.8.1/ref-eval/boost/boost/move/algorithm.hpp
- 13059_2014_553_MOESM3_ESM/detonate-1.8.1/ref-eval/boost/boost/move/core.hpp
- 13059_2014_553_MOESM3_ESM/detonate-1.8.1/ref-eval/boost/boost/move/detail/
- 13059_2014_553_MOESM3_ESM/detonate-1.8.1/ref-eval/boost/boost/move/detail/config_begin.hpp
- 13059_2014_553_MOESM3_ESM/detonate-1.8.1/ref-eval/boost/boost/move/detail/config_end.hpp
- 13059_2014_553_MOESM3_ESM/detonate-1.8.1/ref-eval/boost/boost/move/detail/meta_utils.hpp
- 13059_2014_553_MOESM3_ESM/detonate-1.8.1/ref-eval/boost/boost/move/iterator.hpp
- 13059_2014_553_MOESM3_ESM/detonate-1.8.1/ref-eval/boost/boost/move/move.hpp
- 13059_2014_553_MOESM3_ESM/detonate-1.8.1/ref-eval/boost/boost/move/traits.hpp
- 13059_2014_553_MOESM3_ESM/detonate-1.8.1/ref-eval/boost/boost/move/utility.hpp
- 13059_2014_553_MOESM3_ESM/detonate-1.8.1/ref-eval/boost/boost/mpl/
- 13059_2014_553_MOESM3_ESM/detonate-1.8.1/ref-eval/boost/boost/mpl/advance.hpp
- 13059_2014_553_MOESM3_ESM/detonate-1.8.1/ref-eval/boost/boost/mpl/advance_fwd.hpp
- 13059_2014_553_MOESM3_ESM/detonate-1.8.1/ref-eval/boost/boost/mpl/always.hpp
- 13059_2014_553_MOESM3_ESM/detonate-1.8.1/ref-eval/boost/boost/mpl/and.hpp
- 13059_2014_553_MOESM3_ESM/detonate-1.8.1/ref-eval/boost/boost/mpl/apply.hpp
- 13059_2014_553_MOESM3_ESM/detonate-1.8.1/ref-eval/boost/boost/mpl/apply_fwd.hpp
- 13059_2014_553_MOESM3_ESM/detonate-1.8.1/ref-eval/boost/boost/mpl/apply_wrap.hpp
- 13059_2014_553_MOESM3_ESM/detonate-1.8.1/ref-eval/boost/boost/mpl/arg.hpp
- 13059_2014_553_MOESM3_ESM/detonate-1.8.1/ref-eval/boost/boost/mpl/arg_fwd.hpp
- 13059_2014_553_MOESM3_ESM/detonate-1.8.1/ref-eval/boost/boost/mpl/assert.hpp
- 13059_2014_553_MOESM3_ESM/detonate-1.8.1/ref-eval/boost/boost/mpl/at.hpp
- 13059_2014_553_MOESM3_ESM/detonate-1.8.1/ref-eval/boost/boost/mpl/at_fwd.hpp
- 13059_2014_553_MOESM3_ESM/detonate-1.8.1/ref-eval/boost/boost/mpl/aux_/
- 13059_2014_553_MOESM3_ESM/detonate-1.8.1/ref-eval/boost/boost/mpl/aux_/adl_barrier.hpp
- 13059_2014_553_MOESM3_ESM/detonate-1.8.1/ref-eval/boost/boost/mpl/aux_/advance_backward.hpp
- 13059_2014_553_MOESM3_ESM/detonate-1.8.1/ref-eval/boost/boost/mpl/aux_/advance_forward.hpp
- 13059_2014_553_MOESM3_ESM/detonate-1.8.1/ref-eval/boost/boost/mpl/aux_/arg_typedef.hpp
- 13059_2014_553_MOESM3_ESM/detonate-1.8.1/ref-eval/boost/boost/mpl/aux_/arithmetic_op.hpp
- 13059_2014_553_MOESM3_ESM/detonate-1.8.1/ref-eval/boost/boost/mpl/aux_/arity.hpp
- 13059_2014_553_MOESM3_ESM/detonate-1.8.1/ref-eval/boost/boost/mpl/aux_/arity_spec.hpp
- 13059_2014_553_MOESM3_ESM/detonate-1.8.1/ref-eval/boost/boost/mpl/aux_/at_impl.hpp
- 13059_2014_553_MOESM3_ESM/detonate-1.8.1/ref-eval/boost/boost/mpl/aux_/begin_end_impl.hpp
- 13059_2014_553_MOESM3_ESM/detonate-1.8.1/ref-eval/boost/boost/mpl/aux_/clear_impl.hpp
- 13059_2014_553_MOESM3_ESM/detonate-1.8.1/ref-eval/boost/boost/mpl/aux_/common_name_wknd.hpp
[truncated: 5,207 more entries]
