# Supplementary material for: Evaluation of de novo transcriptome assemblies from RNA-Seq data
Source: Genome Biol. 2014 Dec 21;15(12):553. doi: 10.1186/s13059-014-0553-5 (PMC4298084; doi:10.1186/s13059-014-0553-5)
Supplement: Additional file 3 — Version of the DETONATE source code used for the experiments in this paper. [file 13059_2014_553_MOESM3_ESM.zip › 13059_2014_553_MOESM3_ESM/detonate-1.8.1/examples/toy_assembly_1.fa]

>comp0_c0_seq1 len=626 path=[267:0-212 2814:213-227 2829:228-236 504:237-253 3032:254-257 3039:258-275 543:276-288 556:289-421 689:422-488 756:489-512 2918:513-525 2931:526-625]
GTCAAGGAAGGGAATTTAGGGAGGAGATTCTCTCCCTCTGCCCTATAAGGTTCTCCCATG
ATTCTTTCTTTCTCTTCGCCATCTTTACCCCGGCAGGCCGACATCTATCACCATGAAGGT
CGAGCTGTGCAGTTTCAGCGGGTACAAGATCTACCCGGGACACGGGCGGCGCTACGCCAG
GACCGACGGGAAGGTTTTCCAGTTTCTTAATGCAAAATGTGAGTCAGCATTCCTTTCCAA
AAGGAATCCTCGGCAGATAAACTGGACTGTCCTCTACAGAAGGAAACACAAGAAAGGGCA
GTCGGAAGAAATTCAAAAGAAAAGAACCCGCCGTGCAGTCAAATTCCAACGAGCCATCAC
TGGTGCATCTCTTGCTGATATAATGGCCAAGAGGAATCAGAAACCAGAGGTTAGGAAAGC
CCAGCGAGAGCAGGCTATCAGGGCTGCCAAGGAAGCAAAAAAGGCTAAGCAGGCATCAAA
GAAGACAGCAATGGCTGCTGCCAAGGCCCCCACAAAGGCAGCACCTAAAAAAAAGATTGT
GAAGCCTGTGAAGGTCTCTGCCCCCAGAGTTGGTGGGAAACGCTAGTGTGGTAGAGCAGA
GTTGGAAATAAAGCTCTATCTTTAAC
