# Supplementary material for: Evaluation of de novo transcriptome assemblies from RNA-Seq data
Source: Genome Biol. 2014 Dec 21;15(12):553. doi: 10.1186/s13059-014-0553-5 (PMC4298084; doi:10.1186/s13059-014-0553-5)
Supplement: Additional file 3 — Version of the DETONATE source code used for the experiments in this paper. [file 13059_2014_553_MOESM3_ESM.zip › 13059_2014_553_MOESM3_ESM/detonate-1.8.1/examples/toy_assembly_2.fa]

>Locus_1_Transcript_1/5_Confidence_0.600_Length_224
CTGACTCACATTTTGCATTAAGAAACGGGAAAACCTCCCCGTCGGTCCTGGCGTAGCGCC
GCCCGTGTCCCGGGTAGATCTTTACCCCGGCAGGCCGACATCTATCACCATGAAGGTCGA
GCTGTGCAGTTTCAGCGGGTACAAGATCTACCCGGGACACGGGCGGCGCTACGCCAGGAC
CGACGGGGAGGTTTTCCCGTTTCTTAATGCAAAATGTGAGTCAG
>Locus_1_Transcript_2/5_Confidence_0.500_Length_382
CCCGTCGGTCCTGGCGTAGCGCCGCCCGTGTCCCGGGTAGATCTTTACCCCGGCAGGCCG
ACATCTATCACCATGAAGGTCGAGCTGTGCAGTTTCAGCGGGTACAAGATCTACCCGGGA
CACGGGCGGCGCTACGCCAGGACCGACGGGAAGGTTTTCCAGTTTCTTAATGCAAAATGT
GAGTCAGCATTCCTTTCCAAAAGGAATCCTCGGCAGATAAACTGGACTGTCCTCTACAGA
AGGAAACACAAGAAAGGGCAGTCGGAAGAAATTCAAAAGAAAAGACCCGCCGTGCAGTCA
AATTCCAACGAGCCATCACTGGTGCATCTCTTGCTGATATAATGGCCAAGAGGAATCAGA
AACCAGAGGTTAGGAAAGCCCA
>Locus_1_Transcript_3/5_Confidence_0.100_Length_351
GGCGGCGCTACGCCAGGACCGACGGGAAGGTTTTCCAGTTTCTTAATGCAAAATGTGAGT
CAGCATTCCTTTCCAAAAGGAATCCTCGGCAGATAAACTGGACTGTCCTCTACAGAAGGA
AACACAAGAAAGGGCAGTCGGAAGAAATTCAAAAGAAAAGACCCGCCGTGCAGTCAAATT
CCAACGAGCCATCACTGGTGCATCTCTTGCTGATATAATGGCCAAGAGGAATCAGAAACC
AGAGGTTAGGAAAGCCCAAGCGAGAGCAGGCTATCAGGCCTGCCAAGGAAGCAAAAAAGG
CTAAGCAGGAATAAAAGAAGACAGAAATGGCTGCTGCCAAGGCCCCCACAA
>Locus_1_Transcript_4/5_Confidence_0.400_Length_426
CGCCGCCCGTGTCCCGGGTAGATCTTTACCCCGGCAGGCCGACATCTATCACCATGAAGG
TCGAGCTGTGCAGTTTCAGCGGGTACAAGATCTACCCGGGACACGGGCGGCGCTACGCCA
GGACCGACGGGAAGGTTTTCCAGTTTCTTAATGCAAAATGTGAGTCAGCATTCCTTTCCA
AAAGGAATCCTCGGCAGATAAACTGGACTGTCCTCTACAGAAGGAAACACAAGAAAGGGC
AGTCGGAAGAAATTCAAAAGAAAAGACCCGCCGTGCAGTCAAATTCCAACGAGCCATCAC
TGGTGCATCTCTTGCTGATATAATGGCCAAGAGGAATCAGAAACCAGAGGTTAGGAAAGC
CCAGCGAGAGCAGGCTATCAAGGGCTGCCAAGGAAGCAAAAAAGGCTAAGAAGGAATAAA
AGAAGA
>Locus_1_Transcript_5/5_Confidence_0.100_Length_419
AAGGAAGGGAATTTAGGGAGGAGATTCTCTCCCTCTGCCCTATAAGGTTCTCCCATGATT
CTTTCTTTCTCTTCGCCATCTTTACCCCGGCAGGCCGACATCTATCACCATGAAGGTCGA
GCTGTGCAGTTTCAGCGGGTACAAGATCTACCCGGGACACGGGCGGCGCTACGCCAGGAC
CGACGGGAAGGTTTTCCAGTTTCTTAATGCAAAATGTGAGTCAGCATTCCTTTCCAAAAG
GAATCCTCGGCAGATAAACTGGACTGTCCTCTACAGAAGGAAACACAAGAAAGGGCAGTC
GGAAGAAATTCAAAAGAAAAGACCCGCCGTGCAGTCAAATTCCAACGAGCCATCACTGGT
GCATCTCTTGCTGATATAATGGCCAAGAGGAATCAGAAACCAGAGGTTAGGAAAGCCCA
>Locus_2_Transcript_1/1_Confidence_0.000_Length_128
AAAAGGCTAAGCAGGAATCAAAGAAGACAGCAATGGCTGCTGCCAAGGCCCCCACAAAGG
CAGCACCTAAACAAAAGATTGTGAAAAGAGGGAAGGGTTGTGCCCCCAGATTTGGTGGGA
AACGGTAG
