# Supplementary material for: Evaluation of de novo transcriptome assemblies from RNA-Seq data
Source: Genome Biol. 2014 Dec 21;15(12):553. doi: 10.1186/s13059-014-0553-5 (PMC4298084; doi:10.1186/s13059-014-0553-5)
Supplement: Additional file 3 — Version of the DETONATE source code used for the experiments in this paper. [file 13059_2014_553_MOESM3_ESM.zip › 13059_2014_553_MOESM3_ESM/detonate-1.8.1/examples/toy_assembly_3.fa]

>C1 62.0
AAAAGAACCCGCCGTGCAGTCAAATTCCAACGAGCCATCACTGGTGCATCTCTTGCTGATATAATGGCCAAGAGGAATCAGAAACCAGAGGTTAGGAAAG
CCCAGCGAGAGCAGGCTATCAGGGCTGCCAAGGAAGCAAAAAAGGCTAAGCAGGCATCAAAGAAGACAGCAATGGCTGCTG
>C3 39.0
CCGAGGATTCCTTTTGGAAAGGAATGCTGACTCACATTTTGCATTAAGAAACTGGAAAACCTTCCCGTCGGTCCTGGCGTAGCGCCGCCCGTGTCCCGGG
TAGATCTTGTACCCGCTGAAACTGCACAGCTCGACCTTCATGGTGATAGATGTCGGCCTGCCGGGGTAAAGATGGCGAAGAGAAAGAAAGAATCATGGGA
GAACCTTATAGGGCAGAGGGAGAGAATCTCCTCCCTAAATTCCCTTCCTT
