# Supplementary material for: Evaluation of de novo transcriptome assemblies from RNA-Seq data
Source: Genome Biol. 2014 Dec 21;15(12):553. doi: 10.1186/s13059-014-0553-5 (PMC4298084; doi:10.1186/s13059-014-0553-5)
Supplement: Additional file 3 — Version of the DETONATE source code used for the experiments in this paper. [file 13059_2014_553_MOESM3_ESM.zip › 13059_2014_553_MOESM3_ESM/detonate-1.8.1/examples/toy_SE.fq]

@SRR037945.1472_0_16629_175
GCAGTTTCAGCGGGTACAAGATCTACCCGGGACACGGGCGGCGCTACGCCCGGACCGACGGGAAAGTTTTTCCATT
+
@BBB@BBB@3BA@@AABB>->A===BB>&7932999########################################
@SRR037945.15840_0_16629_138
GGCAGGCCGACATCTATCACCATGAAGGTCGAGCTGTGCAGTTTCAGCGGGTACAAGATCTACCCCGGACACGGGC
+
<BBB@4BB:AABBBBBBBBBBB;;@=38B@8=@B;.>8@<=@B@B@389A>78;######################
@SRR037945.22950_1_16629_300
CGGGTTCTTTTCTTTTGAATTTCTTCCGACTGCCCTTTCTTGTGTTTCCTTCTTTAGAGGACAGTCCAGATCTGAA
+
BBBB?BBBBBBBCCCB@B>ABABABBA<<:B;@BA@AB<@=(:4:BB>>?@9;#######################
@SRR037945.28776_1_16629_156
GCCTGCTTAGCCTTTTTTGCTTCCTTGGCAGCCCTGATAGCCTGCTCTCGCTGGGCTTTCCTAACCTCTGGTTTCT
+
?CCC;CC@BCBCBBBBB@BCBBBC@B@:@BBBBC/+>??;BBB9B4A6523@)41:>BB6>529AB+98'0@B=)=
@SRR037945.33713_1_16629_102
TTAGGTGCTGCTTTTGTGGGGGCCTTGGCAGCAGCCATTGCTGTCTTCTTTTATTCCTTCTTAGCCTTTTTTTTTT
+
BCC?@@ABB?ACBB=);@@<@>BBB9-3<4+7;0;>61<'2-'8+=;)7###########################
@SRR037945.37836_1_16629_287
TTTGACTGCACGGCGGGTTCTTTTCTTTTTAATTTCTTCCCACTGCCCTTTCTTTTTTTTCCTTCTTTAGAGGACA
+
ABCBCCBABBB@5@=8=:B8?ABA:AAA=';7:A?8?@;9%,:3)5??;A?+<>6=####################
@SRR037945.61463_0_16629_137
CGGCAGGCCGACATCTATCACCATGAAGGTCGAGCTGTGCAGTTTCAGCGGGTACAAAATCTACCCCGGACACGGG
+
B??CB<:@>/:?.5@;99>3:<&6179+/5720354/227.22#################################
@SRR037945.74257_1_16629_149
CTTTGATGCCTGCTTAGCCTTNTTCGCTTCCTTGGCAGCCCTGATAGCCTGCTCTCGCTGGGCTTTCCTAACCTCT
+
BBAB95AABC@:@B>B?BCB7%:A@,>AC@@A>88=71;@####################################
@SRR037945.80485_1_16629_47
GCGTTTCCCACCAACTCTGGGGGCAGAGNCCTTCACAGGCTTCACAATCTTTTTTTTATGTTCTTCCTTTTTTGGG
+
BCABBBBCC>CCCCBBCBBA=)ABA;?8%9BBB>?>>75;BA*)8/5/15@@########################
@SRR037945.86734_1_16629_86
CTTCACAATCTTTTGTTTAGGTGCTGCCTTTTTGGGGGCCTTGGCAGCAGCCATTTCTTTCTTTTTTTTTTCCTTT
+
BBBCBCCBBBCBBB9BB?<?<@A@<7BBAB=)<088:7?BA###################################
@SRR037945.89804_1_16629_24
TCCAACTCTGCTCTACCACACTAGCGTTTCCCACCAACTCTGGGGGCAGAGCCCTTCACAGGCTTCCCAATCTTTT
+
@B@0=BBC@?BBB@BABB=);9+1A88?@AA?9>:4/6=4:362665444/%.676####################
@SRR037945.140862_0_16629_365
GAAAAGAACCCGCCGTGCAGTCAAATTCCAACGAGCCATCACTGGTGCATCTCTTTCTGATATAATGGCCAAGAGG
+
B@CACBB?BCB>BBA>:@9;=B>;@?>=>7@:7<8==.9<977)390<-999=#######################
@SRR037945.175803_0_16629_313
CTGTCCTCTACAGAAGGAAACACAAGAAAGGGCAGTCGGAAGAAATTCAAAAGAAAAGAACCCGCCGTGCAGTCAA
+
ABC?BCBCBBBBCBCB?ABCCCAA@B:@B>@A?BB;@AA@A6=@@BB66@A@>@AB<'<A8?>2############
@SRR037945.177981_0_16629_434
CAAGAGGAATCAGAAACCAGAGGTTAGGAAAGCCCAGCGAGAGCAGGCTATCAGGGCTGCCAAGGAAGCAAAAAAA
+
BCBCBCABA@CA8BBBCB?(?>5;ABA@AB9,=BBB?@29/</89###############################
@SRR037945.181765_1_16629_315
TGAATTTCTTCCGACTGCCCTTTCTTGTGTTTCCTTCTGTAGAGGACAGTCCAGTTTATCTTCCGAGGATTCCTTT
+
BA@A@BAAB@@@94><;;;;9;9899666:999;8976.66747788776;#########################
@SRR037945.196649_0_16629_487
GGGCTGCCAAGGAAGCAAAAAAGGCTAAGCAGGCATCAAAGAAGACAGCAATGGCTGCTTCCAAAGCCCCCCCCAA
+
ACCCCCCCBCC;CCCCCCCCB9?CCBC=:?CABC9=ACA@<?A;@BA?@9@=)>>6-23.2=)>-307;A@40(3>
@SRR037945.208053_1_16629_50
TTTCCCACCAACTCTGGGGGCAGAGACCTTCACAGGCTTCACAATCTTTTTTTTAGGTGCTTCCTTTTTTGGGGCC
+
ABBBBCBBCB9@AB:';77;A>=;5=ABA@A?;(72><>2/:/5449>@###########################
@SRR037945.216202_0_16629_365
GAAAAGAACCCGCCGTGCAGTCAAATTCCAACGAGCCATCACTGGTGCATCTCTTGCTGATATAATGGCCAAGAGG
+
BA5<>AB@CCCCCCA:BB;AC?4@7>BAB:<@9=9B@,6;(:<'04@A<9?;9@>-:5,-6/7#############
@SRR037945.216884_0_16629_144
CCGACATCTATCACCATGAAGGTCGAGCTGTGCAGTTTCAGCGGGTACAAGATCTACCCGGGACACGGGCGGCGCT
+
AA8=A?AB@>?A?A>A@9B9641>/95;?335=:3:???9081/134019##########################
@SRR037945.227530_0_16629_408
GGTGCATCTCTTGCTGATATAATGGCCAAGAGGAAACAGAAACCAGAGGTTAGGAAAACCCAGCGAGAACAGGCTA
+
?CA@CBBCCCB@>ABCABCABBB<>CBCB@?;@@8'<83=@AB?6<6=9<<3.;8><)=AA###############
@SRR037945.229350_1_16629_157
CCTGCTTAGCCTTTTTTGCTTCCTTGGCAGTCCTTATAGCCTGCTCTCTCTTGGCTTTCCTAACCTCTTTTTTTTT
+
BBB@BBCB@B@CBBBCB>B?A@BA?###################################################
@SRR037945.249760_1_16629_299
GCGGGTTCTTTTCTTTTGAATTTCTTCCGACTGCCCTTTCTTGTGTTTCCTTCTGTAGAGGACAGTCCAGTTTTTT
+
BCBBBBBCBBBBBBCCBBAABBAAABBC9BB@?BAB@BB@AB+A<@B@@BBB/A<9:508;###############
@SRR037945.250941_1_16629_48
CGTTTCCCACCAACTCTGGGGGCAGAGACCTTCACAGGCTTCACAATCTTTTTTTTATGTTCTTCCTTTTTGGGGG
+
BB@B>B@BBAA;A>BAB=7878;75<;?@?@@:77:7786<-+1/'+(1<@#########################
@SRR037945.297029_1_16629_70
CAGAGACCTTCACAGGCTTCACAATCTTTTGTCTAGGTGCTTCCTTTTTGGGGGCCTTTGCAGCCGCCCATTCTTT
+
B>@A<6@B@@BA@A@;B@@<4?776@3BA=/4@17--5.;-'-;;@B7############################
@SRR037945.298296_0_16629_184
GCGGGTACAAGATCTACCCGGGACACGGGCGGCGCTACGCCAGGACCGACGGGAAGGGTTTCCAGTTTTTTTATGC
+
@BBB@@BBBB@B9BB@@B@9AABAAAB9B@>.:B<9<;8ABA?:<A@0;0>BB89?A(AA@'69,9@@2A######
@SRR037945.301073_1_16629_164
AGCCTTTTTTGCTTCCTTGGCAGCCCTGATAGCCTGCTCTCGCTGGGCTTTCCTAACCTCTGGTTTCTGTTTCCTC
+
B;CBBABCAB@B@ABBAB6:>===@A?7;5=3:<8'4=47+%42%7165?>.########################
@SRR037945.306801_0_16629_160
TGAAGGTCGAGCTGTGCAGTTTCAGCGGGTACAAGATCTACCCGGGACACGGGCGGCGCTACGCCCGGACCGACGG
+
@:AA=9<B=5A=>:<=>99<A?:>4?::73780:##########################################
@SRR037945.309686_0_16629_310
GGACTGTCCTCTACAGAAGGAAACACAAGAAAGGGCAGTCGGAAGAAATTCAAAAGAAAAGAACCCGCCGTGCAGT
+
ABBB??ACCAAB@B9?ABB>@@BABA;:-6B@8;5><>?>9>@='7?89=7;=<5%5@B7'8;8?###########
@SRR037945.310882_0_16629_308
CTGGACTGTCCTCTACAGAAGGAAACACAAGAAAGGGCAGTCGGAAGAAATTCAAAAGAAAAAAACCCCCCGTGCA
+
BBBB<BB6>BB@@B@BA??78<@BAB@AA=47<@79:<38829145'7A@;744=?3###################
@SRR037945.318698_1_16629_57
CCAACTCTGGGGGCAGAGACCTTCACAGGCTTCACAATCTTTTTTTTAGTTGCTGCCTTTTTGGGGGCCTTTGCAG
+
BCCAB@CBBB2@ABB=>7@BBA@B<B9.;=AA11:=?7/@?AB#################################
@SRR037945.390349_1_16629_54
CCACCAACTCTGGGGGCAGAGACCTTCACAGGCTTCACAATCTTTTGTTTTTGTGCTGTCTTTTTTGGGGGCTTTG
+
BCCCBBB@B@C<BBB4?BB:<7=BBB@/@*/A7AB)/9(.@:@@BB)ABB##########################
@SRR037945.396178_1_16629_95
CTTTTGTTTAGGTGCTGCCTTTGTGGGGGCCTTTGCAGCAGCCATTGCTTTCTTCTTTTATTCCTTCTTATCCTTT
+
BBBCBCCBCCB@??C@BBBACB@A?BA>@?CA?(:=:1;'%;B728+<<(=(>A+?AB;#################
@SRR037945.399908_1_16629_26
CAACTCTGCTCTACCACACTAGCGTTTCCCACCAACTCTGGGGGCAGAGACCTTCACAGGCTTCACAATCTTTTTT
+
B>CBBB@=@AB@BBBBAB@@>8>:<@@@A>:?>25?<<>/3348:711226=;#######################
@SRR037945.402987_1_16629_358
GGACAGTCCAGTTTTTCTGCCGGGGATTTTTTTTGGAAAAAAAATCTGCCTCCCATTTTGCATTTAGAAACTGGAA
+
BAA:9)3A:###################################################################
@SRR037945.450848_1_16629_48
CGTTTTCCACCAACTCTGGGGGCAGAGACCTTCACAGGCTTCACAATCTTTTTTTTTGGTTCTTCCTTTTTTGGGG
+
BBAAA.C@+?C>BBBB==ABA@>;>@;>AA@B<)<6-/>:@0'8'(2::@@#########################
@SRR037945.453666_1_16629_322
CTTCCGACTGCCCTTTCTTGTGTTTCCTTCTGTAGAGGACAGTCCAGTTTATCTGCCCAGGATTCCTTTTTGAAAG
+
BABBB7>B>9BAA@AAAA>4:7:A>AB>>@936324239#####################################
@SRR037945.455822_1_16629_101
TTTAGGTGCTGCCTTTGTGGGGGCCTTGGCAGCAACCATTTCTGTTTTTTTTTATGCCTTCTTTTCCTTTTTTTCT
+
BC<@:8B?B?9?@?B@*=?@;9=>@4?#################################################
@SRR037945.458346_0_16629_140
CAGGCCGACATCTATCACCATGAAGGTCGAGCTGTGCAGTTTCAGCGGGTACAAGATCTCCCCGGGACACGGGCGG
+
A3A7=@=?B@@=@?@=6BB9;3<A7<;?=;36507.737#####################################
@SRR037945.467929_1_16629_55
CACCAACTCTGGGGGCAGAGACCTTCACAGGCTTCACAATCTTTTTTTTAGGTGCTTCCTTTTTTGGGGGCTTTGG
+
B><A=@?@=>8884?<<1:7==?=;?;;765<>7,-30%,85;>################################
@SRR037945.469590_1_16629_80
CACAGGCTTCACCATCTTTTGTTTAGGTTCTGCCTTTTTGGGGGCCTTGGCAGCAGCCCTTTCTTTTTTTTTTTTT
+
BBAA?=A@?:(7(48>=BA=0=B>-'..%7.09?9#########################################
@SRR037945.474075_1_16629_353
GTAGAGGACAGTCCAGTTTATCTGCCGAGGCTTCCTTTTGGAAAGGAATGCTGACTCACATTTTGCATTAAGAAAC
+
BA@B?BA<BB=BAC;A@BA6A@97BC;+A>3>C9BBBCC,@259>@?BA5B<<%.>:*>(=BB=8='<@(3(>?##
@SRR037945.480021_1_16629_358
GGACAGTCCAGTTTATCTGCCGAGGATTCCTTTTGGAAAGGAATGCTGACTCACATTTTGCATTAATAAACTGGAA
+
BBCCCAABC?@?C?<?A:%=>5=6406?=>;@B;-:=>9/3:86)1:;9570-80:####################
@SRR037945.492012_1_16629_318
CTTTCTTCCGACTGCCCTTTCTTGTGTTTCCTTCTGTATAGGACCGTCCCGTTTCTCTTCCGAGGATTCCTTTTTT
+
*<BACBBBA6=C?<<CCBA;1=?38@)8@<A8A:A#########################################
@SRR037945.505436_1_16629_31
CTGCTCTACCCCACTAGCGTTTCCCACCAACTCTTGGGCCCGATACCTTCACCCCCTTCACAATCTTTTTTTTTGG
+
/BB@;76<:5)@C7>>59@@>@5?<'?#################################################
@SRR037945.513028_1_16629_334
CTTTCTTGTGTTTCCTTCTGTAGAGGACAGTCCAGTTTATCTTCCGAGGATTCCTTTTTGAAAGGAATTCTTACTC
+
BBBACABBABBBBBBBBB=57;<A==A>80.?@.78B<(552%3;.*55.1;.;:@@###################
@SRR037945.513705_0_16629_426
ATAATGGCCAAGAGGAATCAGAAACCAGAGGTTAGGAAAGCCCAGCGAGAGCAGGCTATCAGGGCTTCCAAGGAAG
+
ACA<CBACC9:6;BBB@CABBA@@@B?6??@=A:@@3;A8<@A13<:#############################
@SRR037945.519187_0_16629_258
GCAAAATGTGAGTCAGCATTCCTTTCCAAAAGGAATCCTCGGCAGATAAACTGGACTGTCCTCTACAGAAGGAAAC
+
BBBCBBBBBABA@BC@AABBA>BBABA@BBA<;AA8A@:<==;868.=?<66########################
@SRR037945.529462_1_16629_47
GCGTTTCCCACCAACTCTGGGGGCAGAGACCTTCACAGGCTTCACAATCTTTTTTTTAGGTGCTGCCTTTTTTGGG
+
BCABB?CCCCBC?<ABB@B@><>B=<??>ABA@?>B>@;=>>.(:<44/6AA8&9B;-%4################
@SRR037945.549173_1_16629_58
CAACTCTGGGGGCAGAGACCTTCACAGGCTTCACCATCTTTTTTTTAGGTGCTGCCTTTTTGGGGGCCTTTGCAGC
+
BC;CCB=4==6)@A9=;=BCABA=@1=:@AB3%3'28?=B####################################
@SRR037945.549855_0_16629_166
TCGAGCTGTGCAGTTTCAGCGGGTACAAGATCTACCCGGGACCCGGGCGGCGCTCCCCCAGGACCGACGGGGAGGG
+
ABA9?B@@=6@(9A@AA49;;6;16;A<;<;23,?B?89#####################################
@SRR037945.549882_1_16629_44
CTAGCGTTTCCCACCAACTCTGGGGGCAGAGACCTTCACAGGCTTCCCCATCTTTTTTTTAGGTTCTTCCTTTTTT
+
BBBBB4@BCCBBCBBBA@A?>-@?>6BA37=4A@BB@466+'<@9((6/1298B?@####################
@SRR037945.554846_1_16629_325
CCAACTGCCCTTTCTTGTGTTTCCTTCTGTAGAGGACAGTCCAGTTTTTCTTCCGAGGATTCCTTTTTGAAAGGAA
+
BA(:?B@A@B@?B>BB?:9;@A>@@B@@@?<76688;*).9###################################
@SRR037945.568639_0_16629_378
CGTGCAGTCAAATTCCAACGAGCCATCACTTGTTCATCTTTTTCTTATATAATTGCCCAAAAGAATTAAAAAACAA
+
BA?B@A5>BB>AB@B@AB66A-<@?::842'2.%03########################################
@SRR037945.571607_1_16629_56
ACCAACTCTGGGGGCAGAGACCTTCACAGGCTTCACAATTTTTTGTTTAGGCGCTGCCTTTTTTTGGGCTTTTGTA
+
B@B@?AB@CA=@>:?93@;>@AA:0:?62/>?47/8:7=(?@?='5==97902::7077@################
@SRR037945.574311_1_16629_58
CAACTCTGGGGGCAGAGACCTTCACAGGCTTCACAATCTTTTTTTTAGGTGCTTCCTTTTTGGGGGCCTTGGGAGC
+
BBBAABB?@A68B3198A@AAAA@4A=?=@@<2=74:8@@BA2@BB52:7(85(7:4@@#################
@SRR037945.578778_1_16629_329
CTGCCCTTTCTTGTTTTTCCTTCTGTTAAGTACAGTCCGTTTTATCTTCCCCCGATTTCTTTTTGAAAGGAATGCT
+
BB?;11@++9@0'=9AA2=#########################################################
@SRR037945.581949_0_16629_404
CACTGGTGCATCTCTTGCTGATATAATGGCCAAGAGGAATCAGAAACCAGAGGTTAGGAAAGCCCAGCGAGAGCAG
+
BCBBBB@=CABBBBBB7B@?A??>?A??@BA=>9>647@=?=3=ABA@99697::,**9@################
@SRR037945.594754_0_16629_144
CCGACATCTATCACCATGAAGGTCGAGCTGTGCAGTTTCAGCGGGTACAAGATCTACCCGGGACACGGGCGGCGCT
+
AB?AA=ABBA@B@BA=?>AB>=>B7;4=@<==A987@=;3-87>927778##########################
@SRR037945.595054_1_16629_95
CTTTTGTTTAGGTGCTGCCTTTGTGGGGGCCTTGGCAGCAGCCATTGCTTTCTTCTTTTTTTCCTTCTTAGCCTTT
+
BCCACBBCC@CB@BCCCCBCCBAB@BB::ABBB4@:>A=;8@B=7@><7(64?;*ABA##################
@SRR037945.600549_1_16629_123
GCCTTGGCAGCAGCCATTGCTGTCTTCTTTTATGCCTGCTTAGCCTTTTTTTCTTCCTTTGCAGCCCTCATATCCT
+
BCC?B=3@BA@3:B@:?@<8.(<??@B@B?'%6(=@1%4>7'*;<<BBAB;.81######################
@SRR037945.601005_1_16629_44
CTAGCGTTTCCCACCAACTCTGGGGGCAGAGACCTTCACAGGCTTCCCCATCTTTTTTTTTGGTGCTGCCTTTTTT
+
ABBBBBBBBBB@BAAB@ABAB;7?=<<<4:6=?@=@:2<453?691%4.*0-6;######################
@SRR037945.609851_0_16629_160
TGAAGCTCGAGCTGTGCAGTTTCAGCGGGTACAAGAACTACCCGGGACACGGGCGGCCCTTCGCCAGGGCCGGCGG
+
@B+7@+5BBBB<B*;A9<+AAB@#####################################################
@SRR037945.610801_0_16629_69
GGAGATTCTCTCCCTCTGCCCTATAAGGTTCTCCCATGATTCTTTCTTTCTCTTCGCCATCTTTACCCCGGCAGGC
+
BABACCBC@CCCBB??B6BBC@BA@?B>ABBABCB6?>4=ABACC?BB@)>?AA9;>A:9<@A;-:A@9'2=:432
@SRR037945.615862_0_16629_251
TCTTAATGCAAAATGTGAGTCAGCATTCCTTTCCAAAAGGAATCCTCGGCAGATAAACTGGACTGTCCTCTACAGA
+
BABA==A?A@@A<=?75A:>@@:?<:@@@@B@>=6>@<;78:<>>89#############################
@SRR037945.618753_1_16629_329
CTGCCCTTTCTTGTGTTTCCTTCTGTAGAGGACAGTCCAGTTTATCTTCCGAGGATTCCTTTTTGAAAGGAATTCT
+
BCACBCCCBCAB@BBACBBBCBBC6?>7B<?9A>25@@50:B<#################################
@SRR037945.650305_1_16629_404
TGACTCACATTTTGCATTAAGAAACTGGAAAACCTTCCCGTCGGTCCTGGCGTAGCCCCGCCCCTTTCCCCGGTAG
+
?:;ABCAA5=AA>9A8=?>A>>:0<:5<<0<8@A=>BB@#####################################
@SRR037945.658721_1_16629_166
CCTTTTTTGCTTCCTTGGCAGCCCTGATAGCCTGCTCTCGCTGGGCTTTCCTAACCTCTGGTTTTTTTTTTCTCTT
+
ACBBCABCBCBBCBB@AABB@BBB;26773:A;?>@?92>>8:=95@#############################
@SRR037945.667085_0_16629_185
CGGGTACAATATCTACCCGTGACACTGGCGTCTCTACGCTAGTACCGACGGAAAGGTTTTCCAATTTTTTTATTAA
+
<CCC?3=43)9B;?;1A@+1'?######################################################
@SRR037945.670526_0_16629_442
ATCAGAAACCAGAGGTTAGGAAAGCCCAGCGAGAGCAGGCTATCAGGGCTGCCCAGGAAGCAAAAAAGGCTAAACA
+
BBB?B2A:BB@AAB@?@>??B?>6ABBA=>339@;=:8;@7'-43/68############################
@SRR037945.703188_0_16629_165
GTCGAGCTGTGCAGTTTCAGCGGGTACAAGATCTACCCGGGACACGGGCGGCGCTACGCCCGGACCCACGGGAAGG
+
9<;;AAAB;70B<B<@BB@A=;<?2>=AA/6=930=A?68=,=64;5#############################
@SRR037945.709331_0_16629_191
CAAGATCTACCCGGGACACGGGCGGCGCTACGCCAGGACCGACGGGAAGGTTTTCCCGTTTCTTAATGCAAAATTT
+
BBC=AB>ABCBB=A=AB>@9>A@>?A>==)>.>=.,9=79,4::6>&+4666=:17&0.:?6:#############
@SRR037945.711645_0_16629_296
TCGGCCGATAAACTGGTCTGTCCTCTCCAGCAGGTAACACAAGAAAGGTCCTTCGGAAGAAATTCCAAAAAAAAAA
+
>/A+;5)981>:B###############################################################
@SRR037945.714759_1_16629_303
GTTCTTTTCTTTTGAATTTCTTCCGACTGCCCTTTCTTGTGTTTCCTTCTTTAGAGGANAGTCCAGTTTTTTTGCC
+
=BBCBCBBCBBBCA?CBBBABBCBB?@BABBBBBBBABB@AABBBBAA+8'<=<;@:1%68353'/7BB#######
@SRR037945.725485_1_16629_195
GCCTGCTCTCGCTGGGCTTTCCTAACCTCTGGTTTCTGATTCCTCTTGGCCATTATATCAGCAAGAGATGCACCAG
+
ABCBBCBB@CBBC@ABBBBBABBBBABA@>4AACA2BA@A@=B?A?>-4?<#########################
@SRR037945.729130_1_16629_358
GGACAGTCCAGTTTATCTGCCGAGGATTCCTTTTGGAAAGGAATGCTGACTCACATTTTGCATTAAGAAACTGGAA
+
@BBA9?@CCAAAB?8A@@=@=--6B@BBABBCCA=37:);A5>815;;)9A22;':BBB13<>;9:1-98/;####
@SRR037945.737307_0_16629_144
CCGACATCTCTCACCATGAAGGTCGAGCTGTGCCGTTTCACCGGGTAAAAAATCTACCCGGGAAAAGGGCGGGGCC
+
7;A;5?;:3,38B)5=35@5@A@BCC<(;CBB6*@BB;+(+3CAAB:+5A6)/)37)=A:;###############
@SRR037945.739236_1_16629_358
GGACAGTCCAGTTTATCTGCCGAGGATTCCTTTTGGAAAGGAATGCTGACTCACATTTTTCTTTAAGAAACTGGAA
+
BCCCBBCCCBCBB@?>@B1BBA6ABABAB6BABB@@AA<A7A:25/>207131<'8AB<#################
@SRR037945.745153_1_16629_323
TTCCGACTGCCCTTTCTTGTGTTTCCTTCTGTAGAGGACAGTCCAGTTTATCTTCCGAGTATTCCTTTTTTAAAGG
+
BCBB9A@A>BAAABB?BA@?@BA@<@A@?B>@;:;55:=1,4:#################################
@SRR037945.758375_1_16629_101
TTTAGGTGCTGCCTTTGTGGGGGCCTTGGCAGCAGCCATTGCTTTCTTTTTTTATTCCTTCTTTTCCTTTTTTTCT
+
ABA@<>;8??>??ABA3<0?630=@=?'-5;70,18>;33'33'4(:;(5##########################
@SRR037945.781931_0_16629_251
TCTTAATGCAAAATGTGAGTCAGCATTCCTTTCCAAAAGGAATCCTCGGCAGATAAACTGGACTGTCCTCTACAGA
+
B@B@@9@?@8@@?A?>8?:>A@9@@?@@@>A@??<?>>::9;3?>::885155369691#################
@SRR037945.784541_1_16629_52
TCCCACCAACTCTGGGGGCAGAGACCTTCACAGGCTTCACAATCTTTTTTTTAGGTGCTGCCTTTTTGGGGGCCTT
+
ABBBBBBBB@AAA@@?:8>:/>47>A;<;?>/33@;<3'0(66.1;##############################
@SRR037945.800484_0_16629_505
AAAAGGCTAAGCAGGCATCAAAGAAGACAGCAATGGCTGCTTCCCAAGCCCCCCCCAAGGCAGCCCCCCAACAAAA
+
A=B?BBBB@ABBAABA>??;9<80:98?0<@88>9#########################################
@SRR037945.802412_1_16629_298
GGCGGGTTCTTTTCTTTTGAATTTCTTCCGACTGCCCTTTCTTGTGTTTCCTTCTTTAGAGGACAGTCCAGTTTAT
+
BBB@A=@@ABBBB@@BAC6:6B@A>?BA@78A<0;@A=A?)@<(;>;@@=>@9#######################
@SRR037945.817406_1_16629_414
TTTGCATTAAGAAACTGGAAAACCTTCCCGTCGGTCCTGGCGTAGCCCCGCCCCTTTCCCGGGGAGATCTTTTACC
+
ABB:AABBBA;A@?AB955=9>@A;>AA################################################
@SRR037945.821498_1_16629_77
CTTCACAGGCTTCACAATCTTTTGTTTAGGTGCTGCCTTTGTTGGGGCCTTGGCCGCCGCCCTTTCTTTTTTTTTT
+
BBBCBCBB@BBA5=;+34?<ACA6@A<-.-?>@38:??B?+:(9>?##############################
@SRR037945.837416_0_16629_137
CGGCAGGCCGACATCTATCACCATGAAGGTCGAGCTGTGCAGTTTCAGCGGGTACCAAATCTTCCCCGGCCCCCGG
+
BAAB=97@>+6@=<B729;6?@062:0.61>4-09512652.8>################################
@SRR037945.841855_0_16629_379
GTGCAGTCAAATTCCAACGAGCCATCACTGGTGCATCTCTTGTTGATATAATGGCCAAGAGGAATCAGAAACCAGA
+
BACCBBBCCACB@CC@ACBCBBB<=BBB9008;B@@>=B>=();&3=;><9;.5?>;:0129>>62;'9A>=####
@SRR037945.842144_1_16629_38
TCCACACTAGCGTTTCCCACCAACTCTGGGGGCAGAGACCTTCACAGGCTTCCCCATCTTTTTTTTTTGTTTTTCC
+
ACCCBBBABBB;@B@BBB8AAA9A<B???4>;<99932<;?@##################################
@SRR037945.862090_1_16629_109
CTGCCTTTGTGGGGGCCTTGGCAGCCGCCATTTCTTTCTTCTTTGATGCCTGCTTTGCCTTTTTTTCTTCCTTTTC
+
B<@C@BAA?>A;7:@B>/=>>8)(3%,3@<<2-312-:/@*9##################################
@SRR037945.870053_1_16629_76
CCTTCACAGGCTTCACCATCTTTTTTTTAGGTGCTGCCTTTTTGGGGGCCTTGGCAGCAGCCCCTTCTTTCTTTTT
+
BBC?A6B)69AB7312''34@A@3'0@>(+'22=0/=@2#####################################
@SRR037945.884462_1_16629_55
CACCAACTCTGGGGGCAGAGACCTTCACAGGCTTCACAATCTTTTTTTTAGGTGCTGCCTTTTTGGGGGCCTTTGC
+
BBBC6BBABB7;@?=?:;@3)>?A@=:@;@@?B@<96=@;3<@A@(@BB3.:4682(227@?/833=88)8/;/52
@SRR037945.907437_0_16629_144
CCGACATCTATCACCATGAAGGTCGAGCTGTGCAGTTTCAGCGGGTACAAAATCTACCCGGGACACCGGCGGCGCT
+
BCAABBABAC>B?BBBB?@B7=:A1:=?B9::5.,7?9:8####################################
@SRR037945.926266_1_16629_149
CTTTGATGCCTGCTTAGCCTTTTTTGCTTCCTTGGCAGCCCTGATAGCCTGCTCTCCCTTGGCTTTCCTAACCTCT
+
BBBB;6=BBC@ABBBB@BB@BBBBB<BBBBBAB@@A;07AA514732:?###########################
@SRR037945.965097_0_16629_352
AAGAAATTCAAAAGAAAAGAACCCGCCGTGCAGTCAAATTCCAACGAGCCATCACTGGTGCATCTCTTTCTGATAT
+
BC?B?<@BB@AA???A<B;BB@BB?BA864=67:A<@@@@<@9>3077;=37;167/56#################
@SRR037945.965385_1_16629_46
TGCGTTTCCCACCAACTCTGGGGGCAGAGACCTTCACAGGCTTCACAATCTTTTTTTTAGGTGCTTCCTTTTTTGG
+
A@BAA@BBBBB@B@@?@A@>>654@<771:?>@?;4=7567@<+-.,11/7@########################
@SRR037945.974920_1_16629_109
CTGCCTTTGTGGGGGCCTTGGCAGCAGCCATTGCTTTTTTCTTTTATGCCTTCTTTTCCTTTTTTTCTTCCTTTTC
+
BBBBBCBBA9@>6:5@B=<4>>7/:96?@>:8/90%.?@?):B;3.249;/,,6:&..94@@@?############
@SRR037945.977662_0_16629_458
TAGGAAAGCCCAGCGAGAGCAGGCTATCAGGGCTGCCAAGGAAGCAAAAAAGGCTAAGCAGGCATCAAAGAAAACA
+
BB?A@BB=BBAB=@=@@<<@@78?;:86648684'7>3:3687114?<;=##########################
@SRR037945.989450_1_16629_346
TCCTTCTGTAGAGGACAGTCCAGTTTATCTGCCGAGGATTCCTTTTTGAAAGGAATGCTGACTCACATTTTTCATT
+
BBBBBB@B@@@B@@@A<5;?A38:@A.9(>)8;-62:5:<;<>??8##############################
@SRR037945.989654_0_16629_151
CTATCACCATGAAGGTCGAGCTGTGCAGTTTCAGCGGGTACAAGATCTACCCGGGACACGGGCGGCGCTACGCCCG
+
BAB@ABABA@=A>=49?99;?A89;997=?<?=;=;=;382/##################################
@SRR037945.994468_0_16629_417
CTTGCTGATATAATGGCCAAGAGGAATCAGAAACCAGAGGTTAGGAAAGCCCAGCGAGAGCAGGCTATCAGGGCTG
+
BBBBC@@B>3>BBA:@CB>B>;?=ABB<=<ABBBA7?<@@<>:3/??=,;@</,72####################
@SRR037945.1031927_1_16629_356
GAGGACAGTCCAGTTTATCTGCCGAGGATTCCTTTTGGAAAGGAATGCTGACTCACATTTTGCATTAAGAAACTGG
+
BBBBBBCB>B@?;>BB@>9>@BB*9:=8<=@=A@A?)/59=?05<;/2<24>9<24-:@@;-2.67///3<3####
@SRR037945.1040635_1_16629_47
GCGTTTCCCACCAACTCTGGGGGCAGAGACCTTCACAGGCTTCCCAATCTTTTTTTTATGTTCTTCCTTTTTTGGG
+
B<?5@@CA@0@191B>CB8'%3=>6:906A?A?>)2/+37=>)26%-3>9=A=#######################
@SRR037945.1041668_1_16629_51
TGCCCACCAACTCTGGGGGCAGAGACCTTCACAGGCTTCACAATCTTTTTTTTAGGTGCTGCCTTTTTTGGGGCCC
+
A/CBB?;AB;@B?B;1.%,A428++;@<@<<<;454<>,(/4,3/2@?>###########################
@SRR037945.1100013_1_16629_359
GACAGTCCAGTTTATCTGCCGAGGATTCCTTTTGGAAAGGAATGCTGACTCACATTTTGCATTAAGAAACTGGAAA
+
BCCAC@B@BABBBBB@C=BB>?@?3AA4B?ABB<<@><>@;@;.7:'+2?8184:>A>-55:=*0,9?########
@SRR037945.1115814_0_16629_444
CAGAAACCAGAGGTTAGGAAAGCCCAGCGAGAGCAGGCTATCAGGGCTGCCAAGGAAGCAAAAAAGGCTAAACAGG
+
BBBBBBBBA@?;=<?@=?BA@:>?=.3=;=494;##########################################
@SRR037945.1120205_1_16629_47
GCGTTTCCCACCAACTCTGGGGGCAGAGACCTTCACAGGCTTCACAATCTTTTTTTTATGTTCTGCCTTTTTTGGG
+
BBBABBBB@,@BBA@AB=::352<+.576=A>@<:>4-3:=90%*3/5-6##########################
@SRR037945.1151161_0_16629_137
CGGCAGGCCGACATCTATCACCATGAAGGTCGAGCTGTGCAATTTCAGCGGGTACAAGATCTACCCGGGACACGGG
+
B?BBCAABB)A@;?B;;8>1@A8;;8?:>:;%37;:/13408;@;###############################
@SRR037945.1160527_0_16629_269
GTCAGCATTCCTTTCCAAAAGGAATCCTCGGCAGATAAACTGGACTGTCCTCTACAGAAGGAAACACAAGAAAGGG
+
ACC;?C@@CBCBBBCCCCB?<?CC>BB@C@>B;?<;<>A<24/<62)06>756(8#####################
@SRR037945.1162637_0_16629_302
GATAAACTGGACTGTCCTCTACAGAAGGAAACACAAGAAAGGGCAGTCGGAAGAAATTCAAAAGAAAAGAGATCGG
+
BCBCBCCABCCBBBBCCACAACAABCBABCCC@ACB>BBB;??A=78@AA@B7@CA:?;;@B<&:?A=04-=2###
@SRR037945.1168788_0_16629_417
CTTGCTGATATAATGGCCAAGAGGAATCAGAAACCAGAGGTTAGGAAAGCCCAGCGAGAGCAGGCTATCCCGGCTG
+
BCC>C;A<>9=;3775@?;>5:33:4=@57;37??.727276...0:#############################
@SRR037945.1171682_1_16629_55
CACCAACTCTGGGGGCAGAGACCTTCACAGGCTTCACAATCTTTTTTTTAGGTGCTTCCTTTTTTGGGGCCTTTGC
+
BBBB8@ABBA@A9=9A@@A=@A@@?A9@A<6?B@1%86//68<#################################
@SRR037945.1175056_1_16629_298
GGCGGGTTCTTTTCTTTTGAATTTCTTCCGACTGCCCTTTCTTTTGTTTCCTTCTTTAGAGGACAGTCCCGTTTTT
+
BBBCBCABA@BCCBABB=5ACABBB>CB@.<@=(@CBAB@?A@(:6>BB>@@?4=)>5)69.:>############
@SRR037945.1176149_0_16629_248
GTTTCTTAATGCAAAATGTGAGTCAGCATTCCTTTCCAAAAGGAATCCTCGGCAGATAAACTGGACTGTCCTCTTC
+
A@ACBCCCBBCA5CC1@@==A@@?B9B+>B@@@BAAA;>>@959?>>?=?9;=(15/:6#################
@SRR037945.1187885_1_16629_334
CTTTCTTGTGTTTCCTTCTGTAGAGGACAGTCCCGTTTATCTTCCGAGGATTCCTTTTTGAAAGGAATTCTTACTC
+
BCBBBAA@8??BBBBBBAA@@B;A670:-./<?###########################################
@SRR037945.1191415_1_16629_350
TCTGTAGAGGACAGTCCAGTTTATCNGCCGAGGATTCCTTTTTGAAAGGAATGCTGACTCCCATTTTTCATTAAGA
+
ABBB;7=>=<>A897B=*20>=286%*:<**0/25:<>5>A###################################
@SRR037945.1195571_1_16629_55
CACCAACTCTGGGGGCAGAGACCTTCACAGGCTTCCCAATCTTTTTTTTAGGTGCTTCCTTTTTGGGGGCCTTTGC
+
B;BB;+?BBBA?676B;1779AB??A?@1:->??<)<(57@<@B################################
@SRR037945.1201291_0_16629_360
CAAAAGAAAAGAACCCGCCGTGCAGTCAAATTCCAACGAGCCATCACTGGTGCATCTCTTGCTGATATAATTGCCC
+
B=21?B?>:BAB?BAB?AB<6;=-47@=56;@@@//:#######################################
@SRR037945.1201449_1_16629_170
TTTTGCTTCCTTGGCAGCCCTGATAGCCTGCTCTCGCTTGGCTTTCCTAACCTCTGGTTTCTTATTCCTCTTTGCC
+
AAAAABAABBBB=??89ABA:-76%5@@5/9<<77)3/%,7;<@>6;3'2;?########################
@SRR037945.1203554_1_16629_338
CTTGTGTTTCCTTCTGTAGAGGACAGTCCAGTTTATCTTCCGAGGATTCCTTTTGGAAAGGAATTCTGACTCACAT
+
BBC>>BBBBCCBBB>?;>>>>@B?89;@?2;;@:(341)8<%.34.3>7?:A########################
@SRR037945.1218165_0_16629_213
CGGCGCTACGCCAGGACCGACGGGAAGGTTTTCCAGTTTCTTAATTCAAAATGTTAGTCAGCATTCCTTTCCAAAA
+
BB>B@B@B>@BAA?>AB@@53@A@B@=>9@@@>A6:7??4@??<;'3<<@>3-2.07:424/'.90>7><97'4>>
@SRR037945.1228035_0_16629_298
GGCCGATAAACTGGACTGTCCTCTACAGAAGGAAACACAAGAAAGGGAAGTCGGAAAAAATTCAAAAGAAAAAAAC
+
BC=+?CC9=?CCCCB=CBCCC@B?+?B<(?<:?8=7-B>>5BCB3?<=3(A@A=B>(;(857%%95=68?>0%3=3
@SRR037945.1236858_0_16629_426
ATAATGGCCAAGAGGAATCAGAAACCAGAGGTTAGGAAAGCCCAGCGAGAGCAGGCTATCAGGGCTGCCCAGGAAG
+
BBBBBA<AB@A::A=9@>BA=>BABA:93>6;>>1;?;41:@<628##############################
@SRR037945.1245496_0_16629_310
GGACTGTCCTCTACAGAAGGAAACACAAGAAAGGGCAGTCGGAAGAAATTCAAAAGAAAAGAACCCGCCGTGCAGT
+
BBBCBBBCCBCBCC@B@ABBBCCBABCCBBA@6<BBAB:ABBBB6?ABAB3.9@='8@B;28><B>7#########
@SRR037945.1282414_1_16629_170
CTTTGCTTCCTTTGCAGCCCTGATAGCCTGCTCTCGCTGGGCTTTCCTAACCTCTGGTTTCTGATTCCTCTTTGCC
+
BCBA@CCABBBCBAA9>BAB>::=?<AA?=B?;9@(@?=969=@@;=>:3<@;=4=84<>################
@SRR037945.1287091_1_16629_358
GGACAGTCCAGTTTATCTGCCGAGGATTCCTTTTTGAAAGGAATGCTGACTCACATTTTTCATTAAGAAACTGGAA
+
ABBB6A=CB5<?A@A>A@ABB39@>8=?A@?AA=':<A@97<;5,7<52:88(419A?##################
@SRR037945.1290258_0_16629_451
CAGAGGTTAGGAAAGCCCAGCGAGAGCAGGCTATCAGGGCTGCCCAGGAAGCAAAAAAAGCCAAGCAGGCATCAAA
+
;@B/@.::B@@9B9=AB?98<=7=@=@?6=7;/03..8648246################################
@SRR037945.1295227_0_16629_206
ACACGGGCGGCGCTACGCCAGGACCGACGGGAAGGTTTTCCAGTTTCTTAATTCAAAATGTGAGTCAGCACTCCTT
+
BAB@7=8=@=@8?>=?8=@164489697################################################
@SRR037945.1298087_1_16629_293
TGCACGGCGGGTTCTTTTCTTTTTAATTTCTTCCGACTTCCCTTTCTTTTTTTTCCTTCTTTATATGACAGTCCCA
+
B=B@BA?@6499?@9BA=48@?:-8:?>?*<>*8-+07'7>@4=9(6<.4'#########################
@SRR037945.1316477_0_16629_384
GTCAAATTCCAACGAGCCATCACTGGTGCATCTCTTGCTGATATAATGGCCAAGAGGAATCAGAAACCAGAGGTTA
+
BBCCCBBBCCCCB@C@CCBBB@BABA>8A9?BABA@<A9+7><?=;;38>A;4079<::386&8??<9+222176#
@SRR037945.1317834_0_16629_145
CGACATCTATCACCATGAAGGTCGAGCTGTGCAGTTTCAGCGGGTACAAGATCTTCCCGGGACACGGGGGGCGCTT
+
B>CABCB@AAABBB@ABA9??6B=@@?>:849=<=BB11/3>##################################
@SRR037945.1324537_0_16629_151
CTATCACCATGAAGGTCGAGCTGTGCAGTTTCAGCGGGTANAAGATCTACCCGGTACACGGGCGGCGCTACCCCCG
+
B@AAA=AA@@;B>;9;?=99==;43=53;=<9############################################
@SRR037945.1348336_1_16629_50
TTTCCCACCAACTCTGGGGGCAGAGACCTTCACAGGCTTCACAATCTTTTTTTTTTGTGCTGCCTTTTTGGGGGCC
+
BCBBBBB@@;@8A?@:;@@6@9;=72?@?A?.:977=<>.'2-/919>############################
@SRR037945.1352329_1_16629_358
GGACAGTCCAGTTTATCTGCCGAGGATTCCTTTTGGAAAGGAATGCTGACTCACATTTTGCATTAAAAAACTGGAA
+
BBCCAAACC7B?ABBAAA5ABB?B:9@?BBABA>061;;9:70<49;'136=74*5=?95################
@SRR037945.1360585_1_16629_66
GGGGCAGAGACCTTCACAGGCTTCACAATCTTTTGTTTAGGTGCTTCCTTTTTGTGGGCCTTTGCAGCCCCCCTTT
+
BA<-C;>A>ACCBBCACC@BCBB45;5?3=ABB:';B@1++;)<1%8B6BA#########################
@SRR037945.1386712_1_16629_34
CTCTACCACACTAGCGTTTCCCACCAACTCTGGGGGCAGAGACCTTCACAGGCTTCCCAATCTTTTTTTTTGGTGC
+
BBB>BBBAA9B>;=A:?@>ABA<A@5)=:@727122;+21/.9;@###############################
@SRR037945.1398673_1_16629_312
TTTTGAATTTCTTCCGACTGCCCTTTCTTGTGTTTCCTTCTGTAGAGGACAGTCCCGTTTATCTTCCCCGGTTTCC
+
BCB??BBBBBAABAB6>@@??@?BBBA@A.;??BA<=AB?A:7<23##############################
@SRR037945.1403607_1_16629_83
AGGCTTCACAATCTTTTGTTTAGGTGCTGCCTTTGTGGGGGCCTTGGCAGCCGCCCTTTCTTTCTTTTTTTTTTCC
+
=>BC@???@5>AABBB@?AB=6.,;1@;(=B?B7%656=>5###################################
@SRR037945.1410160_0_16629_437
GNGGAATCAGAAACCAGAGGTTAGGAAAGCCCAGCGAGAGCAGGCTATCAGGGCTGCCAAGGAAGCAAAAAAGGCT
+
?%<A?@@CCBA@@CA;@AAB?@?8:=@?9ACA58<7427<<###################################
@SRR037945.1416964_0_16629_329
GAAACACAAGAAAGGGCAGTCGGAAGAAATTCAAAAGAAAAGAACCCGCCGTGCAGTCAAATTCCAACGAGCCATC
+
BBBCCB>@@B@B@>8>B@@=:<?=B>@;@?@?@;?=-:@A@2=6:@?68885/2######################
@SRR037945.1438454_0_16629_505
AAAAGGCTAAGCAGGCATCAAAGAAGACAGCAATGGCTGCTTCCAAGGCCCCCCCAAAAGCAGCACCCAAACAAAA
+
BBBBBBBBB@B@97?A7?A7>;=@>6:B>2>BB;88=72'++/8.6-3############################
@SRR037945.1445143_1_16629_170
TTTTGCTTCCTTGGCAGCCCTTATAGCCTGCTCTCGCTGGGCTTTCCTAACCTCTGGTTTTTTTTTCCTCTTTGCC
+
BBBC=BAAABAA<=A@?@@B1%-6;6<?3369=7/26,'5/32=<7=2############################
@SRR037945.1473532_0_16629_451
CAGAGGTTAGGAAAGCCCAGCGAGAGCAGGCTATCAGGGCTTCCAAGGAAGCAAAAAAGGCTAAGCAGGCCTCAAA
+
B=<+?@ABA>BBACACCAA?<.8:??B>43??986#########################################
@SRR037945.1474009_1_16629_187
CCCTGATAGCCTGCTCTCGCTGGGCTTTCCTAACCTCTGGTTTCTGATTCCTCTTGGCCATTATATCAACAAGAGA
+
BBBA@BA@-AAB5?BBB;?@@3<8@A@A=@<<@==<=<144>=39'3;<:=:########################
@SRR037945.1478432_1_16629_51
TTCCCACCAACTCTGGGGGCAGAGACCTTCACAGGCTTCACAATCTTTTTTTTATTTTCTTCCTTTTTTGGGGCCT
+
BBBBB>ABBB@@@?;;;:6@@:?81?@>@::<6818@@50/476(7?@############################
@SRR037945.1490802_1_16629_76
CCTTCACAGGCTTCACAATCTTTTTTTTAGGTTCTTCCTTTTTGGGGGCCTTTTCCGCCCCCCTTTCTTTCTTTTT
+
BBAB>5;922@A=296+49;<BA8####################################################
@SRR037945.1524558_1_16629_169
TTTTTGCTTCCTTGGCAGCCCTGATAGCCTGCTCTCGCTGGGCTTTCCTAACCTCTGGTTTCTTATTCCTCTTTGC
+
BBA?B?ABBBA@A5?AA5?A@=8?4?=@=;1<937<-3;5488:A@2872-4;224/48#################
@SRR037945.1526577_1_16629_91
CAATCTTTTGTTTAGGTGCTGCCTTTGTGGGGGCCTTGGCAGCAGCCATTTCTGTCTTCTTTTATTCCTGCTTTTC
+
BCBCCBBBBBABCA>6?1AB@BBBBA7A<9?<@BB@B>@:34;028>209+74-8-####################
@SRR037945.1536238_1_16629_123
GCCTTGGCAGCAGCCATTGCTGTCTTCTTTTATTCCTTCTTAGCCTTTTTTTTCTTCCTTTGCAGCCCTTTTTCCC
+
@CBBBBCBA4@=@@=,8=9A63>BAB@@<###############################################
@SRR037945.1539501_1_16629_46
TGCGTTTCCCACCAACTCTGGGGGCAGAGACCTTCACAGGCTTCACAATCTTTTTTTTATTTGCTTCCTTTTTGGG
+
@BBBBABBBBBBBBBAA@>;?;:<A:28,7=@<:??922489:.%31---5#########################
@SRR037945.1543490_1_16629_88
TCACAATCTTTTGTTTAGGTGCTGCCTTTGTGGGGGCCTTGGCAGCAGCCATTTCTGTCTTCTTTTTTTCCTTCTT
+
AB@B;+=BAAA>8>A;;956:@86@B@@;474757/<#######################################
@SRR037945.1578681_0_16629_124
GCCATCTTTACCCCGGCAGGCCGACATCTATCACCATGAAGGTCGAGCTGTGCAGTTTCAGCGGGTACAAAATCTT
+
BBCBCCBBCCCCCCCBC@=CCCA;@*8B;7)@2@A5;;=5@;A@96@;:0@9@=A>A@7983=B############
@SRR037945.1582572_0_16629_168
GAGCTGTGCAGTTTCAGCGGGTACAAGATCTACCCGGGACACGGGCGGCGCTACCCCAGGACCGACGGGAAGGGTT
+
BBBB@@@BB9<BB@BBABB?9'=@<A98=@88BBB+97(7)647################################
@SRR037945.1593318_0_16629_420
GCTGATATAATGGCCAAGAGGAATCAGAAACCAGAGGTTAGGAAAGCCCAGCGAGAGCAGGCTATCCGGGCCGCCA
+
BCBBACBB6AABB@B>BA>@8?B>@BB@A9=B>?1A@=>>7?>>75=>><1773######################
@SRR037945.1606681_1_16629_314
TTGAATTTCTTCCGACTGCCCTTTCTTGTGTTTCCTTCTGTAGAGGACAGTCCAGTTTATCTTCCGAGGATTCCTT
+
BBB?BBBBBB@AA;@@B3A?@@AB9?B(9??@A=?@?)@0>51;074;(/589'/3;;.;75.5############
@SRR037945.1607267_1_16629_314
TTGAATTTCTTCCGACTGCCCTTTCTTGTGTTTCCTTCTTTAGAGGACAGTCCCGTTTTTCTTCCGAGGATTCCTT
+
B=8>?=@(@90AA;60@9>>6;;>79@);(9>;;;9?98/5(88:::5-07#########################
@SRR037945.1610860_1_16629_55
CACCAACTCTGGGGGCAGAGACCTTCACAGGCTTCACAATCTTTTTTTTATGTGCTGCCTTTTTGGGGGCCTTTGC
+
BBBB=BBAB<16<1:A=6?8<?@?>@A@:319?@521,9735<#################################
@SRR037945.1628412_1_16629_216
CTAACCTCTGGTTTCTGATTCCTCTTGGCCATTATATCAGCAAGAGATGCACCAGTGATTGCTCCTTTGAATTTTA
+
BCBCBCBBAA@ABB@B<7?BBBBBAA?@BA<?@580<#######################################
@SRR037945.1638591_1_16629_186
GCCCTGATAGCCTGCTCTCGCTGGGCTTTCCTAACCTCTGGTTTCTGATTCCTCTTGGCCATTATATCAGCAAGAG
+
BCCCBA@<6=CCBBCBBB@3@@>AABBBBBA>;8@B>?>@>?A>>9-5;B?>=7######################
@SRR037945.1642288_1_16629_501
CACAGCTCGACCTTCATGGTGATAGATTTCGGCCTGCCGGGGTAAAGATCTACCCGGGACACGGGCGGCGCTACGC
+
A9@A;B@AAAA?@BA5@??7=:9=+10&56,2=?9079&6993/3###############################
@SRR037945.1644472_1_16629_133
CAGCCATTGCTGTCTTCTTTGATGCCTGCTTAGCCTTTTTTGCTTCCTTTGCAGCCCTTATTTCCTTCTCTCTCTG
+
BCBBCCCCBCBB@BBB=BBAAAB;@BA(?BA@>=B@BBBA@'5?@;@>@###########################
@SRR037945.1650178_0_16629_419
TGCTGATATAATGGCCAAGAGGAATCAGAAACCAGAGGTTAGGAAAGCCCAGCGAGAGCAGGCTATCAGGGCTGCC
+
A@BBA3=BA9A@<:A@?8<64=7:6?<413;=@798487>745=?###############################
@SRR037945.1652452_0_16629_72
GATTCTCTCCCTCTGCCCTATAAGGTTCTCCCATGATTCTTTCTTTCTCTTCGCCATCTTTACCCCCCCAGGCCCA
+
BCB7CBCBBCCAB@)CCCAB>C@A99A@ABBB@=?A@<@AB=1AB@3A?<:<'=@<1;9>=?<#############
@SRR037945.1654204_1_16629_128
GGCAGCAGCCATTGCTGTCTTCTTTTTTTCCTTCTTAGCCTTTTTTTCTTCCTTTGCAGCCCTCATTTCCTTCTTT
+
A,A@4;A7BCB+AB<=(85CC:CB@+'30=96*1>9-59><BCCB###############################
@SRR037945.1654876_1_16629_348
CTTCTGTAGAGGACAGTCCAGTTTATCTGCCGAGGATTCCTTTTGGAAAGGAATGCTTACTCACATTTTGCATTAA
+
BBBBC82:B@BBB=@?9?@@B9@=>==@>6@9:@@9:;;>=@>>70*887=;9/*68(604;9047895(560615
@SRR037945.1663783_0_16629_144
CCGACATCTATCACCATGAAGGTCGAGCTGTGCAGTTTCAGCGGGNACAAGATCTACCCCGGACACCGGCGGCGCT
+
BA=ABA@B=??AAB@59+8;814<.42::###############################################
@SRR037945.1681024_1_16629_208
GGGCTTTCCTAACCTCTGGTTTCTGATTCCTCTTGGCCATTATATCAGCAAGAGATTCACCAGTGATGGGTCCTTT
+
BB9BCBBCCBBABBBBB?@BBB@CA9BA?@@<B@4.7?;=?###################################
@SRR037945.1699731_1_16629_322
CTTCCGACTGCCCTTTCTTGTGTTTCCTTCTGTAGAGGACAGTCCAGTTTATCTTCCGAGGATTCCTTTTTGAAAG
+
BBCCC@CBB@CBBBCBBBA1?@ABBBBBAB?;<;2<;9<A6,,A<###############################
@SRR037945.1707128_0_16629_367
AAAGAACCCGCCGTGCAGTCAAATTCCAACGAGCCATCACTGGTGCATCTCTTTCTGATATAATTGCCAAGAGGAA
+
B>B?>;BBA7AB54,?2>>A@@-:=:@?;?969?@9>>7:?:75:776<###########################
@SRR037945.1718020_1_16629_297
CGGCGGGTTCTTTTTTTTTTAATTTCTTCCGACTGCCCTTTTTTTTGTTTCCTTCTTTAGAGGACAGTCCCCTTTT
+
BAABA@<+4*BBBB+=BC?5=:?BB+AB,=12;:(>AB?AB,A;8<(<BB:>########################
@SRR037945.1720691_0_16629_564
GCAGCACCTACACAAAACATTGTGACCCCTGTTAACCTCTCTGCCCCCACTGTCCGTTGGAAACCCCCTAACTCTT
+
AA@2>BB<='(2?)<5=)A+3;7#####################################################
@SRR037945.1747375_0_16629_178
GTTTCAGCGGGTACAAGATCTACCCGGGACACGGGCGGCGCTACGCCAGGACCGACGGGAAAGTTTTTCAGTTTTT
+
A>ABBCAB@9@=B?AC6=>?>6?BAA>>7=;7;?@9:>=:####################################
@SRR037945.1768684_1_16629_55
CACCAACTCTGGGGGCAGAGACCTTCACAGGCTTCCCAATCTTTTTTTTAGGTGCTTCCTTTTTTGGGGCCTTTGC
+
B5@B:>BABA<7>8:@89;6?A9B@=5=3//<>=3(:+%1;7##################################
@SRR037945.1779425_0_16629_374
CCGCCGTGCAGTCAAATTCCAACGAGCCATCACTGGTGCATCTCTTGCTGATATAATGGCCAAGAGGAATCAGAAA
+
BCBBCBA@AA::BBCBAABBBB>5B=AAABA<A>?(@@A@@@@;A@-;5.1=-:7<####################
@SRR037945.1780639_1_16629_144
GTCTTCTTTGATGCCTGCTTAGCCTTTTTTGCTTCCTTGGCAGCCCTGATAGCCTTCTCTCGCTTGGCTTTCCTTA
+
BACBBCBBB=C?2BBABBBBBBBBBCBBBB;ABBBAA:'3>>;<AB##############################
@SRR037945.1787004_0_16629_260
AAAATGTGAGTCAGCATTCCTTTCCAAAAGGAATCCTCGGCAGATAAACTGGACTGTCCTCTACAGAAGGAAAAAC
+
BBBBA>>>B>=@@7:@@@?@>@@??@@A@;9?@<??::999:691>?;############################
@SRR037945.1787846_0_16629_175
GCAGTTTCAGCGGGTACAAGATCTACCCGGGACACGGGCGGCGCTACGCCCGGACCGCCGGGGAGGTTTTCCCCTT
+
@BBBBBB@1=BBBA52>+;945<92=BA69===9A>A?5>?99#################################
@SRR037945.1807996_1_16629_319
TTTCTTCCGACTGCCCTTTCTTGTGTTTCCTTCTGTAGAGGACAGTCCAGTTTATTTTCCGAGGATTCCTTTTTTA
+
BBBBAAA@>???;A?=@AB?@A7>6=@@>?B@><4;;63/39:#################################
@SRR037945.1815054_1_16629_250
TATCAGCAAGAGATGCACCAGTGATGGCTCGTTGGAATTTGACTGCACGGCGGGTTTTTTTTTTTTTAATTTTTTT
+
ABCBBB???>6;?A@<A@?>@;969=;;@8>@B9.17@@;'0.<3(40175690'505><=(2??@3(/.8=8;9#
@SRR037945.1818577_0_16629_213
CGGCGCTACGCCAGGACCGACGGGAAGGTTTTCCAGTTTCTTAATGCAAAATGTGAGTCAGCATTCCTTTTCAAAA
+
BBACBC>9A7AA;<2?B@<-<A?3;07;<BA@9;'89B?8>?758/:5=###########################
@SRR037945.1824367_1_16629_124
CCTTGGCAGCAGCCATTGCTGTCTTCTTTGATGCCTGCTTAGCCTTTTTTTCTTCCTTTGCAGCCCTTATAGCCTT
+
BBB@BBCBB@:6<BAAC2=@@@B?@6>BB02:6<B;+5>9'9;<:ABBB@6;8>######################
@SRR037945.1827809_0_16629_512
TAAGCAGGCATCAAAGAAGACAGCAATGGCTGCTGCCAAGGCCCCCCCAAAGGCCGCCCCTAAACAAAAGCTTTTT
+
;CCABB3+@>B)2-56(30?9=77992<<?A58-##########################################
@SRR037945.1844454_0_16629_444
CAGAAACCAGAGGTTAGGAAAGCCCAGCGAGAGCAGGCTATCAGGGCTGCCAAGGAAGCAAAAAAAGGCTAAAAAG
+
@C<BC>@B>4:1(?A>'5BB?4>@@?7=46?@:6##########################################
@SRR037945.1847318_0_16629_137
CGGCAGGCCGACATCTATCACCATTAAGGTCCAGCTGTGCAGTTTCAGCGGGTACCAGATCTAACCGGGGCCCCGG
+
B?=>&27AB0%7<=2,6@<+@;/5'2<#################################################
@SRR037945.1858390_1_16629_401
TGCTGACTCACATTTTGCATTAAGAAACTGGAAAACCTTCCCGTCGGTCCTGGCTTAGCCCCCCCCCCTTCCCGGG
+
BBB;A9<B==@(8CC?(419;<:,7=3>>?>?B?63:7A?####################################
@SRR037945.1885128_1_16629_70
CAGAGACCTTCACAGGCTTCACAATCTTTTTTTTAGGTGCTGCCTTTTTTGGGGCCTTTGCAGCAGCCATTTCTTT
+
BC@C?BBBBBBBBB>>B@A>@<:>=@?AA;(=B;3%*9390+2:=A;#############################
@SRR037945.1887946_0_16629_451
CAGAGGTTAGGAAAGCCCAGCGAGAGCAGGCTATCAGGGCTGCCAAGGAAGCCAAAAAGGCTAAACAGGGATCCAA
+
B?B@B@A@C==BBB7CBB;5B;??<5?A??@>>(8.########################################
@SRR037945.1889663_1_16629_287
TTTGACTGCACGGCGTGTTCTTTTCTTTTGAATTTCTTCCGACTGCCCTTTCTTGTGTTTCCTTCTGTAGAGGACA
+
BB?B3BB@B=A@?@@>:AB?@@AB?>BB<'48@A@@?@=A0'76999???>0??699:?#################
@SRR037945.1893570_0_16629_375
CGCCGTGCAGTCAAATTCCAACGAGCCATCACTGGTGCATCTCTTGCTGATATAATGGCCAAGAGGAATCAGAAAC
+
B?BBC<CC=CCCC5)<BC@A<A68/@A::C>B?5)<AB:6B5A<?;@36.667);;75>:2:)33:496;:+7=3>
@SRR037945.1901754_1_16629_322
CTTCCGACTACCCTTTCTTGTGTTTCCTTCTGTAGAGGACAGTCCAGTTTATCTTCCGAGGATTCCTTTTTGAAAG
+
BBBCCBABB@BBBBBBBAAA<?:B@BAAB@B<@A;;55;<3###################################
@SRR037945.1907538_0_16629_374
CCGCCGTGCAGTCAAATTCCAACAAGCCATCACTGGTGCATCTCTTGCTGATATAATGGNCAAGAGGAATCAGAAA
+
BCBCB6AA@3@BB<ACBBBCACC?B@BC==BABB<@:8@06B>A4;'75*56:#######################
@SRR037945.1921188_1_16629_338
CTTGTGTTTCCTTCTGTAGAGGACAGTCCAGTTTATCTTCCGAGGATTCCTTTTGGAAAGGAATGCTGACTCACAT
+
BB@?>>?BBCBBBB=5?A>?8/9>?+8@9%.9A<(928%6=./.727<79:@@#######################
@SRR037945.1926999_1_16629_58
CAACTCTGGGGTCAGTGACCTTCACAGGCTTCCCAATCTTTTTTTTAGGCCCTGCCTTTTTGGGGGCCTTTTCCCC
+
B?1B########################################################################
@SRR037945.1930657_1_16629_24
ACCAACTCTGCTCTACCACACTAGCGTTTCCCACCAACTCTGGGGGCAGAGACCTTCACAGGCTTCACAAACTTTT
+
B@ABBB@A??A@@6@>ACA2@>@?@@=A;=@A?<@=:=<:7-;844<62.-7########################
@SRR037945.1941713_1_16629_67
GGGCAGAGACCTTCACAGGCTTCACAATCTTTTGTTTAGGTGCTGCCTTTTTGGGGGGCTTGGCAGCAACCCTTTC
+
BC@CAABA<ABBA@BB/@ABC@69B64><?AAB2=B>-+2/;4<2/=9BA778=;#####################
@SRR037945.1951873_1_16629_350
TCTGTAGAGGACAGTCCAGTTTATCTGCCGAGGATTCCTTTTTGAAAGGAATGCTGACTCACATTTTGCCTTAAGA
+
BBAB>.8B@A:A>716=?89B?3B+?1;><-1?03@?@9A@A3680?8;9>9;8800:35################
@SRR037945.1952138_1_16629_48
CGTTTCCCACCAACTCTGGGGGCAGAGACCTTCACAGGNTTCACAATCTTTTTTTTAGGTGCTTCCTTTTTTGGGG
+
BA@@ABBBBAB>?9<@@-4469>1/3,1:8@>66:77*%1<1'1//1.6>##########################
@SRR037945.1974494_1_16629_80
CACAGGCTTCACAATCTTTTGTTTAGGTGCTGCCTTTTTGGGGGCCTTTGCAGCCGCCATTTCTTTTTTTTTTTTT
+
BBC>B?ACB?>?B:>BBBB>19B>1%,:(97'9B@B@3>(8;8;.###############################
@SRR037945.1993371_1_16629_55
CACCAACTCTGGGGGCAGAGACCTTCACAGGCTTCACAATTTTTTTTTTAGGTGCTGCCTTTTTGGGGGCCTTTTC
+
A<BCA;>BB@;A>>@A6:A7+9@BA@A<@;;@@B3+6(:1'6BB6&3@:###########################
@SRR037945.2022105_1_16629_38
GCCACACTAGCGTTTCCCACCAACTCTGGGGGCAGAGACCTTCACAGGCTTCACAATCTTTTTTTTTTTTTCTTCC
+
BAACBCC?6AB7>BBCBBBBB;B>BA@A?8'0;:<>6??@A@7%71767=>)/57---9BB###############
@SRR037945.2056022_0_16629_207
CACGGGCGGCGCTACGCCAGGACCGACGGGAAGGTTTTCCAGTTTCTTAATGCAAAATTTGAGTCAGCATTCCTTT
+
BCABBBCBAB;BAB>7AA;<?=B?065046?=3:3:@5?>5/59=6##############################
@SRR037945.2070101_0_16629_386
CAAATTCCAACGAGCCATCACTGGTGCATCTCTTGCTGATATAATGGCCAAGAGGAATCAGAAACCAGAGGTTAGG
+
BC>@ABCCCCB>B@BBB@A=AAA@>?A<;B@B@>6>>23:9;=<988?@9:2/4:4=696/7=<<:+..468####
@SRR037945.2074220_1_16629_29
CTCTGCTCTACCACACTAGCGTTTCCCACCAACTCTGGGGGCAGAGACCTTCACAGGCTTTCCAATCTTTTTTTTT
+
BBC@6CACACBBCBBB>B>B@A@@CBA<?B??B<6>;?9<:=644/9?@:@<)9935;<6''7,-,'1>@>48?##
@SRR037945.2088421_0_16629_308
CTGGACTGTCCTCTACAGAAGGAAACACAAGAAAGGGCAGTCGGAAGAAATTCAAAAGAAAAGAACCCGCCGTGCA
+
B>@@=B@>;B@@@@>?@>?>>9@@=@9@>>:?@7599?7899:73=.7;8:>757>4476>7'174>#########
@SRR037945.2098933_1_16629_211
CTTTCCTAACCTCTGGTTTCTGATTCCTCTTGGCCATTATATCAGCAAGAGATGCACCAGTGATGGCTCCTTTGAA
+
B@>@BBBAB?@@AA@8@BB>A<??BA@@9??;;?@=:8-3>98-47.:'433045379(3################
@SRR037945.2114449_1_16629_66
GGGGCAGAGACCTTCACAGGCTTCACAATCTTTTTTTTAGGTGCTTCCTTTTTGGGGGCCTTTGCCGCCCCCCTTT
+
BBAAA9659)@CAB@5A<ABC@A:+<919>AAB7%8B;',-7'85&3@9A=6########################
@SRR037945.2121981_1_16629_160
GCTTAGCCTTTTTTGCTTCCTTGGCATCCCTCTTATCCTTCTCCCCCTGGGCTTTCCTAACCTCTGNTTTTTCTTT
+
?BC@>(@CC?CC>A@><>+B8(=-@)3A9@,/############################################
@SRR037945.2128096_1_16629_101
TTTAGGTGCTGCCTTTGTGGGGGCCTTGGCCGCAGCCATTTCTGTCTTCTTTTATTCCTTCTTTTCCTTTTTTTTT
+
BBB>@99?AAA@?BAB*:>>;9@>A8@#################################################
@SRR037945.2133432_1_16629_51
TTCCCACCAACTCTGGGGGCAGAGACCTTCACAGGCTTCACAATCTTTTTTTTATGTGCTTCCTTTTTGGGGGCCT
+
ABBBB?AC>?BAA?=78/7@9;;27>@@??8;782:=;2+7+7514>#############################
@SRR037945.2144755_1_16629_100
GTTTAGGTGCTGCCTTTGTGGGGGCCTTGGCAGCAGCCATTGCTTTCTTCTTTTATGCCTTCTTAGCCTTTTTTTC
+
B@C<;1;@>C@BBB@B?/=@>>=8BB:@(9A??@5;@=-,?/9/(/;>B+:#########################
@SRR037945.2145041_0_16629_144
CCGACATCTATCACCATGAAGGTCGAGCTGTGCAGTTTCAGCGGGTACAAGATCTACCCGGGACACGGGCGGCGCT
+
ABBAABBB<B@BBAAAB@B?A<3A;=9?@=/(85=>@@A809=?=5:'::##########################
@SRR037945.2160499_1_16629_58
CAACTCTGGGGGCAGAGACCTTCACAGGCTTCACAATCTTTTTTTTAGGTGCTGCCTTTTTTGGGGCCTTGGCAGC
+
B>5=AAB4@>72=7196==@@@??::<7?98+'7'-:;<>@###################################
@SRR037945.2190603_0_16629_251
TCTTAATGCAAAATGTGAGTCAGCATTCCTTTCCAAAAGGAATCCTCGGCAGATAAACTGGACTTTCCTCTACAGA
+
BBA?@A@@@;??@?099@>@::8<@==;?@@@>@?=??:77<7<>3//37##########################
@SRR037945.2198162_0_16629_144
CCGACATCTATCACCATGAAGGTCGAGCTGTGCAGTTTCAGCGGGTACAAGATCTACCCGGGACACGGGCGGCCCT
+
@BA>@?AABA:A>A?A@962;;/?;=3983197<<=?;>:4###################################
@SRR037945.2215178_0_16629_354
GAAATTCAAAAGAAAAGAACCCGCCGTGCAGTCAAATTCCAACGAGCCATCCCTGGTGCATCTCTTTCTTCTTTTA
+
BBC@BBB@BCA?3<BB6ABA@B?B>=/=9>96:53@>A@?4>>92-;@48:)6173996#################
@SRR037945.2227108_1_16629_169
TTTTTGCTTCCTTGGCAGCCCTGATAGCCTGCTCTCGCTGGGCTTTCCTAACCTNTTTTTTTTTATTCCTCTTTTC
+
BAAAB=@BBA@@@9+8@;=@@9334-29################################################
@SRR037945.2227809_1_16629_95
CTTTTGTTTAGGTGCTGCCTTTGTGGGGGCCTTGGCAGCAGCCATTTCTTTCTTTTTTTATTCCTTCTTTTCCTTT
+
BBBBBBBB=30:62@?6ABAA=7>?>6=??@>############################################
@SRR037945.2237162_1_16629_95
CTTTTGTTTAGGTGCTGCCTTTGTGGGGGCCTTGGCAGCCGCCATTTCTTTCTTTTTTTATTCCTTCTTTGCCTTT
+
BCBBAAAA@?>>>6@?=AC@BAA@9=>=7=C:;'8@=99(17<239+-5%6#########################
@SRR037945.2260690_0_16629_393
CAACGAGCCATCACTGGTGCATCTCTTGCTGATATAATGGCCAAGAGGAATCAGAAACCAGAGGTTAGGAAAGCCC
+
BACA@=9BABBBBB@BB8AB<>BABCA1AA@<B8BBBB6?B@@9<9@B5>@?@5.9<?@7533/8@7'92;;,396
@SRR037945.2282354_0_16629_384
GTCAAATTCCAACGAGCCATCACTGGTGCATCTCTTGCTGATATAATGGCCAAGAGGAATCAGAAACCAGAGGTTA
+
@CC@@CBBCCCBCBCBCCBBC@ABBB@BB7ACCC@A4@B<>BB?;?9-:BB<B>>>@:@:<:0;?AB>(7+<=667
@SRR037945.2305559_1_16629_106
GTGCTGCCTTTGTGGGGGCCTTGGCAGCAGCCATTTCTTTCTTCTTTTATGCCTTCTTAGCCTTTTTTTCTTCCTT
+
BBBBCCBCBABBBCC@B@CCC?2>@08?<:BC57>'96)@:6B6@A?/51'6B-%9?>'%1<:BAAAB0%2>+>3?
@SRR037945.2306315_0_16629_421
CTGATATAATGGCCAAGAGGAATCAGAAACCAGAGGTTAGGAAAGCCCAGCGAGAGCAGGCTATCAGGGCTGCCCA
+
BBBB@9?BBA@ABB>B;<????BBB489>BBA64>?=A735AA73;@@./:#########################
@SRR037945.2309812_0_16629_137
CGGCAGGCCGACATCTATCACCATTAAGGTCGAGCTGTGCAGTTTCAGCGGGTACAAAAACTCCCCCGGGCCCCGG
+
B@?BBB@ABA4?B=@<?<<9A@+8->77@@=696@<0A9=(49@@###############################
@SRR037945.2313190_1_16629_363
GTCCAGTTTATCTGCCGAGGATTCCTTTTGGAAAGGAATGCTGACTCACATTTTGCATTAAGAAACTGGAAAACCT
+
BBBC@=?CBABAC8BBA?@@:?A>@?ABB22@B?56>A70<:+09@5'0':??A)2(<@>?9=@;25-06<<;.16
@SRR037945.2314186_1_16629_286
ATTTGACTGCACGGCGGGTTCTTTTTTTTTTAATTTCTTCCGACTTCCCTTTCTTTTTTTTCCTTTTTTTGAGGAC
+
BBBAB8@BABBB?@B@@@>@==A@B+?CB@64??@?+<?:<(409-8@>-?A(9><;2;@@###############
@SRR037945.2318581_1_16629_101
TTTAGGTGCTGCCTTTGTGGGGGCCTTAGCAGCAGCCATTGCTGTCTTCTTTGATGCCTGCTTAGCCTTTTTTTCT
+
BA@+@64=B?=AAAA@9?:=8:8>=<;41755<1-:>1377###################################
@SRR037945.2328379_0_16629_444
CAGAAACCAGAGGTTAGGAAAGCCCAGCGAGAGCAGGCTATCAGGGCTGCCAAGGAAGCAAAAAAGGCTAAACAGG
+
BBBB?@BC@B@CB>@B?/>BA9BBB83<593=@=##########################################
@SRR037945.2336951_1_16629_86
CTTCACAATCTTTTGTTTAGGTGCTGCCTTTGTGGGGGCCTTGGCAGCCGCCATTTCTTTCTTTTTTTATTCCTTC
+
BBBBBBA4CB@BBAABB?@=@55>>?@B@BB5>4:588?@@###################################
@SRR037945.2356694_1_16629_432
AAAACCTTCCCGTCGGTCCTGGCGTAGCGCCGCCCGTGTCCCGGGTAGATCTTTTACCCCCTGAAACTTCCCAGCT
+
B>=AAAB@AAA1=?##############################################################
@SRR037945.2402382_1_16629_47
GCGTTTCCCACCAACTCTGGGGGCAGAGACCTTCACAGGCTTCACAATCTTTTGTTTAGGTTCTGCCTTTTTTGGG
+
BBBBB@@BB4BABA?A@;-4?:5?@?=85?@@B@35<8:==>/)41.#############################
@SRR037945.2416619_1_16629_93
ATCTTTTGTTTAGGTGCTGCCTTTGTTGGGGCCTTGGCAGCAGCCATTTCTTTTTTTTTTTTTTCCTTCTTTTCCT
+
ACBAC@BB@BBBAB@(B>*=AABB?B*7847<??>109*:0(249-2<24((<)5?4=##################
@SRR037945.2445130_1_16629_74
GACCTTCACAGGCTTCACAATCTTTTGTTTATGTTCTTCTTTTTTTGGGGCCCTACCAGCTCACATTTTTCTCTTT
+
BCB+@0B@80:B@8B9;)))0C5B9@)@??)7'*@B?:)'6BB#################################
@SRR037945.2447188_1_16629_321
TCTTCCGACTGCCCTTTCTTGTGTTTCCTTCTGTAGAGGACAGTCCAGTTTATCTGCCGAGGATTCCTTTTTGAAA
+
BCBBBB<BBB?BBBBA@BA@A@;@ABBBBAA>8???A@46>254@;'/2@6)56-07;-*-1,.>9:2>@######
@SRR037945.2461986_0_16629_185
CGGGTACAAGATCTACCCGGGACACGGGCGGCGCTACGCCAGGACCGACGGGAAGGTTTTCCAGTTTCTTAATTCA
+
BBAA6;ABB=>AAABABB:52?A7A;::A<6<7?<?7/:=-037<<-12.330#######################
@SRR037945.2487278_0_16629_594
GTGAAGGTCTCTGCCCCCAGAGTTGGTGGGAAACGCTAGTGTGGTAGAGCAGAGAGAACGGAAGAGCGGTTCAGCA
+
BA?B>BBACABCBBCCBA3=1:B=6880<>;@B=0=2&4#####################################
@SRR037945.2493986_0_16629_386
CAAATTCCAACGAGCCATCACTGGTGCATCTCTTGCTGATATAATGGCCAAGAGGAATCAGAAACCAGAGGTTAGG
+
B>*2>@BA@BB;:<BB@@A@B@9@9??7<A=@=?6?7-16-68;;34;;'13357#####################
@SRR037945.2498386_1_16629_299
GCGGGTTCTTTTCTTTTGAATTTCTTCCGACTGCCCTTTCTTGTGTTTCCTTCTGTAGAGGACAATCCAGTTTTTC
+
BA@BC4BBCABBACBBC@BCBBBBCBBA/7@A@BBBABB<BA:=)@BB<@BB:=*=2-7059>#############
@SRR037945.2498795_1_16629_376
GCCGAGGATTCCTTTTGGAAAGGAATGCTGACTCACATTTTTCATTAAGAAACTGGAAAACCTTCCCGTCGGTCCT
+
<CCC<B<<CCAAB@C@2@>B?BA<:B4=CB?@@;?>>A@B7)9@AC@@@@:B4A=<?BB@;@==6><-->8:38;#
@SRR037945.2500826_1_16629_286
ATTTGACTGCACGGCGGGTTCTTTTCTTTTTAATTTCTTCCCACTGCCCTTTCTTTTGTTTCCTTTTTTTTAGGAC
+
A@BBCBCACCC@CB?BCB@B=@BCC@?CBB???>BB-BB:@'23?(?B@=@A4>B>7);BB###############
@SRR037945.2501523_0_16629_446
GAAACCAGAGGTTAGGAAAGCCCACCGAGAGCAGGCTTTCAGGGCTGCCCAGGAAGCAAAAAAGGCTAAACAAGCA
+
B>;BCBBB4A8AB@>BBB>2BCA6.<@94:4A5;4=@?B0'2##################################
@SRR037945.2501670_1_16629_340
TGTGTTTCCTTCTGTAGAGGACAGTCCAGTTTATCTGCCGAGGATTCCTTTTGGAAAGGAATGCTTACTCCCATTT
+
B:=<AABBCBBBA@>B@:?@@B944@=/9:BB@@>4'9?+22816@9>;@@#########################
@SRR037945.2529837_0_16629_248
GTTTCTTAATGCAAAATGTGAGTCAGCATTCCTTTCCAAAAGGAATCCTCGGCAGATAAACTGGACTTTCCTCTTC
+
BB@BC@AA?<>AB@;?<761=79B?)84:;@BAABA<4;A@507;;<A7:0-<797####################
@SRR037945.2544494_0_16629_144
CCGACATCTATCACCATGAAGGTCGAGCTGTGCAGTTTCAGCGGGTACAAGATCTACCCGGGCCCCGGGCGGGGCC
+
BBB5B;?AB@<BBBB@@A@A?=?@99<?@A>AA<7;AAA=17:;:446############################
@SRR037945.2544969_1_16629_44
CTAGCGTTTCCCACCAACTCTGGGGGCAGAGACCTTCACAGGCTTCCCAATCTTTTTTTTTTGTGCTGCCTTTTTT
+
B@@BB@A?@CBA<ABB<@@@@:3:77?4525:???;<:</38?<@*%.//356@@#####################
@SRR037945.2545478_1_16629_348
CTTCTGTAGAGGACAGTCCAGTTTATCTGCCGAGGATTCCTTTTGGAAAGGAATGCTGACTCACATTTTTCATTAA
+
BBBBBB>AA<BBCBA@>BB63<@A><=?8??6186;@A.7;?A?.,59:563:8(/0'078447.1@@########
@SRR037945.2548911_0_16629_502
CAAAAAAGGCTAAGCAGGCATCAAAGAAGACAGCAATGGCTGCTGCAGATTGGAAGGGGGGGTTTGCAGGGATTCC
+
BBBBBBA;ABABB@>6>@BAA:+?<67?9;<97:##########################################
@SRR037945.2549051_0_16629_114
CTTTCTCTTCGCCATCTTTACCCCGCCAGGCCGACATCTATCACCATTAAGGTCGAGCTGTTCATTTTCAGCCGGT
+
BC<@@?BC<@)=BBBBBBB>A>=9-%83&698'7<+6/>3;+?#################################
@SRR037945.2552065_1_16629_55
CACCAACTCTGGGGGCAGAGACCTTCACAGGCTTCACAATCTTTTGTTTAGGTGCTTCCTTTTTGGGGGCCTTTGC
+
BCB@74C@BBBB@:@C>BB@ABBBB@5>B;2BAA<+8-334<@CB(BBB;(7;(/647@+?>.?(;??########
@SRR037945.2559056_1_16629_358
GGACAGTCCAGTTTATCTGCCGAGGATTCATTTTGGAAAGGAATGCTGACTCACATTTTGCATTAAGAAACTGTAA
+
BBBB74=CB;:?BC?AB8(>B>77(>=?B3?BB@35;B;848;;'590:8<8.9'7AA<37%8:############
@SRR037945.2568595_1_16629_34
CTCTACCACACTAGCGTTTCCCACCAACTCTGGGGGCAGAGACCTTCACAGGCTTCACAATCTTTTTTTTTTTTTC
+
BBCBBCCCCCBB@BBBBBBCBBBABB>B@AA>@7/7@?37;;?A?A7)919<<>=''+/27(<@@>:;########
@SRR037945.2575684_1_16629_125
CTTGGCAGCAGCCATTTCTTTCTTCTTTTATTCCTTCTTTTCCTTTTTTTCTTCCTTTTCCGCCCTTATTTCCTTC
+
BCA@BBCB?->BA6?@*=8'8>A@.>@=-02%9@402:;%*,;?BCBB@###########################
@SRR037945.2577405_0_16629_213
CGGCGCTACGCCAGGAGCGACGGGAAGGTTTTTCAGTTTTTTAATGCAAAATGTTAGTCAGCATTTCTTTTCCAAA
+
AC@BB+<B6=46BB9;*B@/<780(.'.>BB5'9((@?A4B###################################
@SRR037945.2590876_1_16629_57
CCAACTCTGGGGGCAGAGACCTTCACAGGCTTCACAATCTTTTTTTTAGGTGCTTCCTTTTTTGGGGCCTTTGCAG
+
BCBBBCCCAA=A<BB=B?B=AABABA@;5A@B9/9::<)6BA?1=AB',1836/'/;;@#################
@SRR037945.2592123_1_16629_76
CCTTCACAGGCTTCACAATCTTTTTTTTAGGTGCTGCCTTTTTGGGGGCCTTTGCATCAGCCCTTTCTTTTTTTTT
+
BCB@BBA,>ACCBB;B7B@@>BB?2AB?3-.7-;4+8@=B>/:#################################
@SRR037945.2604474_1_16629_127
TGGCAGCAGCCATTTCTGTCTTCTTTTATGCCTGNTTATCCTTTTTTTCTTCCTTTTCATCCCTTATTTCCTTCTT
+
B@ABBBB91=A<96%45%97?<':A###################################################
@SRR037945.2635468_0_16629_466
CCCAGCGAGAGCAGGCTATCAGGGCTGCCAAGGAAGCAAAAAAGGCTAAGCAGGCATCAAAAAAAACAGCAAAGGC
+
BCCBBBCBBBBBA@ABBB9B<5<@A?6?B7A?<@:+94>A<A7'3?2@8*5#########################
@SRR037945.2649864_0_16629_144
CCGACATCTATCACCATGAAGGTCGAGCTGTGCAGTTTCAGCGGGTACAAGATCTACCCGGGACACGGGCGGCGCT
+
AA?A@AAA?==B@BB2@==>65(=<=93<274A=/9?>9/379<;205############################
@SRR037945.2651482_0_16629_137
CGGCAGGCCGACATCTATCACCATGAAGGTCGAGCTGTGCAGTTTCAGCGGGTACAAAATCTACCCCGGACCCCGG
+
B>=A>9=A?63816?5<;75;#######################################################
@SRR037945.2658473_1_16629_58
CAACTCTGGGGGCAGAGACCTTCACAGGCTTCACAATCTTTTTTTTAGGTGCTGCCTTTTTGGGGGCCTTTGCCGC
+
B8>BBBA@@>=?B@3<;9AB><B7>653@@>5'9;;71=@@###################################
@SRR037945.2671751_1_16629_56
ACCAACTCTGGGGGCAGAGACCTTCACAGGCTTCACAATCTTTTTTTTATGTGCTTCCTTTTTTGGGGCCTTTGCC
+
BBC>BBBCB4@B@<B>>>><ACABC>A;;.B?A:<:3:>?A@BA################################
@SRR037945.2685375_0_16629_146
GACATCTATCACCATGAAGGTCGAGCTGTGCAGTTTCAGCGGGTACAAGATCTACCCGGGACACGGGCGGCGCTAC
+
BBABCBB;?:BCCBAB>B@C>BB5BC@<8:=39BCB>.9@=8B9A;6;4><A5.@BA4A=(8=55@?2:1;2>###
@SRR037945.2688986_1_16629_46
TGCGTTTCCCACCAACTCTGGGGGCAGAGACCTTCACAGGCTTCCCAATTTTTTTTTTTTGTGCTTCCTTTTTTGG
+
ABB@<@@@@@?7@+96=?B?7<:6>09737:97693518<::::(3)67(667=7:99--3703006979977###
@SRR037945.2691858_1_16629_322
CTTCCGACTGCCCTTTCTTGTGTTTCCTTCTGTAGAGGACAGTCCCGTTTATCTTCCGAGGATTCCTTTTTGAAAG
+
BAABC=6@>;BBBBAABA=<:79A?AAAA###############################################
@SRR037945.2719856_0_16629_213
CGGCGCTACGCCAGGACCGACGGGAAGGTTTTCCCGTTTTTTATTGCAAAATGTGAGTCAGCAATCCTTTCCCAAA
+
=.6ABCAB</C>''9BCB<6B<<B=@6B<AA?A>(12BB)@B##################################
@SRR037945.2769762_1_16629_55
CACCAACTCTGGGGGCAGAGACCTTCACAGGCTTCACAATCTTTTTTTTAGGTGCTGCCTTTTTTGGTGGCTTTGT
+
BBCA9/=BBBA@?B;C==?:9@BBA;)=171>B<''7:'57)>A################################
@SRR037945.2773036_0_16629_426
ATAATGGCCAAGAGGAATCAGAAACCAGAGGTTAGGAAAGCCCAGCGAGAGCAGGCTATCAAGGCTGAGATCGGAA
+
BB@B;5-AA?;3;48;@==<-7@?=<1/5-,3>60,2?:-28##################################
@SRR037945.2785098_1_16629_55
CACCAACTCTGGGGGCAGAGACCTTCACAGGCTTCACAATCTTTTTTTTAGGTTCTGCCTTTTTTGGGGCCTTTGC
+
BBCC:AABBBB>B:??;?B>A@BBB;6:@7:?BB)3;699/:@@?###############################
@SRR037945.2789762_1_16629_81
ACAGGCTTCACAATCTTTTTTTTAGGTGCTTCCTTTTTGGGGGCCTTTGCAGCAGCCATTTCTTTTTTTTTTTTTT
+
BBB:5BBAA9:4=<5>AA;(>A@3)*3-5,%/<=?<########################################
@SRR037945.2790778_0_16629_335
CAAGAAAGGGCAGTCGGAAGAAATTCAAAAGAAAAGAACCCGCCGTGCAGTCAAATTCCAACGAGCCATCACTTGT
+
BCB@BB?A=.B>:@ABBAC2ABB?AABBAA@@BBB6BB><>;.9)1-2//:3/7>#####################
@SRR037945.2794062_1_16629_287
TTTGACTGCACGGCGGGTTCTTTTCTTTTTAATTTCTTCCCACTTCCCTTTTTTTTTTTTCCTTTTTTTTAGGACA
+
@BBABBBAB=@7.>88=:=1=BA@+>AA=00::A;(7=######################################
@SRR037945.2811262_0_16629_144
CCGACATCTATCACCATGAAGGTCGAGCTGTGCAGTTTCAGCGGGTACAAGATCTACCCGGGACACGGGCGGCGCT
+
AB?@AB@@@BBBAABA@>AB<=;=5A>AA,9/=.9=A>?>/;/;;43578##########################
@SRR037945.2821995_1_16629_322
CTTCCGACTGCCCTTTCTTGTGTTTCCTTCTGTAGAGGACAGTCCAGTTTATCTTCCGAGGATTCCTTTTTGAAAA
+
AB@BB?BBAA=BBBC@ABB@@A9BAA@@?@A??A>@98:><71<>476>94365)5/,..430<037@@#######
@SRR037945.2832609_0_16629_110
CTTTCTTTCTCTTCGCCATCTTTACCCCTTCAGGCCGACATCTATCACCATGAAGGTCCACCTGTGCAGTTTCCTC
+
BBBAB<ABB:BAB?'<<.9@@;8=@A@@1%:20+<:.%8-2?##################################
@SRR037945.2853361_1_16629_53
CCCACCAACTCTGGGGGCAGAGACCTTCACAGGCTTCACAATCTTTTTTTTAGGTGCTGCCTTTTTGGGGGCCTTT
+
BCCCCCC@BBCCBAB>@BA=B9@BBB@9A?B;?@BB76<?6>)@BB>)>BA('/473/'0=3?A)566*;6#####
@SRR037945.2863462_1_16629_100
GTTTAGGTGCTGCCTTTGTGGGGGCCTTGGCAGCAGCCATTGCTGTCTTTTTTTATGCCTTCTTTTCCTTTTTTTT
+
BCBCCBB@5CC>CCCBC6?BBBBABC8B>;?:>>929?33;'<7-6<>@+@A########################
@SRR037945.2876178_1_16629_55
CACCAACTCTGGGGGCAGAGACCTTCACAGGCTTCCCAATCTTTTTTTTAGGTGCTGCCTTTTTGGGGGCCTTGGC
+
BBAA->@?BAA@=48A<<<66?A?@?3>3:@@><-'7(//74@<8###############################
@SRR037945.2877956_0_16629_137
CGGCAGGNCGACATCTATCACCATGAAGGTCGAGCTTTGCAGTTTCAGCGGGTACAAAATCTACCCCGGACCCGGG
+
B?B@+//%:29>>;:?A@9#########################################################
@SRR037945.2902671_1_16629_66
GGGGCAGAGACCTTCACAGGCTTCACAATCTTTTTTTTAGGTGCTTCCTTTTTGGGGGCCTTTGCCGCCGCCATTT
+
BACBC<@A?BCCBB<0@;<=B><@6:9?:A;?B@1@B?7'&8541%8@;B<49'9#####################
@SRR037945.2909587_0_16629_378
CGTGCAGTCAAATTCCAACGAGCCATCACTGGTGCATCTCTTGCTGATATAATGGCCAAGAGGAATCAGAAACCAG
+
B?@AB4?@A>6=@ABB::A=<1>@0;BBA976<?A<>>B>B;+89..5/:59;;6#####################
@SRR037945.2926109_1_16629_324
TCCGACTGCCCTTTCTTGTGTTTCCTTCTGTAGAGGACAGTCCCGTTTATCTTCCGAGGATTCCTTTTTTAAAGGA
+
BBB@@CAABBBABBABC+<6>AAAAAB@>(>8.<1<387,3###################################
@SRR037945.2927406_0_16629_389
ATTCCAACGAGCCATCACTGGTGCATCTCTTGCTGATATAATGGCCAAGAGGAATCAGAAACCAGAGGTTAGGAAA
+
>BBBCC>B624BA4@BBBC@@<3@6;AAA?=6>B@@6796A74-><'77+68279/87:??;##############
@SRR037945.2927468_1_16629_51
TTCCCACCAACTCTGGGGGCAGAGACCTTCACAGGCTTCACAATCTTTTTTTTAGGTTCTTCCTTTTTTGGGGCCT
+
AABBBB?B>6<B@>6>:47??8:8<<?@@:7;:78=9<//51+2.9>#############################
@SRR037945.2927684_1_16629_287
TTTGACTGCACGGCGGGTTCTTTTCTTTTTAATTTCTTCCGACTGCCCTTTCTTTTTTTTCCTTTTTTAGAGGACC
+
BA?9;>??@>;++:6:.9A6<@AA8;?@<078;>:3;@74)/5103:9<?<0<5'31;>#################
@SRR037945.2930910_0_16629_185
CGGGTACAAGATCTACCCGGGACACGGGCGGCGCTACGCCAGGACCGACGGGAAGGTTTTCCAGTTTCTTAATGCA
+
BAA@;A@B@AA?A=A?@A>>9===>1=;>=;?8?<<1/==:47'5>,,,0<91#######################
@SRR037945.2941008_0_16629_211
GGCGGCGCTACGCCAGGACCGACGGGAAGGTTTTCCAGTTTCTTAATGCAAAATTTGAGTCAGCATTCCTTTTCAA
+
BABB?C@B>6>ABB79;C?A7>B@B@@@7;6BBA<>43<A@*@>/>6629ABA#######################
@SRR037945.2952184_1_16629_268
CAGTGATGGCTCGTTGGAATTTGACTGCACGGCGGGTTTTTTTTTTTTTAATTTTTTTCCACTTCCCTTTTTTTTT
+
BBCB?BCABB@B5AB@?ABAB=-9?A>A6:<7<A>9(>(<BAB4?AA@############################
@SRR037945.2962754_0_16629_451
CAGAGGTTAGGAAAGCCCAGCGAGAGCAGGCTATCAGGGCTTCCAAGGAAGCAAAAAAGGCTAAGCAGGCATCAAA
+
BB>ABBB@?6:@A@9@BCB=@6?;<4?6<=##############################################
@SRR037945.2970705_1_16629_322
CTTCCGACTGCCCTTTCTTGTGTTTCCTTCTGTAGAGGACAGTCCAGTTTATCTTCCCAGGATTCCTTTTTTAAAA
+
BBBBB@>BA@B?@ABBAAB99->AB@AAB@??;<1:78;;9###################################
@SRR037945.2993815_0_16629_175
GCAGTTTCAGCGGGTACAAGATCTACCCGGGACACGGGCGGCGCTACCCCAGGACCCACGGGGAGGGTTTTCCCCT
+
AB?A@@BBB?@?A@=B=?B6A9>3;?AB(/:9A<##########################################
@SRR037945.3020495_0_16629_144
CCGACATCTATCACCATGAAGGTCGAGCTGTGCAGTTTCAGCGGGTACAAGATCTACCCGGGACACGGGCGGCGCT
+
BB:5A>AA<BA@AAAB@9?@26<=;<:=?/=;>729AA=93<2993709:##########################
@SRR037945.3024906_0_16629_175
GCAGTTTCAGCGGGTACAAGATCTACCCGGGACACGGGCGGCGCTACGCCAGGACCGACGGGAAGGTTTTCCCGTT
+
@B==@BBBBAB=BA1@@?=A?>B80>B@,7<>B9A6<<?<941976=17=)19+9>-,2496,910&5<#######
@SRR037945.3029405_1_16629_318
ATTTCTTCCGACTGCCCTTTCTTGTGTTTCCTTCTGTAGAGGACAGTCCCGTTTATCTTCCCAGGATTTCTTTTTG
+
ACCBBB@BABBBBBBBBB@A@BC5B5BB@@?BA@>6=@-?209>;2.48%.===######################
@SRR037945.3031215_0_16629_120
CTTCGCCATCTTTACCCCGGCAGGCCGACATCTATCACCATGAAGGTCGAGCTGTGCAGTTTCAGCGGGTACCAAA
+
BACBABB<BCBBB>CBB@21?37:B=&1>02=4>6=4>######################################
@SRR037945.3035757_1_16629_52
TCCCACCAACTCTGGGGGCAGAGACCTTCACAGGCTTCACCCTCTTTTTTTTAGGTGCTGCCTTTTTGGGGGCCTT
+
ACBA*AA,6BAAB@=46??)230+<@;?################################################
@SRR037945.3046689_1_16629_55
CACCAACTCTGGGGGCAGAGACCTTCACAGGCTTCACAATCTTTTTTTTAGGTGCTTCCTTTTTGGGGGCCTTTGC
+
B<BB85BACBCAB@BC@B??BCBCBB@@89?CBB;(9/)21:AB=(<B=(..0%37'7?4A?16-3<;########
@SRR037945.3051397_0_16629_176
CAGTTTCAGCGGGTACAAGATCTACCCGGGACACGGGCGGCGCTACCCCCGGGCCGACGGGACGGGTTTCCCCGTT
+
A6?;ABBA=B=;A,=?66/;597>?B##################################################
@SRR037945.3055709_1_16629_72
GAGACCTTTACAGGCTTCACAATCTTTTTTTTAGGTGCTTCCTTTTTGGGGGCCTTTGCAGCCGCCATTTCTTTTT
+
BBBCCCCBCBCCB@CBC<5A3?:5>BB@+>BA2-7>;A5):B=BB8?)>@@>########################
@SRR037945.3082452_1_16629_414
TTTGCATTAAGAAACTGGAAAACCTTCCCGTCGGTCCTGGCGTAGCGCCCCCCGTGTCCCCGGTAGATTTTGTACC
+
BBB?@A?ABA@@@@>A?=@BA@?==@?=:4:7568#########################################
@SRR037945.3087623_1_16629_206
CTGGGCTTTCCTAACCTCTGGTTTCTGATTCCTCTTGGCCATTATATCAGCAAGAGATGCACCCGTGATTGCTCTT
+
BABAABBABBBABBABABA>=:AAB?8:?B>>=@>>9<?==;;/8###############################
@SRR037945.3096655_1_16629_63
CTGGGGGCAGAGACCTTCACAGGCTTCACAATCTTTTTTTTTTGTGCTGCCTTTTTTGGGGGCTTTGCCAGATCGG
+
BCB@=.(C5AA@>@CC@BBBBB@CB?0;;);>4ABAA@BA='%%31:<-'3>@A######################
@SRR037945.3100870_0_16629_300
CAGATAAACTGGACTGTCCTCTACAGAAGGAAACACAAGAAAGGGCAGTCGGAAGAAATTCAAAAGAAAAAAACCC
+
BC?BA@C@CBBBBBCBABC@C=8@BBA>>=B<@B?@>BAAA?=7=A@:=9:;7?36:>9=76;@:-6:A9&3:4>=
@SRR037945.3105282_0_16629_286
AAAGGAATCCTCGGCAGATAAACTGGACTGTCCTCTACAGAAGGAAACACAAGAAAGGGCAGTCGGAAGAAATTCA
+
BCB:>AAABCBBA>B>@BBBBBB>?=9?B@=AA:?8/=7<:5::88;5/9:</27156##################
@SRR037945.3109066_0_16629_471
CGAGAGCAGGCTATCAGGGCTGCCCAGGAAGCAAAAAAGGCTAAGCAGGCATCAAAGAAGAAAGCAAAGATCGGAA
+
B<A@BBB9?@BB@@1%.-?@--:?'<49/5646:##########################################
@SRR037945.3115576_1_16629_129
GCAGCAGCCATTGCTGTCTTCTTTGATGCCTTCTTAGCCTTTTTTTCTTCCTTGGCAGCCCTTATAGCCTTCTCTC
+
BC@<C@>BBCAC+@>6ABBB@<@<7=A)?B7';A=('<AABBBB?-46@<=<########################
@SRR037945.3116511_0_16629_175
GCAGTTTCAGCGGGTACAAGATCTACCCGGGACACGGGCGGCGCTACGCCAGGACCGCCGGGAAGGGTTTCCCGTT
+
BB@5@@BB@<@6@675@<@=@=@75@BA96;=:(9=34:9==##################################
@SRR037945.3120022_0_16629_153
ATCACCATGAAGGTCGAGCTGTGCAGTTTCAGCGGGTACAAGATCTACCCGNGACACGGGCGGCGCTACGCCCGGA
+
@@A;BBB@96B===A;7>?A29097*3=@<=9>;>95=7=####################################
@SRR037945.3124871_1_16629_101
TTTATGTGCTGCCTTTGTGGGGGCCTTGGCAGCCGCCATTTCTGTNTTCTTTTATGCCTTCTTACCCTTTTTTTCT
+
ABBBA>B:C<?ABBA=5=?:=:;A@@A7:>=:7-+8<?73**4'5%69'8##########################
@SRR037945.3128965_1_16629_39
CCACACTAGCGTTTCCCACCAACTCTGGGGGCAGAGACCTTCACAGGCTTCACAATCTTTTTTTTTTGTTCTTCCT
+
BBBBBCCA;BA@AAA@AAB>7>@A@A>1<6<=1*504<A@>###################################
@SRR037945.3158558_1_16629_31
CTGCTCTACCACACTAGCGTTTCCCACCAACTCTGGGGGCAGAGACCTTCNCAGGCTTTACAATCTTTTTTTTTTT
+
BB?CBBBB?B?ABA?63<79B>BABA@>/7;:>6+9########################################
@SRR037945.3168394_1_16629_49
GTTTCCCACCAACTCTGGGGGCAGAGACCTTCACAGGCTTCACAATCTTTTTTTTATGTGCTTCCTTTTTGGGNGC
+
BCBBCC?@BBA=@CA=@9==4;953.0;BA>9)=;21?@;3'5)03/;A###########################
@SRR037945.3175314_1_16629_50
TTTCCCACCAACTCTGGGGGCAGAGACCTTCACAGGCTTCACAATCTTTTTTTTTTTTGCTTCCTTTTTTGTGGCC
+
B>@AA@@=;-6;7?8(;7709:6:60;9358837577;76-2:;3.1#############################
@SRR037945.3185016_1_16629_318
ATTTCTTCCGACTGCCCTTTCTTGTGTTTCCTTCTGTAGAGGACAGTCCAGTTTATTTTCCGACAATTCCTTTTTT
+
BAB@?B@A@4A@:>AAB?BB>??0499?=?@?=661########################################
@SRR037945.3203114_0_16629_362
AAAGAAAAGAACCCGCCGTGCAGTCAAATTCCAACGAGCCATCACTGGTGCATCTCTTGCTGATATAATGGCCAAG
+
>C<B;+@:AC@CCCCCCBA:C>AB@A?5@B?A9@?44<=>'6B2?B@@83='84><@>:=################
@SRR037945.3223187_0_16629_144
CCGACATCTATCACCATGAAGGTCGAGCTGTGCAGTTTCAGCGGGTACAATATCTACCCCGGACACGGGCGGCCCC
+
ABA<A;?B@@AB=BAAA?887==A876A;9==>;7=@=931=9=0###############################
@SRR037945.3247581_0_16629_139
GCAGGCCGACATCTATCACCATGAAGGTCGAGCTGTGCAGTTTCAGCGGGTACAAGATCTACCCCGGACCCGGGCG
+
AB?=ABAB<B<A@A??@7@AAA67<8;9@728A>6;<9(7>@<=6/====2/7#######################
@SRR037945.3285680_0_16629_139
GCAGGCCGACATCTATCACCATGAAGGTCGAGCTGTGCAGTTTCAGCGGGTACAAAATCTACCCGGGGCACGGGGG
+
@A9@BBB9BB@B=BBBBBAB@@AA=B>>A:59A?)?3=4=>BA9################################
@SRR037945.3308173_1_16629_287
TTTGACTGCACGGCGGGTTCTTTTCTTTTTAATTTCTTCCGACTGCCCTTTCTTTTTTTTCCTTTTTTAAAGGACA
+
ABABABA@A;A3=A@?8<B9BBBA,>BB<+47:B<):@95%*-1%-9=8B?(4<7#####################
@SRR037945.3346111_0_16629_137
CGGCAGGCCGACATCTATCACCATGAAGGTCGAGCTGTGCAGTTTCCGCGGGTACAAGATCTACCCCGGACACGGG
+
A:5<==BB@A5@<93@2@AAAA;@6?2>A592,7=;;4;4%.-?@###############################
@SRR037945.3350332_0_16629_137
CGGCAGGCCGACATCTATCACCATGAAGGTCGAGCTGTGCAGTTTCAGCGGGTACAAAATCTACCCGGGACACAGG
+
BC;CCB)A;)>?>BA@>B99>@9;2;=#################################################
@SRR037945.3355791_1_16629_290
GACTGCACGGCGGGTTCTTTTCTTTTGAATTTCTTCCGACTGCCCTTTCTTTTGTTTCCTTCTTTATAGGACAATC
+
AA<A?BCCCBB@A>BB9<BBA5=BB@)>=9B@0@?6;'-93'?CB7A?,=?==3>B?###################
@SRR037945.3401218_0_16629_446
GAAACCAGAGGTTAGGAAAGCCCAGCGAGAGCAGGCTTTCAGGGCTGCCAAGGAAGCAAAAAAAGCTAAACAAGCA
+
ACC@CCBBB@BAACA@BBC@BCCB?B@B?A?B><>B3%7*6).:>-,9B84-21:55=@BB###############
@SRR037945.3404409_1_16629_338
CTTGTGTTTCCTTCTGTAGAGGACAGTCCAGTTTATCTGCCGAGGATTCCTTTTTGAAAGGAATGCTTACTCACAT
+
BBBB>>CBBBBBBB?<>A>A;<A@:7;B?.8:B=28<2)9;&-0235<9<:B########################
@SRR037945.3414652_1_16629_320
TTCTTCCGACTGCCCTTTCTTGTGTTTCCTTCTGTAGAGGACAGTCCAGTTTATCTTCCGAGGATTCCTTTTTGAA
+
A@B@@BB=:@>9@@A@@AABB6;;:@@AA@A><597287559--,###############################
@SRR037945.3416540_0_16629_271
CAGNATTCCTTTCCAAAAGGAATCCTCGGCAGATAAACTGGACTGTCCTCTCCAGAAGGAAACACAAGANACGGCC
+
BB.%.:ACCC<BCC<3*@C<+ABBC<BAB<'7>8'5)@;02;;?80AB<A0(>(5.1==99###############
@SRR037945.3417107_1_16629_108
GCTGCCTTTGTGGGGGCCTTGGCAGCAGCCATTTCTTTCTTCTTTTATTCCTGCTTTTCCTTTTTTTCTTCCTTTT
+
BCCBBCBCBBBBBBBBBCA@@>B??@7;@?099(77(8<>?-<B?2-5%7>4%.;:'%4;:AAAA?6(6;######
@SRR037945.3438811_1_16629_58
CAACTCTGGGGGCAGAGACCTTCACAGGCTTCACAATCTTTTTTTTAGGTGCTGCCTTTTTTGGGGCCTTGGCAGC
+
B@BBABB=:?:8AA8@6<AA<@?5?<7:A<@6.7--429@@###################################
@SRR037945.3452363_1_16629_95
CTTTTGTTTATGTGCTGCCTTTGTGGGTGCCTTTGCAGCAGCCCTTTCTGTCTTCTTTTATTCCTTCTTAGCCCTT
+
BBB#########################################################################
@SRR037945.3452557_0_16629_259
CAAAACCTGAGTCAGCATTCCTTTCCAAAAGTAATCCTCGGCAGATAAACTGGACTTTCCTTTTCCGAAGGAAACC
+
.5<3:));+2)?*=(3>AB7+@C@B:)2=31/1>*=@4######################################
@SRR037945.3457732_0_16629_374
CCGCCGTGCAGTCAAATTCCAACGAGCCATCACTGGTGCATCTCTTTCTGATATAATGGCCCAGAGGAATCAGAAA
+
BBABB:@?;/3@;BBA??@B@@?/62;??;;+8A;74':39>?<:;+#############################
@SRR037945.3461496_1_16629_343
GTTTCCTTCTGTAGAGGACAGTCCAGTTTATCTTCCGAGGATTCCTTTTTGAAAGGAATTCTGACTCACATTTTTC
+
BBBABBBBBBB@BAC<=8BA;;@?(4<B=2=88%8<,)4:53=/?>@@############################
@SRR037945.3464992_1_16629_58
CAACTCTGGGGGCAGAGACCTTCACAGGCTTCACAATCTTTTTTTTAGGTGCTGCCTTTTTTGGGGCCTTTGCCGC
+
BA>BBBBB??=?@A:08@BBBB:';52<@?@5,:'96;7@@###################################
@SRR037945.3497813_0_16629_449
ACCAGAGGTTAGGAAAGCCCAGCGTGAGCAGGCTATCAGGGCTGCCAAGGAAGCAAAAAAGGCTAAACAGGCATCA
+
@BBB@09B@B@-+<=81@AB=5==678)6;5:=9##########################################
@SRR037945.3532142_1_16629_58
CAACTCTGGGGGCAGAGACCTTCACAGGCTTCACAATCTTTTTTTTAAGTTCTGCCTTTTTTGGGGCCTTTGCACC
+
BABCBA<'4A9@80071:4@@B=<;5(2@@=;@064-:1#####################################
@SRR037945.3550286_0_16629_158
CATGAAGGTCGAGCTGTGCAGTTTCAGCGGGTACAAGATCTACCCGGGACACGGGCGGCGCTACGCCAGGACCGCC
+
BAA@9@=59A6=A<B73/AA>?@A379A,0/5;8;9'--,3/49:###############################
@SRR037945.3550371_1_16629_58
CAACTCTGGGGGCAGAGACCTTCACAGGCTTCACAATCTTTTTTTTATGTGCTGCCTTTTTTGGGGCCTTTTCCGC
+
ABCCBBCAAB:ABB@B@A@BBC?B@@A@@@B+<<3<;.=BBA.AB?%%-;'32%3=7###################
@SRR037945.3554196_1_16629_44
CTAGCGTTTCCCACCAACTCTGGGGGCAGAGACCTTCACAGGCTTCACCATCTTTTTTTTTTGTTCTTCCTTTTTT
+
B@BBBA@BBBBB@AB:?ABAB==3@??<7=88@@=>########################################
@SRR037945.3569921_0_16629_165
GTCGAGCTGTGCAGTTTCAGCGGGTACAAGATCTACCCGGGACACGGGCGGCGCTACCCCAGGACCGCCGGGGAGG
+
BAB@BBBB7<7B@B@BB?A;B@@:*:=@B?B3@:8?AA9A<?622=A3<###########################
@SRR037945.3570398_1_16629_55
CACCAACTCTGGGGGCAGAGACCTTCACAGGCTTCACAATCTTTTGTTTAGGTGCTTCCTTTTTGGGGGCCTTTGC
+
B>BCC@C?CAAB@>?A9?97@AB>AB@A=6?<AA;5:+62@4A@7'.@=''/636''7?<@<##############
@SRR037945.3591234_0_16629_406
CTGGTGCATCTCTTGCTGATATAATGGCCAAGAGGAATCAGAAACCAGAGGTTAGGAAAGCCCAGCGAGAGCAGGC
+
BCBAA@CBBCBBBAABA:BAA@BB>@@BB@B<)=A6A@@>0:@A@@3719?<<9830;##################
@SRR037945.3604323_0_16629_312
ACTGTCCTCTACAGAAGGAAACACAAGAAAGGGCAGTCGGAAGAAATTCAAAAGAAAAGAACCCGCCGTGGAGTCA
+
BBCA9BBBBBABBB<B@ABBBBBBBB8AB;747A8:8@>?@@/?><9>967>=/5A=?,:?6?#############
@SRR037945.3613139_1_16629_67
GGGCAGAGACCTTCACAGGCTTCACAATCTTTTTTTTAGGTGCTGCCTTTTTGGGGGCCTTTGCAGCACCCATTTC
+
A?@C>A==BBBBBBBB><BBBBA7;3@>@@BA>(>BA2%-6.36/6<7@?16########################
@SRR037945.3615953_0_16629_410
TGCATCTCTTGCTGATATAATGGCCAAGAGGAATCAGAAACCAGAGGTTAGGAAAGCCCAGCGAGAGCAGGCTATC
+
AAC:ABBBBB@AB>@BA>AB=:?BA68376:9?<=?3;9<A?1553119/236<######################
@SRR037945.3616317_1_16629_72
GAGACCTTCACAGGCTTCACAATCTTTTTTTTAGGTGCTGCCTTTTTGGGGGCCTTGGCAGCCGCCCTTTCTTTTT
+
@BCBCCBBC@CCCBCBA3)@5:=<>BB?3@C?68@@9@5'6AAB?*=(99<A8#######################
@SRR037945.3618713_0_16629_190
ACAAGATCTACCCGGGACACGGGCGGCGCTACGCCAGGACCGACGGGAAGGTTTTCCAGTTTCTTAATTCAAAATG
+
AAAB?A?BAA@B@=@@=B?=@@8?646=>7=8/@98384==67499?7;;=88=;383/334)::.5#########
@SRR037945.3630702_1_16629_56
ACCAACTCTGGGGGCAGAGACCTTCACAGGCTTCACAATCTTTTTTTTAGGTGCTTCCTTTTTGGGGGCCTTAGCA
+
B@BABB@B?@4==/B@===@8=;?@??<=7?<?3.69548<@@<1:@>1168443'-7##################
@SRR037945.3650686_0_16629_369
AGAACCCGCCGTGCAGTCAAATTCCAACGAGCCATCCCTGGTGCATCTCTTGCTGATATAATGGCCAAGGGGGATC
+
;B?BAC@BBB<-97(3896@@242;()62(67=2=1///6*)/294=4286((8666481################
@SRR037945.3651786_1_16629_170
TTTTGCTTCCTTGGCAGCCCTGATAGCCTGCTCTCGCTGGGCTTTCCTAACCTCTTGTTTCTGATTCCTCTTTGCC
+
ABB@>CA@BB@=29B>=BAB53;953<B6+:8=58+75-/.79@;9##############################
@SRR037945.3657370_0_16629_509
GGCTAAGCAGGCATCAAAGAAGACAGCAATGGCTGCTGCCAAGGCCCCCACAAAAGCAGCACCTAAACAAAAAATT
+
B?CC@:ABAAABCBCCCCACCBBBABCCBAABCB=5009@7:%4<BBBA###########################
@SRR037945.3680339_1_16629_26
CAACTCTGCTCTACCACACTAGCGTTTCCCACCAACTCTGGGGGCAGAGACCTTCACAGGCTTCACAATCTTTTTT
+
AB;A@BBABAB@A@B?A9BB?;A=@AABA@<?A)9??<=6=842?/653.3=;<:(4587=63/(1'3/3.=>798
@SRR037945.3700844_0_16629_310
GGACTGTCCTCTACAGAAGGAAACACAAGAAAGGGCAGTNGGAAGAAATTCAAAAGAAAAAAACCCGCCGTGCAGT
+
BCBCB>BCCBBCCCCCCCCBCCBCCBCCBCCCBBBB?B=%2@B@6>BC@@:@B?B9@BC?&=A8A?2<########
@SRR037945.3705636_1_16629_95
CTTTTGTTTAGGTGCTGCCTTTGTGGGGGCCTTGGCAGCAGCCATTGCTGTCTTTTTTTATGCCTTCTTTTCCTTT
+
BBBBBCCCBCC?@ACCCBCACCABAB@B:BB@@BBB<?;48B?1-A>(99:=BC)?B###################
@SRR037945.3712386_1_16629_322
CTTCCGACTGCCCTTTCTTGTGTTTCCTTCTGTAGAGGACAGTCCCGTTTATCTTCCGAGGATTCCTTTTTTAAAG
+
BBBCC@BBB?B@BAABB<A@@A<BBA@B@@>)<002/9?4####################################
@SRR037945.3720634_0_16629_367
AAAGAACCCGCCTTGCAGTCAAATTCCTACCAGCCATCACTGGGGCATCTCTTTTTTATTTAATTCTCTAAAAGAA
+
?=@;3A@=?3;?('%5'%/;>A;8)=8()1%36<=B########################################
@SRR037945.3721037_0_16629_369
AGAACCCGCCGTGCAGTCAAATTCCCACGAGCCATCACTTGTGCATCTCTTTCTTCTATAATTGCCAAGCGGAATC
+
<)+0@B?><@A;)B@B;@4><B?6@)8@;''7?65<-/:%%5361###############################
@SRR037945.3726221_0_16629_174
TGCAGTTTCAGCGGGTACAAGATCTACCCGGGACACGGGCGGCGCTACGCCAGGACCGACGGGAAGGTTTTCCCGT
+
@BBB@BBBB+<B?A89=>?B5A?9=8>B?==78>5:.:######################################
@SRR037945.3734626_1_16629_313
TTTGAATTTCTTCCGACTGCCCTTTCTTGTGTTTCCTTCTGTAGAGGACAGTCCAGTTTATCTTCCCAGGATTTCT
+
BBB?BBABABAA@>8:?>69@@@B><A:-:+6B>8=@#######################################
@SRR037945.3798599_1_16629_67
GGGCAGAGACCTTCACAGGCTTCACAATCTTTTTTTTAGGTGCTGCCTTTTTGGGGGCCTTGGCAGCCGCCCTTTC
+
BBBCCBBBBCBCBBBB;@BBBCB9>6>?7=BC@2@BC8;?:'3;/5@>B>(<3#######################
@SRR037945.3799172_0_16629_408
GGTGCATCTCTTGCTCATATAATGGCCAAGAGGAATCAGAAACCAGAGGTTAGGAAAGCCCAGCGAGAGCAGGCTA
+
BC@ACCBCBCCBBBC.BA>>B;@B@AA8B><@=BCABB>BCBAA7?1=?8??9;?B6.8B################
@SRR037945.3817165_0_16629_396
CGAGCCATCACTGGTGCATCTCTTGCTGATATAATGGCCAAGAGGAATCAGAAACCAGAGGTTAGGAAAGCCCAGC
+
BB<BBBABBBBBBB<@C@@BACBC@AB@3=@A9BB@9A?)5>2@?:<5@;1:@2?>/7.9=87-435=6(<@####
@SRR037945.3822574_0_16629_185
CGGGTACAAGATCTACCCGGGACACGGGCGGCGCTACGCCAGGACCGACGGGAAGGTTTTCCACTTTCTTTATTCA
+
BCB@/8@;CBABBCBBCC>@61A>A>ABB@A<9A1-89<>48;2;<0-9###########################
@SRR037945.3823134_0_16629_174
TGCAGTTTCAGCGGGTACAAGATCTACCCGGGACACGGGCGGCGCTACCCCCGGACCGACGGGGAGGGTTTCCCGT
+
@B>*>;B@B98@@AB=?AA@9;;@<9AA@5>=4:8>9<:#####################################
@SRR037945.3851728_0_16629_445
AGAAACCAGAGGTTAGGAAAGCCCAGCGAGAGCAGGCTATCAGGGCTGCCAAGGAAGCAAAAAAGGCTAAGCAGGC
+
B>@?@@?;9@=8=@>=8=?@4@@A8867873338878#######################################
@SRR037945.3853207_1_16629_49
GTTTCCCACCAACTCTGGGGGCAGAGACCTTCACAGGCTTTACAATCTTTTTTTTAGGTGCTGCCTTTTTTGGGGC
+
BCCCCCBCBCBB@BBB?B?B;AB=A=AAB@B@4@@@?@=B*17<<22;ABB2@A:'+/4(2+'09/=?########
@SRR037945.3868822_1_16629_55
CACCAACTCTGGGGGCAGAGACCTTCACAGGCTTCACAATCTTTTTTTTAGGTGCTGCCTTTTTTGGGGCCCTTGC
+
BBBB><BAB?BA@@@BB@A9BBB?BBB7/>;@@B=7:5<8=<BA>7;A:+.3-3/2'->/################
@SRR037945.3874134_1_16629_324
TCCGACTGCCCTTTCTTGTGTTTCCTTCTGTAGAGGACAGTCCAGCTTATCTGCCGCGGCTTCCTTTTTGAAAGGA
+
<CC<CBC>BBBCBCCC<2;B>B@BB?<B@2AB<065A?:%,@=#################################
@SRR037945.3882086_1_16629_121
GGGCCTTGGCAGCAGCCATTGCTGTCTTCTTTGATGCCTGCTTAGCCTTTTTTGCTTCCTTTGCAGCCCTGATAGC
+
B;BCCBBBBC=8@=;AC@>=7@@A=@AA6?B<(.7':A3+9>=)29>>BBBB<'5;>###################
@SRR037945.3897990_0_16629_113
TCTTTCTCTTCGCCATCTTTACCCCGGCAGGCCGACATCTATCACCATGAAGGTCGAGCTGTGCCGTTTCACCGGG
+
B=CBCABBBBA6@??>>AB>AAAA<&45%-=>:/.6,/=#####################################
@SRR037945.3912281_1_16629_56
ACCAACTCTGGGGGCAGAGACCTTCACAGGCTTCCCAATCTTTTTTTTAGGTGCTGCCTTTTTGGGGGCCTTTGCA
+
5ABB8@BCA>B<2@@5=@:>?AAA>9;53;@@@5%6(<5/9A##################################
@SRR037945.3919063_0_16629_165
GTCGAGCTGTGCAGTTTCAGCGGGTACAAGATCTACCCGGGACACGGGCGGCGCTACCCCCGGACCGACNGGGAGG
+
BBB@A@<BA9AAA3BBBAA3>;=340>:7(59>2,:A#######################################
@SRR037945.3969532_0_16629_144
CCGACATCTATCACCATGAAGGTCGAGATGTGCAGTTTCAGCGTGTACAAGATCTACCCGGGACACGGGCGGCGCC
+
BC<5@09B>8ABBBB>B856:59A:-5)/,>92-2=B?99,414/:=816/8/:-2;?<#################
@SRR037945.3978708_0_16629_402
ATCACTGGTGCATCTCTTGCTGATATAATGGCCAAGAGGAATCAGAAACCAGAGGTTAGGAAAGCCCAGCGAGAGC
+
BBBBB;?4<@B<BA?@>=>B517;6><<7/<@@4;:7355:69233::4###########################
@SRR037945.3984189_1_16629_149
CTTTGATGCCTGCTTAGCCTTTTTTGCTTCCTTGGCAGCCCTGATAGCCTGCTCTCGCTGGGCTTTCCTAACCTCT
+
BCBABBBBBBBBBBBCBCBBBBBAB?BCBA?BB@@BB<@BB319702<A1/7@;95'3<444//>=)9.'0:?262
@SRR037945.3985982_0_16629_140
CAGGCCGACATCTATCACCATGAAGGTCGAGCTGTGCAGTTTCAGCGGGTACAAGATCTCCCCGGGACCCGGGCGG
+
BAA?BB7AA>@B@?@A=ABA?7AAA=6A9<9A=;35>979?996################################
@SRR037945.3990347_0_16629_419
TGCTGATATAATGGCCAAGAGGAATCAGAAACCAGAGGTTAGGAAAGCCCAGCGAGAGCAGGCTATCAGGGCTGCC
+
AABBB?@@B<>B7;AB7<77@<:(8@@35@=@78@4@67==58;333;?7;646######################
@SRR037945.4011185_0_16629_213
CGGCGCTACGCCAGGACCGACGGGAAGGTTTTCCAGTTTCTTAATGCAAAATGTGAGTCAGCATTCCTTTCCAAAA
+
B=8@@A@>>4B?)6;AA?2+8=8;:2558=@;<:-.4<######################################
@SRR037945.4013303_1_16629_201
TCTCGCTGGGCTTTCCTAACCTCTGGTTTCTGTTTCCTCTTGGCCATTATATCAGCAAGAGATGCCCCAGTGATTG
+
ABABBB@=@@AABBAA@@BAB@@B=??B@@9//AAA@><@<###################################
@SRR037945.4015878_0_16629_191
CAAGATCTACCCGGGACACGGGCGGCGCTACGCCAGGACCGACGGGAAGGTTTTCCAGTTTCTTAATGCAAAATTT
+
BBB:;AB;5ABBA@@A@BA@=;B==A:A:@@8A=,15>@<.3:/24:54413>#######################
@SRR037945.4019411_1_16629_55
CACCAACTCTGGGGGCAGAGACCTTCACAGGCTTCACAATCTTTTTTTTAGGGGCTGCCTTTTTTGGGGCCTTGGC
+
BBBC?B?BB6B?>>>A><<8>BA@@B@>56/?@B1,737398@?:###############################
@SRR037945.4023108_0_16629_77
TCTCCCTCTGCCCTATAAGGTTCTCCCATGATTCTTTCTTTCTCTTCGCCATCTTTACCCCGGCAGGCCGACATCT
+
ABBBCCBBABCCBA>B@1;<>ABABB>.9>9;A@AA?@@A@<>@A@6%<=(0<>@;5?@#################
@SRR037945.4064460_0_16629_404
CACTGGTGCATCTCTTGCTGATATAATGGCCAAGAGGAATCAGAAACCAGAGGTTAGGAAAGCCCAGCGAGAGCCG
+
BA@?=?=<A<@ABAA@?@9)7<6=37:4:?<(5,*766?;?6.7:(79+23666######################
@SRR037945.4071097_1_16629_55
CACCAACTCTGGGGGCAGAGACCTTCACAGGCTTCACAATCTTTTTTTTAGGTGCTGCCTTTTTTGGGGCCTTTGC
+
A@CC<CBC@@@B@=:BB@@?ABBBB@B?462BA?67/39294<A################################
@SRR037945.4079843_1_16629_334
CTTTCTTGTGTTTCCTTCTGTAGAGGACAGTCCAGTTTATCTGCCCAGGATTCCTTTTTGAAAGGAATGCTGGCTC
+
B@BBA@BABBBBBBBAAB?7BB=??A@<4-2>@4)3B>######################################
@SRR037945.4083364_1_16629_322
CTTCCGACTGCCCTTTCTTGTGTTTCCTTCTGTAGAGGACAGTCCAGTTTATCTTCCCAGGATTCCTTTTTGAAAG
+
BBBCC?BBC@B@BBC@BCAA?;AABBBCAAB:A:?@006>1**94227@;)8)7-89&)/95/6882>?#######
@SRR037945.4088231_0_16629_374
CCGCCGTGCAGTCAAATTCCAACGAGCCATCACTGGTGCATCTCTTTCTGATATAATGGCCAAGAGGAATCAGAAA
+
BB@BB>B@@<@BA@@AABAA@9?>?7A>?@?A?>:98>:-<>>3<;(5/,4376755'57764.25878.3.*/99
@SRR037945.4101403_0_16629_315
GTCCTCTACAGAAGGAAACACAAGAAAGGGCAGTCGGAAGAAATTCAAAAGAAANAAACCCGCCGTGCAGTCAAAT
+
BACCBCBBB@BA7@BBBBB@BBA>AA@9/<>1-0>5<>@29@@=>95=?=1=########################
@SRR037945.4119199_1_16629_358
GGACAGTCCAGTTTATCTGCCGAGGATTCCTTTTGGAAAGGAATGCTGACTCACATTTTGCATTAAGAAACTGGAA
+
BBCCBBBCCABABAAAB<6BB@A>@??BBC@BB=.9@@A=?@@73;7);>:;3<57@A8&:39=28*9@=56%.7<
@SRR037945.4126737_0_16629_175
GCAGTTTCAGCGGGTACAAGATCTACCCGGGACACGGGCGGCGCTACGCCCGGACCCACGGGAAGGTTTTCCCGTT
+
AB@AABBBB=B?A<7=69A>A9>@=BBA:<95<+>8==28####################################
@SRR037945.4127659_1_16629_167
CTTTTTTGCTTCCTTGGCAGCCCTGATAGCCTGCTCTCGCTGGGCTTTCCTAACCTCTTGTTTCTTATTCCTCTTG
+
BBBBBBBBBBABBA?==BB?BBB40<;87=B4*:9@9;-86%*/;9@;1>##########################
@SRR037945.4171774_0_16629_137
CGGCAGGCCGACATCTATCACCATGAAGGTCGAGCTGTGCAGTTTCAGCGGGTACAAAATCTACCCCGGACACCGG
+
BABCC>?BB<>=;??;9;>6=AA4%9;:66;57775########################################
@SRR037945.4174851_1_16629_312
TTTTGAATTTCTTCCGACTGCCCTTTCTTGTGTTTCCTTCTGTAGAGGACAGTCCAGTTTATCTTCCGAGGATTCC
+
B@BC@BBACAAB>BB?@A@>@@?B@@9AB;>@BBB?A@@>@;:?8;>66###########################
@SRR037945.4222616_1_16629_32
TGCTCTACCACACTAGCGTTTCCCACCAACTCTGGGGGCAGAGACCTTCNCAGGCTTCCCAATCTTTTTTTTTAGT
+
BAB@B=BAB<?AA@=<A======5'9@=@=2=96369:81842#################################
@SRR037945.4226719_1_16629_319
TTTCTTCCGACTGCCCTTTCTTGTGTTTCCTTCTGTAGAGGACAGTCCAGTTTATCTTCCGAGGATTCCTTTTTGA
+
BBAB?@CB@BBB?AABAB@AB?:=58@>A@@@@;+7>29096;#################################
@SRR037945.4250636_0_16629_230
CGACGGGAAGGTTTTCCAGTTTCTTAATGCAAAATGTGAGTCAGCATTCCTTTCCAAAAGGAATCCTCGGCAGATA
+
BA?A>:(>;99<BB>B@:'0B?<@>25=28?:5:6*1.8/357.6'3:9:;@########################
@SRR037945.4254241_1_16629_215
CCTAACCTCTGGTTTCTGATTCCTNTTGGCCATTATATCAGCAAGAGATGCACCAGTGATGGCTCTTTTGGATTTT
+
BB?5BCCBC@B8ABACBBBBBCC:%;C@ACB:;@4<3;5.9A04)59<6-=#########################
@SRR037945.4277508_0_16629_404
CACTGGTGCATCTCTTGCTGTTATAATGGCCAAGAGGAATCAGAAACCAGAGGTTAGGAAAACCCAGCGAGAGCAG
+
BBCBC,B@B3@CBBBCBCB4@CBBABA6AB@BB92>>ABABB>>CBA@A@::B?B@58<@9'09='04//228633
@SRR037945.4287256_1_16629_297
CGGCGGGTTCTTTTTTTTTTAATTTTTTCCCACTTCCCTTTTTTTTTTTTCCTTTTTTTTAGGACAATCCCCTTTT
+
BCBC@A6>A8BBAA*=CC>'095>?(=@+6'/.002AA8>;(894###############################
@SRR037945.4320763_0_16629_124
GCCATCTTTACCCCGGCAGGCCGACATCTATCACCATGAAGGTCGAGCTGTGCAGTTTCAGCGGGTACAAAATTTA
+
BCCBBCBBACCCCC@ABCABBB;>BBA@?:<;*@@19';63-7<173;:(<46409@<##################
@SRR037945.4323120_0_16629_386
CAAATTCCAACGAGCCATCACTGGTGCATCTCTTGCTGATATAATGGCCAAGAGGAATCAGAAACCAGAGGTTAGG
+
BB=CCACCBCC@>?CC>ACCBB@>B>CBBCBBA>9@A55=;???:><@@54,79<==:994:@A:;724799>###
@SRR037945.4354237_0_16629_326
AAGGAAACACAAGAAAGGGCAGTCGGAAGAAATTCAAAAGAAAAGAACCCGCCGTGCAGTCAAATTCCAACGAGCC
+
BA>ABBBBBB?<A>>B9>>BA@@A@@=B15>B@BA99==7?A@@-:@>A@5;@6773,387397162:17######
@SRR037945.4367435_0_16629_450
CCAGAGGTTAGGAAAGCCCAGCGAGAGCAGGCTATCAGGGCTGCCAAGGAAGCAAAAAAGGCTAAACAGGCATCAA
+
BCBB8@BB?CBBB>;>BCC=<A5=;=;@5:;B;742',4:=3%7@.:7;0;-75?:=###################
@SRR037945.4369051_0_16629_444
CAGAAACCAGAGGTTAGGAAAGCCCAGCGAGAGCAGGCTATCAGGGCTGCCAAGGAAAAAAAAAAAGCTAAAAAGG
+
BC>BACCBCBCB7<?BBB<BBBBBC@B@BABA=64A@A=95*5)1/>8:9;/6/944))5?###############
@SRR037945.4385793_1_16629_414
TTTGCATTAAGAAACTGGAAAACCTTCCCGTCGGTCCTGGCGTAGCGCCCCCCGTGTCCCCGGTAGATCTTGTACC
+
AB=AB9BBB@=A?A8A@4?A=????@@??54==5766/5#####################################
@SRR037945.4386325_1_16629_195
GCCTGCTCTCGCTCGGCTTTCCTAACCTCTGGTTTCTGATTCCTCTTTGCCATTTTTTTCTCACCAAATTCCCCCC
+
2@ABBCBBB@@A)':CCBBB<?:);ACBB=6;;CA<1)'8>6;:+?##############################
@SRR037945.4386648_1_16629_58
CAACTCTGGGGGCAGAGGCCTTCACAGGCTTCACAATCTTTTTTTTAGTTGCTTCCTTTTTTGGGGCCTTTGCCCC
+
B?BBBBBA<<@7>92>6<BABBA@?76=?;@6(;''3/<A####################################
@SRR037945.4386808_0_16629_208
ACGGGCGGCGCTACGCCAGGACCGACGGNAAGGTTTTCCAGTTTCTTAATGCAAAATGTGAGTCAGCATTTCTTTC
+
BBBA@C@@A@B@AB2BB<@<<<A:/;<:%8<=:26@<?7%/;@#################################
@SRR037945.4391173_0_16629_374
CCGCCGTGCAGTCAAATTCCAACGAGCCATCACTGGTGCATCTCTTGCTGATATAATGGCCAAGAGGAATCAGAAA
+
BC<BBB<@B?ABBA>,@@A@?B@=<@@A@>A'9@@@6.A3<;@2@@5:7+26:6;7;8645-355###########
@SRR037945.4402207_1_16629_71
AGAGACCTTCACAGGCTTCACAATCTTTTGTTTATGTGCTTCCTTTTTGGGGGCCTTGGCAGCCGCCCTTTCTTTT
+
BABB@BBBBBA>@>9AA@;>?)1=)@?@?(;@9%%/847.*0>8>###############################
@SRR037945.4404945_0_16629_160
TGACGGTCGAGCTGTGCAGTTTCAGCGGGTACAAAATCTACCCGGGAAACCGGCGGCGCTACCCCCTGCCCCACGG
+
@??*.%7>1+9A?6>:>+(:A=######################################################
@SRR037945.4405616_0_16629_184
GCGGGTACAAGATCTACCCGGGACACGGGCGGCGCTACGCCAGGACCGACGGGGAGGTTTTTCCGTTTCTTTATTC
+
ABBB@?BA9>5=@B@@B@@=?A=9)96>6A=>;<;==#######################################
@SRR037945.4408577_1_16629_129
GCAGCAGCCATTGCTGTCTTCTTTGATTCCTGCTTAGCCTTTTTTTCTTCCTTTGCAGCCCTTATAGCCTTCTCTT
+
AB>BCCACCBA?:B<AB?BBBAAC778'@B71<AA)99A6ABBBB45@B*>#########################
@SRR037945.4415325_0_16629_144
CCGACATCTATCACCATGAAGGTCGAGCTGTGCAGTTTCAGCGGGTACCAGATCTACCCGGGACACGGGCGGCCCT
+
ABB?B;?B@A?BABBBBA@?AA;A=?AA??A:=2==@?<;####################################
@SRR037945.4425203_1_16629_156
GCCTGCTTAGCCTTTTTTGCTTCCTTGGCAGCCCTGATAGCCTGCTCTCCCTTGGCTTTCCTAACCTCTTGTTTTT
+
@CCBABCAAABBCCBCCBBBBCABBB@@AA>CCB1<>9.0<A2-?@B<7%46'017<AB8;1%5=?92-%,4>;##
@SRR037945.4431611_1_16629_104
AGGTGCTGCCTTTGTTGGGGCCTTGGCAGCAGCCCTTTCTTTCTTTTTTTTTTCCTTCTTTGCCTTTTTTTCTTTC
+
6':5AC11:CAB=7.'<4;(>C=>####################################################
@SRR037945.4432577_1_16629_95
CTTTTGTTTAGGTGCTGCCTTTGTGGGGGCCTTGGCAGCAGCCATTGCTTTCTTTTTTTATTCCTTCTTTTCCTTT
+
BBBBBBABAB?<@>BBABAACC@A98?@;A@@A567997).5;048),616#########################
@SRR037945.4433325_1_16629_58
CAACTCTGGGGGCAGAGACCTTCACAGGCTTCCCAATTTTTTGTTTATGTGCTTCCTTTTTTTGGGCCTTGGCAGC
+
BCAB?CB<0.0<=<?6%)B6BA29@)4);B6)%=))4%8CB<(<B>##############################
@SRR037945.4437437_1_16629_36
CTACCACACTAGCGTTTCCCACCAACTCTGGGGGCAGAGACCTTCACAGGCTTCCCAATCTTTTTTTTTGGTGCTT
+
BBB@BB?A<B:=@A<@@@A@;=8=;=>;<8=:852)33577826868663##########################
@SRR037945.4444832_1_16629_52
TCCCACCAACTCTGGGGGCAGAGACCTTCACAGGCTTCACAATCTTTTTTTTAGGTTCTTCCTTTTTTGGGGCCTT
+
BBCCABB<>BBBBBA?@??B95)8?@AA>8?A96>@?2'4395'9A##############################
@SRR037945.4447587_1_16629_161
CTTAGCCTTTTTTGCTTCCTTGGCAGCCCTGATAGCCTGCTCTCGCTGGGCTTTCCTAACCTCTTGTTTCTTATTC
+
BCABBCBBBBBBBBBABBBBB@@BB;?AB>/5910=A4.=>792+77-<?;9B?)93'7<;###############
@SRR037945.4461503_1_16629_322
CTTCCGACTGCCCTTTCTTGTGTTTCCTTCTTTAGAGGACAGTCCAGTTTATCTTCCGAGGATTCCTTTTTGAAAG
+
BBACC@=B=5?AAAB@@A>872:A@A@A@>:%4626959#####################################
@SRR037945.4472170_0_16629_401
CATCACTGGTGCATCTCTTGCTGATATAATGGCCAAGAGGAATCAGAAACCAGAGGTTAGGAAAGCCCAGCGAGAG
+
BBBC>CBB=67BB<CBABB>A@<@CBCB@7'?CB?B@@A@>BA??:@BB=@<@2=?=A8+/<@<-0<#########
@SRR037945.4481103_0_16629_503
AAAAAAGGCTAAACAGGCATCAAAAAAAAAAACAATTGCTTTTTCCAAAGCCCCCCCCAAAACCACACCCCAAAAA
+
BCCACB=BCB>=5:4'83.05?>A5A<#################################################
@SRR037945.4502997_1_16629_308
TTTCTTTTGAATTTCTTCCGACTGCCCTTTCTTGTGTTTCCTTCTGTAGAGGACAGTCCAGTTTATCTTCCGAGGA
+
BB?@ABAA>?<@A@?@@@@;8>>8>?>>@@?=444.;@>>8?>3:-6435##########################
@SRR037945.4509980_1_16629_324
TCCGACTGCCCTTTCTTGTGTTTCCTTCTGTAGAGGACAGTCCAGTTTATCTGCCGCGGATTCCTTTTTGAAAGGA
+
BBCB3ABBBB@BBB@@A<?A?AB@B@B@:3=637:427+-39##################################
@SRR037945.4513300_1_16629_297
CGGCGGGTTCTTTTCTTTTTAATTTCTTCCCACTGCCCTTTCTTTTTTTTTCTTCTTTAAAGGACAAACCCCTTTT
+
BBACBB?:A6*B?B:@B@?1;A>@@6@>;>'47%)3AB6AB34@:;##############################
@SRR037945.4514765_1_16629_56
GCCAACTCTGGGGGCAGAGACCTTCACAGGCTTCACAATCTTTTGTTTAGGTGCTGCCTTTTTGGGGGCCTTTGCC
+
BBCBBBBCB?BA6BB==A<?BABB;2=A><@AA6::<@6=?BBA(:?:*)/4)31(4>9@@###############
@SRR037945.4529317_0_16629_437
GAGGAATCAGAAACCAGAGGTTAGGAAAGCCCAGCGAGAGCAGGCTATCAGGGCTGCCAAGGAAGCAAAAAAGGCT
+
B?BBABBC<9BC>CBBB??BBBA@=8AA?BBA99B=A@@=>9<?@=;39,/68=11=<##################
@SRR037945.4536803_1_16629_66
GGGGCAGAGACCTTCACAGGCTTCACAATCTTTTTTTTAGGTGCTTCCTTTTTTGGGGCCTTTGCCGCAGCCCTTT
+
B=>CC>BCBBCCAACCBCB?CBB=?A;:<@>BB<(=B?1-36%57(6>?BA7<'9#####################
@SRR037945.4544732_1_16629_56
ACCAACTCTGGGGGCAGAGACCTTCACAGGCTTCACAATCTTTTTTTTAGGTTCTTCCTTTTTTGGGGCCTTTGCA
+
BBB?>BCCA@?:5:AB<A6=@BBA>6<?<<@<@5/987/:4@@#################################
@SRR037945.4547060_0_16629_399
GCCATCACTGGTGCATCTCTTGCTGATATAATGGCCAAGAGTAATCAGAAACCAAAGGTTAGGAAACCCCACCGAG
+
BC?3<CACA=6@BCCBCBCBA>C:-49=;8:82=A@2<1979##################################
@SRR037945.4554976_0_16629_137
CGGCAGGCCGACATCTATCACCATGAAGGTCGAGCTGTGCAGTTTCAGGGGGGACAAGATTTACCCCGGGGACGGG
+
AB@BB?@BB5+8<723**@;=;(;=;,+4<6?<A@<B<######################################
@SRR037945.4568184_0_16629_153
ATCACCATGAAGGTCGAGCTGTGCCGTTTCAGCGGGTACAAGATCTACCCGGGCCACGGCCGGCCCTCCCCCCGGG
+
9A?3<B:*(0065=7'@,>2=')0&87A;###############################################
@SRR037945.4577253_1_16629_338
TTTGTGTTTCCTTCTGTAGAGGACAATCCAGTTTTTCTGCCTAGGATTTCTTTTTTAAAGGAATGCTTTTTTCCAT
+
AAB@B>8:AA@BAB969::A>8291%.?>###############################################
@SRR037945.4585696_0_16629_191
CAAGATCTACCCGGGACACGGGCGGCGCTACGCCAGGACCGACGGGAAGGTTTTCCAGTTTCTTTATTCAAAATTT
+
BBC@BAB?BBBBAA?@B@A@<;@==@<@;6;3==233:>>/59/567;582:>#######################
@SRR037945.4613622_0_16629_426
ATAATGGCCAAGAGGAATCAGAAACCAGAGGTTAGGAAAGCCCAGCGAGAGCAGGCTATCAAGGCTGCCAAGGAAG
+
BC?BA@ACC@B@@B@?@?BBB=BBA;+7=@?@@004?=7*8@A11;3..-46########################
@SRR037945.4643801_1_16629_86
CTTCACAATCTTTTGTTTAGGTGCTGCCTTTGTGGGGGCCTTGGCAGCAGCCATTTCTTTCTTTTTTTTTTCCTTC
+
BBABAB?BABBCCB@BBBB=8@@@BA@@ABC:?>>?@@4<=B##################################
@SRR037945.4662744_1_16629_55
CACCAACTCTGGGGGCAGAGACCTTCACAGGCTTCACAATCCTTTTTTTAGGTGCTTCCTTTTTTGGGGCCTTTGC
+
BBBBB>AAB>???@<;55=15:?;>;;:/2-:></'0'23:###################################
@SRR037945.4685967_1_16629_52
TCCCACCAACTCTGGGGGCAGAGACCTTCACAGGCTTCACAATCTTTTTTTTAGGTGCTTCCTTTTTTGGGGCCTT
+
ABBBBCBB@BBBBA@;?7B86=8A@B<;=/>@:89;<3'7'20-1<@;(<>6########################
@SRR037945.4691926_0_16629_148
CATCTATCACCATGAAGGTCGAGCTGTGCAGTTTCAGCGGGTACAAGATCTACCCGGGACACGGGCGGCGCTACCC
+
BA?B<BBABABB@>BB<6:>1:9A9,:7>62=@@<=7:1:94:99;,73###########################
@SRR037945.4693963_0_16629_185
CGGGTACAAGATCTACCCGGGACACGGGCGGCGCTACGCCCGGACCGACGGGAAGGTTTTCCCGTTTCTTAATTCA
+
AB@AAAAABA<AA@9ABB@?==BAA>=AA;4A9>=7=9@<'1:(=A.23<74+515.5?<################
@SRR037945.4704179_1_16629_334
CTTTCTTGTGTTTCCTTCTGTAGAGGACAGTCCAGTTTATCTGCCGAGGATTCCTTTTGGAAAGGAATGCTGACTC
+
BCCBCB@B@BABBCBBBCAA>B?>@BBBAA@B@,;:B=7<@>(B@++4/,/?4@?B####################
@SRR037945.4716433_1_16629_50
TTTCCCACCAACTCTGGGGGCAGAGACCTTCACAGGCTTCACAATCTTTTTTTTATGTGCTGCCTTTTTGGGGGCC
+
AABBBBBBA9:A@@BA??@?@A?@:9@@?B=1@48/:>>('6(/3(7#############################
@SRR037945.4727879_1_16629_338
CTTGTGTTTCCTTCTGTAGAGGACAGTCCAGTTTATCTTCCGAGGATTCCTTTTTGAAAGGAATTCTGACTCCCCT
+
BBBB@A@BACBBBB?9<==??<5A3/8B@.24A=(5@1%;=0/2...:6<=@########################
@SRR037945.4729616_0_16629_185
TGTGTACAAGATCTACCCGGGACACGGGCGGCGCTACGCCAGGACCGACCGGAAGGTTTTCCCGTTTCTTAATTCA
+
B1(1:2?BAA4A@B@7B=/1+<;8@92944>@(?652:,A####################################
@SRR037945.4740260_0_16629_203
GGGACACGGGCGGCGCTACGCCAGGACCGACGGGAAGGTTTTCCAGTTTCTTAATTCAAAATTTGAGTCACCATTC
+
BBCACCCBABCBBCABB>C@BBA;:@B@7?@@>:=B?;@BBA)>37:BB+@>);1,155AA###############
@SRR037945.4749731_1_16629_340
TGTGTTTCCTTCTGTAGAGGACAGTCCAGTTTATCTGCCGAGGATTCCTTTTTGAAAGGAATGCTGACTCACATTT
+
BB??:BABBB@BB@A>9796?@4:8A=-06B;1953/<:-/223/9<<:@@#########################
@SRR037945.4762589_0_16629_399
GCCATCACTCGTGCATCTCTTGCTGATATAATGGCCACGAGGAATCAGAAACCAGAGGTTAGGAAAGCCCAGCGAG
+
B*6>ABBA2'85%5ABA6@@6;>#####################################################
@SRR037945.4767480_0_16629_145
CGACATCTATCACCATGAAGGTCGAGCTGTGCAGTTTCAGCGGGTACAAAATCTACCCGGGACACGGGCGGCGCTA
+
B>BB?@BBBAB5>BAA>8::?6B91;?>7:>?5>=A>@55=###################################
@SRR037945.4775521_0_16629_154
TCACCATGAAGGTCGAGCTGTGCAGTTTCAGCGGGTACAAGATCTACCCGGGACACGGGCGGCGCTCCCCCCGGAC
+
@?A?B=@=A99?3====>;9;999=:@?9-872953=1993307################################
@SRR037945.4793964_0_16629_306
AACTGGACTGTCCTCTACAGAAGGAAACACAAGAAAGGGCAGTCGGAAGAAATTCAAAAGAAAAGAACCCGCCGTG
+
A:BBBBBCB@ABBAB@B>AAA>AA<<AB?A<><;>@:;?A:24<::9?4<;>9;/<=<5%09>8)5:#########
@SRR037945.4794364_1_16629_95
CTTTTGTTTAGGTGCTGCCTTTGTGGGGGCCTTGGCAGCAGCCATTTCTGTCTTTTTTTTTTCCTGCTTTGCCTTT
+
BCCCA>@ABAB@?BB@@B@BABBBB@><6<B?:6B#########################################
@SRR037945.4825133_0_16629_175
GCAGTTTCAGCGGGTACAAGATCTACCCGGGACACGGGCGGCGCTACGCCAGGACCGACGGGAAGGTTTTCCATTT
+
AB?<ABBB@=@;5:9A?@@5@==;8@B>+(8:=0<9########################################
@SRR037945.4845520_1_16629_216
CTAACCTCTGGTTTCTGATTCCTCTTGGCCATTATATCAGCAAGAGATGCACCAGTGATTGCTTGTTTGAATTTTT
+
ABCCBCBBBB@:BCABB<ABBBB@A@@@BB<>@+<5<33)802).043*7##########################
@SRR037945.4855911_1_16629_101
TTTAGGTGCTGCCTTTGTGGGGGCCTTGGCAGCAGCCATTTCTTTCTTCTTTTATTCCTTCTTAGCCTTTTTTTCT
+
BBBB<;>8B;8?ABA<(43.940<@>7%,=<5;4/7>417%3602/8:(7@#########################
@SRR037945.4867358_1_16629_234
TTCCTCTTGGCCATTATATCAGCAAGAGATGCACCAGTGATGGCTCGTTTGAATTTTACTTCACCGCGGGTTTTTT
+
BBCCCBBB@ABBBA?19B@=77>1:..803)9+9B-2#######################################
@SRR037945.4918588_0_16629_386
CAAATTCCAACGAGCCATCACTGGTGCATCTCTTGCTGATATAATGGCCAAGAGGAATCAGAAACCAGAGGTTAGG
+
BCCAA@BCCCCABBBBCABBBAAA@@?<?AABBA;>?6<;89A<>8/=>6523997<;63%3>;8;/1-5:74###
@SRR037945.4921004_0_16629_374
CCGCCGTGCAGTCAAATTCCAACGAGCCATCACTGGTGCATCTCTTGCTGATATAATGGCCAAGAGGAATCAGAAA
+
BCBCCBBBB@@ABBBABABBBBA8?;AA=>B=A6.044>69A@<=<6;;.0865;;762<7/7-0262664.&0=6
@SRR037945.4922628_1_16629_110
TGCCTTTGTGGGGGCCTTGGCAGCAGCCATTGCTGTCTTTTTTTATGCCTTCTTAGCCTTTTTTTTTTTCTTTGCC
+
BCBCBACBBABA@@@B@B;:BA@:::A=65<8?8(;(9:(4###################################
@SRR037945.4926627_1_16629_58
CAACTCTGGGGGCAGAGACCTTCACAGGCTTCACAATCTTTTTTTTAGGTGCTGCCTTTTTGGGGGCTTTTGCAGC
+
B?CCBCBCAC@BBCBB<BBBABBABBAAABC<3>BB@6ABB@,ABA8-32(17-7@@B##################
@SRR037945.4940258_0_16629_337
AGAAAGGGCAGTCGGAAGAAATTCAAAAGAAAAGAACCCGCCGTGCAGTCAAATTCCAACGAGCCATCCCTGGTGA
+
B3=?AAAACCBBBBBA??<@A?B@*9ABABA;@;@CBB?-=B>28<847>9:9#######################
@SRR037945.4941669_0_16629_144
CCGACATCTATCACCATGAAGGTCGAGCTGTGCAGTTTCAGCGGGTACAAGATCTACCCGGGACACCGGCGGCGCC
+
AB?BB3?B?B@BBB@BBAA@;19@=?;AA9>==(79AA98*8'940,9=9'5:9######################
@SRR037945.4943787_1_16629_299
GCGGGTTCTTTTCTTTTGAATTTCTTCCGACTGCCCTTTCTTGTGTTTCCTTCTTTAGAGGACAATCCAGTTTTTT
+
A?CCB?A<CBBCACCCC<BB@@BBBC:B99@B>BA>?ABABA;?<>AB:9?B,>######################
@SRR037945.4955687_1_16629_55
CACCAACTCTGTGGGCAGAGACCTTCACAGGCTTCACAATCTTTTTTTTAGGTGCTGCCTTTTTGGGGGCCTTTGC
+
B<CB@BBABAB?>@AB@2<8@<@AA?)@78<=AB8/746=/<BB>)<A>-+.4.34,/37@###############
@SRR037945.4959420_1_16629_358
GGACAGTCCAGTTTATCTGCCGAGGATTCCTTTTGGAAAGGAATGCTGACTCACATTTTGCATTAAGAAACTGGAA
+
B>:B=:?CB?BBB=:?AA>BB@@@@<==BB@BC;'339<:7075%83)+987.7+6@A:*6###############
@SRR037945.4962579_0_16629_175
GCAGTTTCAGCGGGTACAAGATCTACCCGGGACACGGGCGGCGCTACCCCAGGACCGACGGGAAGGTTTTCCAATT
+
@AAA@9BBB@B@B=<@@+?99@A0(7A?*3=36/62/;=1;,9#################################
@SRR037945.4984336_1_16629_71
AGAGACCTTCACAGGCTTCACAATCTTTTGTTTAGGTGCTGCCTTTTTGGGGGCCTTTGCAGCCGCCATTTCTTTT
+
ABCBBCBABBB>7<ABBB==?>?=;AAC=(=A>8442/77'7::B<%5-###########################
@SRR037945.4986828_0_16629_137
CGGCAGGCCGACATCTATCACCATGAAGGTCGAGCTGTGCAGTTTCAGCGGGTACAAAATTTACCCCGGGCACGGG
+
BBACB;BAB9@@A9@7>A?9BA?;,9?5:===526.(;.;/23>>>##############################
@SRR037945.4993676_0_16629_451
CAGAGGTTAGGAAAGCCCAGCGAGAGCAGGCTATCAGGGCTGCCAAGGAAGCAAAAAAGGCTAAGCAGGCATCAAA
+
BAA3>?BBA@A@8?BBBB9<B>8><=AA?;;==;53-7=;<29=################################
@SRR037945.4995840_0_16629_74
TTCTCTCCCTCTGCCCTATAAGGTTCTCCCATGATTCTTTCTTTCTCTTCGCCATCTTTACCCCCGCAGGCCGCCA
+
BB>9BABB??B?;@BAB7;@8@==?===8=6B1/:@=>AB)@??;?2@<6(;>,,<9@##################
@SRR037945.5003013_1_16629_52
TCCCACCAACTCTGGGGGCAGAGACCTTCACAGGCTTCACAATCTTTTTTTTAGGTGCTGCCTTTTTGGGGGGCTT
+
BABB=BB>@A@=B@@?>=@96644:=@@=<7+348@@.18361-1@##############################
@SRR037945.5029007_1_16629_58
CAACTCTGGGGGCAGAGACCTTCACAGGCTTCACAATCTTTTTTTTAGGTTCTGCCTTTTTTGGGGGCCTTTGCAG
+
BCBCBB@7@913B97@49>AAB<<A76<@@A/'5<?..<@B###################################
@SRR037945.5066074_1_16629_343
GTTTCCTTCTGTAGAGGACAGTCCAGTTTATCTGCCGAGGATTCCTTTTGGAAAGGAATGCTTACTCACATTTTTC
+
BBBCBCBBBC:>B<B@A@A>99BA@<@B>/:15-=@2;:;:3@:>=AA;'14########################
@SRR037945.5074126_1_16629_327
GCCTGCCCTTTCTTGTGTTTCCTTCTGTAGAGGACAGTCCAGTTTATCTTCCGAGGGTTCCTTTTTGAAAGGAATG
+
BBCABAA@CBBCB???AAC@<B?BBB>A6?85;6766/9#####################################
@SRR037945.5078132_1_16629_55
CACCAACTCTGGGGGCAGAGACCTTCACAGGCTTCACAATCTTTTTTTTAGGTGCTGCCTTTTTTGGGGGCCTTGC
+
BAABB>@BAB;9479?A=@7<AA@@@@=:88@B@('33:5/2>#################################
@SRR037945.5087854_0_16629_170
GCTGTGCAGTTTCAGCGGGTACAAAATCTACCCGGGACACGGGCGGCGCCCCCCCCGGACCCACGGGAAGGTTTTT
+
ABB?>+>4=?@@?93B?=<;A>2:%7;96/9??###########################################
@SRR037945.5091952_1_16629_286
ATTTGACTGCACGGCGGGTTCTTTTCTTTTTAATTTTTTCCGACTTCCCTTTCTTTTTTTTCCTTTTTTTTAGGAC
+
=CAA?@BAABCB=@BA@@?>4@ABB+?ABB;-><BB+=?(6%%5-'7@?2?@(<>39'9?################
@SRR037945.5100455_0_16629_170
GCTGTGCAGTTTCAGCGGGTACAAGATCTACCCGGGACACGGGCGGGGCTACGCCCAGACCCACGGGGAGGTTTTC
+
9B@<@BBB95BB<AAB@92;<@@A)8?@+5@A@A;7(33=3###################################
@SRR037945.5112698_0_16629_142
GGCCGACATCTATCACCATGAAGGTCGAGCTGTGCAGTTTCAGCGGGTACAAGATCTACCCGGGCCACCGGCGGCG
+
@BBBA3BBBBBBBBBBBBB@=BBBBBB<ABB9BBB<BBBBBBBBBBB??;);@@=<*1=B@###############
@SRR037945.5114566_1_16629_431
GAAAACCTTCCCGTCGGTCCTGGCGTAGCGCCGCCCCTGTCCCGGGTAGATCTTTTACCCCCTGAAACTTCACACC
+
AA?=3@B@BBBB??B<79?A735=<:368%:?:<##########################################
@SRR037945.5117331_1_16629_57
CCAACTCTGGGGGCAGAGACCTTCACAGGCTTCACAATCTTTTTTTTAGGTGCTGCCTTTTTGGGGGCCTTTGCCG
+
BBBBBAB?@<8?@?9?@=@@BA@@:@:73?@=147,/167@@:#################################
@SRR037945.5129148_0_16629_188
GTACAAGATCTACCCGGGACACGGGCGGCGCTACGCCAGGACCGACGGGAAGGTTTTCCAGTTTCTTTATTCAAAA
+
ACBCA2?<BCCBBCCBA:A@+@@=3@B>A?B<A@@BA?:9AAB7(:=@8/3=@5AB@5?'/4@<+=##########
@SRR037945.5149774_1_16629_86
CTTCACAATCTTTTGTTTAGGTGCTGCCTTTGTGGGGGCCTTGGCAGCAGCCATTTCTTTTTTTTTTTTTGCCTTC
+
BBCB?BBBBBBBBBA@BAB@>><B:1@BAA<';9@@?8?@>?-8:.##############################
@SRR037945.5160810_0_16629_160
TGAAGGTCGAGCTGTGCAGTTTCAGCGGGTACAAGATCTACCCGGGACACGGGCGGCGCTACGCCCGGACCGACGG
+
@@5(59<B?9<B@>AA?BA>@@?>4A=<8:<7)6+.290+7=>42###############################
@SRR037945.5174543_0_16629_144
CCGACATCTATCACCATGAAGGTCGAGCTGTGCAGTTTCAGCGGGTACAAGATCTACCCCGGACACGGGCGGCGCT
+
@ABAA5AB@B@?@ABAAAAB>6=B14:?@?<2=96=AA></>929334############################
@SRR037945.5175906_0_16629_235
GGAAGGTTTTCCAGTTTCTTAATGCAAAATGTGAGTCAGCATTCCTTTCCAAAAGGAATCCTCGGCAGATAAACTG
+
BBAC@66>CBBAABAABBBA>BA>@A1?B@@A@@?>@@;@@BA>@>BA?@<B@A45??=>@=>9>;-73619####
@SRR037945.5177313_1_16629_300
CGCGTTCTTTTCTTTTGNATTTCTTCCGACTCCCCTTTCTTGTGTTTCCTTCTGTAGAGGACAGTCCCGTTTTTCT
+
B@,>6*A6AA>0@B6?3###########################################################
@SRR037945.5190881_1_16629_114
TTTGTGGGGGCCCTGGCAGCAGCCATTGCTTTCTTCTTTTATTCCTGCTTTGCCTTTTTTTTTTCCTTTGCCGCCC
+
BA@@@/32=88=)4=#############################################################
@SRR037945.5199332_1_16629_29
CTCTGCTCTACCACACTAGCGTTTCCCACCAACTCTGGGGGCAGAGACCTTCACAGGCTTCCCAATCTTTTTTTTT
+
BBCBBCBCBCBCBBBB?;9B;?BBBB@8==3(58<4)%363702/0##############################
@SRR037945.5205589_0_16629_251
TCTTAATGCAAAATGTGAGTCAGCATTCCTTTCCAAAAGGAATCCNCGGCAGATAAACTGGACTGTCCTCTACAGA
+
BBAA=>BBBB@A<A@;??5AA@0@@A@AAAA@6;'86=7+2>@>4%446###########################
@SRR037945.5209820_1_16629_120
GGGGCCTTGGCANCAGCCATTGCTGTCTTCTTTTATGCCTGCTTAGCCTTTTTTTCTTCCTTTGCAGCCCTTATTT
+
BC@>CBC?@BB<%82;B</5@?@@<@??@)<A:'/4//61(3>7'0578@AA?#######################
@SRR037945.5236700_1_16629_46
TGCGTTTCCCACCAACTCTGGGGGCAGAGACCTTCACAGGCTTCACAATCTTTTTTTTATTTTCTTCCTTTTTTGG
+
B?A>?BBB@BA?@=@?@@=;67>8>>9;4;;?@@=98?99:882(5.63(:><=######################
@SRR037945.5237186_0_16629_386
CAAATTCCAACGAGCCATCACTGGTGCATCTCTTGCTGATATAATGGCCAAGAGGAATCAGAAACCAGAGGTTAGG
+
BCCCBACBCB?6B?BCBABBBB>9;5ABABBBA@8B9'4@B@BB<:6@A@<07:1=?74<'9@?4:##########
@SRR037945.5279772_1_16629_336
TTCTTGTGTTTCCTTCTGTAGAGGACAGTCCAGTTTATCTGCCGAGGATTCCTTTTTGAAAGGAATGCTTACTCAC
+
BCBAB@=4;=AABBA@A@=@=;?;@<::;?@6=;A@;9=448@468;18868>@@9####################
@SRR037945.5303654_1_16629_290
GACTGCACTGCGGGTTCTTTTCTTTTTTTTTTCTTCCCTCTGCCGTTTTCTTTTTTTCCTTTTTTTTGTTACTTTC
+
-BA:=A-A+<;?=9<B*99@>+7@7C@'9B##############################################
@SRR037945.5304945_0_16629_487
GGGCTGCCAAGGAAGCAAAAAAGGCTAAGCAGGCATCAAAGAAGACAGCAATGGCTGCTGCCCAGGCCCCCCCAAA
+
A:ACC>CCCBC;5@<@3@@@CCC>A>CCA??BBA=8C?<C?;@;1;.6>>@=<?A1>(*-76'(%)9BBB?#####
@SRR037945.5306423_1_16629_70
CAGAGACCTTCACAGGCTTCACAATCTTTTGTTTAGGTGCTGCCTTTTTGGGGGCCCTTGCAGCCGCCCCTTCTTT
+
BC@BA?BBBBBBAB@>B@@/=<=>7A@BB?)AA:(4:648:68=/=648###########################
@SRR037945.5314002_1_16629_101
TTTAGGTGCTGCCTTTGTGGGGGCCTTGGCAGCAGCCATTTCTGTCTTCTTTTATGCCTTCTTTGCCTTTTTTTCT
+
BBABA?>@BB@BABBC>@?????@A>>7=A96</3?>-69,3--9(7@(=##########################
@SRR037945.5322043_0_16629_164
GGTCGCGCTGTCCAGTTTCAGCGGGTACAACATCTACCCGGGACACGGGCGGCGCTCCCNCCGGGCCCACGGGAAG
+
9@AB>)5B@0%%;@9B<A<A+#######################################################
@SRR037945.5328364_1_16629_283
GGATTTTGACTGCACGGCGGGTTCTTTNCTTTTTAATTTTTTCCCACTTCCCTTTTTTTTGTTTCCTTTTTTAGAG
+
BCCAABBBABBBCBB@ACBB>7B<?B<%(BBCC)<AAB=)?A:5%5@;,5=@>A?)?@9<+;BA4:@#########
@SRR037945.5340587_1_16629_343
GTTTCCTTCTGTAGAGGACAGTCCAGTTTATCTTCCGAGGATTCCTTTTTTAAAGGAATGCTTACTCACATTTTTC
+
BBCBCCBBCABBCB@A<BB=;:BB<><@?2=74%;?388<73=7=<?A############################
@SRR037945.5348570_1_16629_66
GGGGCAGAGACCTTCACAGGCTTCACAATCTTTTTTTTAGGTGCTGCCTTTTTTGGGGCCTTTGCAGCAGCCCTTT
+
BBBBCBBB@@CBCBBBB;AABAB3)<1>:8>BB;)<B<')55163/:>>A>6;#######################
@SRR037945.5349068_1_16629_300
CGGGTTCTTTTCTTTTGAATTTCTTCCGACTGCCCTTTCTTGTGTTTCCTTCTGTAGAGGACATTCCCCTTTTTCT
+
BBAB)@A)4B1(<BBB??(032>6>9<&):9'<08;91849?7+9###############################
@SRR037945.5350414_1_16629_70
CAGAGACCTTCACAGGCTTCACAATCTTTTGTTTAGGTGCTGCCTTTGTGGGGGCCTTTGCCGCCGCCCTTTCTTT
+
BBBBBABCBB>+@;@@BAB4'=3>=A;AB@3?@=.+/;1:.(1;6A:#############################
@SRR037945.5351904_1_16629_133
CAGCCATTGCTGTCTTCTTTGATGCCTGCTTAGCCTTTTTTGCTTCCTTTGCAGCCCTTATAGCCTGCTCTCCCTT
+
BCBBC<CBBBCBA?CB@CBB2@@@AB@2@AA;=@B?BAABB;@B??>AB()?66=#####################
@SRR037945.5364261_1_16629_79
TCACAGGCTTCACAATCTTTTGTTTTGGTGCTGCCTTTTTTGGGGCCTTTGCAGCAACCCTTTCTTTTTTTTTTTT
+
BB@B@>;@B@><>=@?;<BA?1?@='389893'598>@######################################
@SRR037945.5378715_1_16629_430
GGAAAACCTTCCCGTCGGTCCTGGCGTAGCGCCGCCCGTTTCCCCGGTCGATTTTTTACCCCCTCCAACTTCACAA
+
@BAAA@BBBB@@@@;@?B4=########################################################
@SRR037945.5387805_1_16629_229
TCTGATTCCTCTTGGCCATTATATCAGCAAGAGATGCACCAGTGATTGCTCGTTGGGATTTTACTTCCCGGGGGGG
+
AA@@=BBA@A@6@8=8=2@@2<66862;86/+368/2+######################################
@SRR037945.5390964_0_16629_144
CCGACATCTATCACCATGAAGGTCGAGCTGTGCAGTTTCAGCGGGTACAAGATCTACCCGGGACACGGGCGGCGCC
+
ABAAA=BA@@BAAABA@AB=9=<93=>??>9;=79=A>94####################################
@SRR037945.5398068_1_16629_100
GTTTAGGTGCTGCCTTTGTGGGGGCCTTGGCAGCAGCCATTTCTGTCTTCTTTTTTTCCTTCTTTTCCTTTTTTTT
+
BCBBCB?8BCB?BBABB<BBAAB>AA@>:@B9=@;2<?(49%0.'7(?<(9@########################
@SRR037945.5402067_1_16629_101
TTTAGGTGCTGCCTTTGTGGGGGCCTTTGCAGCAGCCATTTCTTTCTTTTTTTTTTCCTTCTTTTCCTTTTTTTTT
+
ABBA:;9;>:8;;@B<)8:956;9979'3###############################################
@SRR037945.5409824_0_16629_144
CCGACATCTATCTCCATGAAGGTCGAGCTGTGCAGTTTCAGCGGGTACAAGATCTACCCGGGACACGGGCGGCCCT
+
BB?@BA@B??AB?AB=@=AA=29?3=1?=144?>=>A><>4:1213:77:##########################
@SRR037945.5414454_0_16629_251
TCTTAATGCAAAATGTGAGTCAGCATTCCTTTCCAAAAGGAATCCTCGGCAGATAAACTGGACTTTCCTCTACATA
+
BABB?9A@BBBBAB?@6B>>AB:>ABB>>BBB@??<@=78<7<::<53:7##########################
@SRR037945.5425514_0_16629_174
TGCAGTTTCAGCGGGTACAAGATCTACCCGGGACACGGGCGGCGCTACGCCAGGACCGCCGGGGAGGTTTTTCCGT
+
<BBBB<BBAABBA<A>?@7@??9B:B@@A9?8;96@(559663#################################
@SRR037945.5440145_0_16629_404
CACTGGTGCATCTCTTGCTGATATAATGGCCAAGAGGAATCAGAAACCAGAGGTTAGGAAAGCCCAGCGAGAGCAG
+
BBBCBBABBBBBBBBB<BB>ABB@BB@7<B@1>:>?==?;:98=??:?<339:<<933<>:/8=############
@SRR037945.5458859_1_16629_82
CAGGCTTCACAATCTTTTGTTTAGGTGCTGCCTTTGTGGGGGCCTTGGCAGCCGCCCTTGCTGTCTTTTTTTATTC
+
BBABACB:>6(1A:BBBB9<@AAA?6?:??<ABB5-1,2:@=@@;@##############################
@SRR037945.5459471_0_16629_251
TCTTAATGCAAAATGTGAGTCAGCATTCCTTTCCAAAAGGAATCCTCGGCAGATAAACTGGACTTTCCTCTACAGA
+
BBAA<AB@@ABBBB@@8@9>AA>@@==BABB@@@<<<@?<5=:??;>775,34.4;9:.9################
@SRR037945.5463531_1_16629_50
TTTCCCACCAACTCTGGGGGCAGAGACCTTCACAGGCTTCACAATCTTTTTTTTTTGTTCTTCCTTTTTTGGGGCC
+
AAACCCBCC7;AABB=BB@=>47357>CB@B?<(59BB>.(6((3<>B############################
@SRR037945.5470734_1_16629_39
CCACACTAGCGTTTCCCACCAACTCTGGGGGCAGAGACCTTCACAGGCTTCACAATCTTTTTTTTAGGTTCTTCCT
+
BCCCBB@02>@@ABB@B7>A//;;@9:2:==?4633-9=7<###################################
@SRR037945.5484195_1_16629_353
GTAGAGGACAGTCCAGTTTATCTGCCGAGGATTCCTTTTGGAAAGGAATGCTGACTCACATTTTGCATTAAGAAAC
+
<:7>B=AA@@:7@@?;>@@?@><;=?5.@=;3>;838@?98799;9096;;9;99063890:<874;990879;;#
@SRR037945.5501323_1_16629_299
GCGGGTTCTTTTCTTTTGAATTTCTTCCGACTGCCCTTTCTTGTGTTTCCTTCTGTAGAGGACAGTCCAGTTTTTC
+
BCBCBABBBBBCBABA?9=@BBABBBC?67>?8?BBAA>5@>8<8=BB@@<><6######################
@SRR037945.5502645_0_16629_180
TTCAGCGGGTACAAGATCTACCCGGGACACGGGCGGCGCTACGCCAGGACCGACGGGAAGGGTTTCCAATTTCTTT
+
@A??5B?><3?=7=23=14&4;=5558;75545915########################################
@SRR037945.5509856_1_16629_323
TTCCGACTGCCCTTTCTTGTGTTTCCTTCTGTAGAGGACAGTCCAGTTTATCTCCCGAGGGTTTCTTTTTGAAAGG
+
BB@C@678=@?@BAB@AA=@?;@@:?AA8>378366:24174:#################################
@SRR037945.5519187_1_16629_39
CCACACTAGCGTTTCCCACCACCTCTGGGGGCAGAGACCTCCACAGGCTTCCCCACCCTTTTTTTTGGTGCTTCCT
+
B;CCB>>BA;>,@9;;5B54744@?>5?2;2>=;##########################################
@SRR037945.5526672_1_16629_287
TTTGACTGCACTGCGGGTTCTTTTCTTTTGAATTTCTTCCGACTGCCCTTTCTTTTGTTTCCTTCTGTAGAGGACA
+
ABC??BB?B9>B8B>=9?@ABBBBAABB:&6<BBA?@@@?8:;>09A@??B6>>-:'<@@9:><4;##########
@SRR037945.5544718_0_16629_375
CGCCGTGCAGTCAAATTCCAACGAGCCATCACTGGTGCATCTCTTGCTGATATAATGGCCAAGAGGAATCAGAAAC
+
BBBB<@@B?>=BA>ABBBBB@A;@=B=+=A;?>;<87>2:@@@@<-4<335+4436339;3###############
@SRR037945.5552455_1_16629_160
GCTTAGCCTTTTTTGCTTCCTTTCCAGCCCTGATAGCCTTCTCCTCCTTGGCTTTCCTTACCTCTCTTTTCTTATT
+
BC?BC4AB@BB<AC@BAAA?>6'';'0@B###############################################
@SRR037945.5554332_0_16629_470
GCGAGAGCAGGCTATCAGGGCTGCCAAGGAAGCAAAAAAGGCTAAGCAGGCATCAAAGAAGACAGCAATGGCTGGT
+
BCBA?4@@ABA?B69BB>6;@>6<8'8?@<6<47:?@=@8==:#################################
@SRR037945.5571624_0_16629_47
GTCAAGGAAGGGAATTTAGGGAGGAGATTCTCTCCCTCTTCCCTATAAGGTTCTCCCATGATTCTTTCTTTCTCTT
+
BABA@BBAB@<3B>BB@AA@>B>?@3)<B@B?B?@@?95'9??5-:;7046@)</9.%-,.2818?:.7@9#####
@SRR037945.5597706_1_16629_322
CTTCCGACTGCCCTTTCTTGTGTTTCCTTCTGTAGAGGACAGTCCAGTTTATCTTCCGAGGATTCCTTTTTGAAAG
+
BBBBB?@BB@AAABBB@B=7>>@BA@AAB@;,<>:><<??:00:;--5@###########################
@SRR037945.5631359_0_16629_152
TATCACCATGAAGGTCGAGCTGTGCAGTTTCAGCGGGTACCAGATCTACCCCGGACCCGGGCGGCGCTACCCCCGG
+
=9AABBAB@<@=>@;A:=:?<=;?A<;>@?:52==:;4######################################
@SRR037945.5633957_0_16629_144
CCGACATCTATCACCATGAAGGTCGAGCTGTGCAGTTTCAGCGGGTACAAGATCTACCCGGGACACGGGCGGCGCT
+
BB=BB<@A@B??AAAA?9AA9=;>==9=</71>66=?=9;163273##############################
@SRR037945.5637399_0_16629_308
CTGGACTGTCCTCTACAGAAGGAAACACAAGAAAGGGCAGTCGGAAGAAATTCAAAAGAAAAGAACCCGCCGTGCA
+
BCB>CCCB<CABBABB<BBBB@BBBCAABBA@BB</?@A?9><A<B6AB??@>@BA@1:AA@3@@5A<1=?#####
@SRR037945.5638077_0_16629_148
CATCTATCACCATGAAGGTCGAGCTGTGCAGTTTCAGCGGGTACAAGATCTACCCGGGACACGGGCGGCGCTACCC
+
ABBABBBBBBBB@AB@=99??A=A@<=:AA<>@?<>29=904>7=='54/115#######################
@SRR037945.5642915_1_16629_56
ACCGACTCTGGGGGCAGAGACCTTCACAGTCNTTACAATTTTTTTTTTATTTGCTTTCTTTTTTGGGGCCTTTGCA
+
,A8%+5C?B))6@BBB5BBB########################################################
@SRR037945.5656155_1_16629_92
AATCTTTTGTTTAGGTGCTGCCTTTGTGGGGGCCTTGGCAGCAGCCATTGCTGTCTTTTTTTTTTCCTTTTTTTCC
+
A?AA@@BB@@CBB92;>@A=BBBBC9A=?>:6?@?@########################################
@SRR037945.5665773_1_16629_215
CCTAACCTCTGGTTTCTGATTCCTCTTGGCCATTATATCAGCAATAAATTCACCCGTGATGGCCCGCTTGGAATTG
+
BBA*)BC8'>=A4BA1A75@>A@;)?A?:;B7BA))A)6:####################################
@SRR037945.5680086_1_16629_51
TTCCCACCAACTCTGGGGGCAGAGACCTTCACAGGCTTCACAATCTTTTGTTTAGGTGCTTCCTTTTTGGGGGCCT
+
BBBBBAA@@=?B@@?<396A7;?;?@@@@?<;1429@@0'4/28)9@#############################
@SRR037945.5682825_1_16629_22
TTTCCAACTCTGCTCTACCACACTAGCGTTTCCCACCAACTCTTGGGGCAGAGACCTTCACAGGCTTCCCAATTTT
+
AC?B<(>BA@@<ABB?6;?@?:+9>4=:(3<#############################################
@SRR037945.5698299_1_16629_268
CAGTGATGGCTCGTTGGAATTTGACTGCACGGCGGGTTCTTTTTTTTTTAATTTTTTTCCACTTCCCTTTTTTTTT
+
BAC>A@BBAC?A9>A@<97<A:);?2.<2<@B@@BA/<(9?BB1BBB#############################
@SRR037945.5715627_1_16629_50
TTTCCCACCAACTCTGGGGGCAGAGACCTTCACAGGCTTCCCAATCTTTTTTTTAGGTGCTTCCTTTTTGGGGGCC
+
BCBBBBBC@,>ABBA@@@;8A>7769@@B;35:;13>@:''7//16;A############################
@SRR037945.5726313_0_16629_213
CGGCGCTACGCCAGGACCGACGGGAAGGTTTTCCAGTTTCTTAATGCAAAATTTGAGTCAGCATTCCTTTCCAANA
+
@A<>BAAB?5@?<1;ABB?A@7=1>8'6>BB<A;(77@?2??/05%0599##########################
@SRR037945.5758456_1_16629_52
TCCCACCAACTCTGGGGGCAGAGACCTTCACAGGCTTCACAATCTTTTTTTTTTTTTCTTCCTTTTTTTTGGCCTT
+
BBBC?A@A6AA@;+2765<8;759:?@=8###############################################
@SRR037945.5762568_1_16629_196
CCTGCTCTCGCTGGGCTTTCCTAACCTCTGGTTTCTGATTCCTCTTGGCCATTTTATCAGCAAGAGATTCACCCGT
+
BBA5A@BA@3>>967>AAA@A@?A@A>@;47<A?5:+6>@<;9;################################
@SRR037945.5799275_1_16629_156
GCCTGCTTAGCCTTTTTTGCTTCCTTGGCAGACCTGATAGCCTGCTCTCGCTGGGCTTTCCTAACCTCTGTTTTCT
+
ACBCBBBCC<C@CCBCC@BCBBACCC@BC;4%<C?2A>>7@B>:@?:<>+6?)5<1@BB4A3;5=@645%%:B@,>
@SRR037945.5803092_1_16629_50
TCTCCCACCAACTCTGGGGGCAGAGACCTTCACAGGCTTCACAATCTTTTTTTTATGTGCTTCCTTTTTTGGGGCC
+
ABBBBBBBBBBBABAB<=@<AB?>37BABBB9AA8<<B>''41562=AA###########################
@SRR037945.5811500_1_16629_187
CCCTGATAGCCTGCTCTCGCTGGGCTTTCCTAACCTCTGGTTTCTGATTCCTCTTGGCCATTTTATCAACAAAAAA
+
BCBBA<?B@B@B9@B@B@?@B7>6>BABBA@A>A@A=<3)@BA=B37@?=:@0>######################
@SRR037945.5816351_1_16629_348
CTTCTGTAGAGGACAGTCCAGTTTATCTGCCGAGGATTCCTTTTGGAAAGGAATGCTGACTCACCTTTTGCATTAA
+
BCBCBBACBBCCCC7ABCB9BBCC?BC=(>CA7CB:@AABBBBC+<@BBAB<B=6@@2;@?6(8'6BBB(90;?1?
@SRR037945.5817272_1_16629_58
CAACTCTGGGGGCAGAGACCTTCACAGGCTTCACAATCTTTTTTTTAGGTGCTGCCTTTTTTGGGGCCTTTGCAGC
+
BBBBBBBB6??=A<;9?@AAB@A8<@5;AA>749346;9BA###################################
@SRR037945.5831911_0_16629_372
ACCCGCCGTGCAGTCAAATTCCAACGAGCCATCACTGGTGCATCTCTTGCTGATATAATTGCCAAGAGGAATCAGA
+
>BBB<CBB6<@8:>;-)BBA?=/9A269AB>96'21391-7###################################
@SRR037945.5845956_1_16629_358
GGACAGTCCAGTTTATCTGCCGAGGATTCCTTTTTGAAAGGAATGCTGACTCACATTTTGCATTAAGAAACTGGAA
+
BABA@ABBB1=@CBACBB=BA<:A@?BB?AAAA?''25?@@6??9??711=50:6?>@?592:>>7+2;;5<)556
@SRR037945.5847580_1_16629_120
GGGGCCTTGGCAGCAGCCATTGCTGTCTTCTTTGATGCCTGCTTAGCCTTTTTTTCTTCCTTGGCAGCCCTTCTAG
+
BB?BCCB@@7CCBAC@BB>?=3?=7=@AB;?BA(595;B,%8>>1:9<BBBCCB;/9A##################
@SRR037945.5848169_1_16629_318
ATTTCTTCCGACTGCCCTTTCTTGTGTTTCCTTCTGTAGAGGACACTCCAGTTTATCTTCCGAGGATTCCTTTTTG
+
BBBCBBABC3A@@;BBBBABBBB<>9ABA@B@A?B6?948003<*00>?.*5@:######################
@SRR037945.5869449_0_16629_259
CAAAATGTGAGTCAGCATTCCTTTCCAAAAGGAATCCTCGGCAGATAAACTGGACTTTCCTCTACAGAAGGAAACA
+
BBCCBAB@ABAABB@A8@ABBABBA@/;BA@6;<=AA:8===6<3-;7<;184166(39;630'024442266:14
@SRR037945.5870550_1_16629_51
TTCCCACCAACTCTGGGGGCAGAGACCTTCACAGGCTTCACAATCTTTTTTTTATGTGCTGCCTTTTTTGGGGCCT
+
BBCCBA@B><A@AA@<AA>A;2=:A>A?BA6@47<;@@-%7-:79>##############################
@SRR037945.5894823_1_16629_315
TGAATTTCTTCCGACTGCCCTTTCTTGTGTTTCCTTCTGTAGAGGACAGTCCAGTTTTTCTTCCGAGGGTTTCTTT
+
BABABBCABBA@?>?@>>AAA@B>@B>5-?@B==@@9>8;44749990'593'0######################
@SRR037945.5903067_0_16629_308
CTGGACTGTCCTCTACAGAAGGAAACACAAGAAAGGGCAGTCGGAAGAAATTCAAAAGAAAAGAACCCGCCGTTCC
+
BABBACBBBCCBB?<BB?BB?ABBBBBA<>A?BA?==<-==??@;:4;>;;=17;?<5>@B<##############
@SRR037945.5903435_1_16629_280
GTTGGAATTTGACTGCACGGCGGGTTCTTTTTTTTTTAATTTCTTCCGACTTCCCTTTTTTTTTTTTCCTTCTTTA
+
BAB?B=?ABBBACCBB=ABA@BAA?@9AABB*AAB@+..8A?+=A3>0006.6==<A?(7?19(:A>*5:######
@SRR037945.5943494_1_16629_331
GCCCTTTCTTGTGTTTCCTTCTGTAGAGGACAGTCCAGTTTATCTTCCGAGGATTCCTTTTGGAAAGGAATGCTGA
+
<<BC@BCBBB@ACBBCCCCCAB5BB@ABB?BB87AB</5A@+?.73@=),9<-/;)9?@@################
@SRR037945.5965199_1_16629_50
TTTCCCACCAACTCTGGGGGCAGAGACCTTCACAGGCTTCACAATCTTTTGTTTAGGTTCTGCCTTTTTTGGGGCC
+
ACBBBBB@B>BA@AA9@=<:@A174?A@??@6@5/7@@4+0:)-3###############################
@SRR037945.5968306_1_16629_67
GGGCAGAGACCTTCACAGGCTTCACAATCTTTTTTTTAGGTGCTGCCTTTTTGGGGGCCTTTGCAGCAGCCATTTC
+
BBBCC:CBCABB?BBBC9BBBBA3;?B:>@BB=/>B?)'07-96'5?>B>+36<?#####################
@SRR037945.5974439_0_16629_369
AGAACCCGCCGTGCAGTCAAATTCCAACGAGCCATCACTGGTGCATCTCTTTCTGTTATAATGGCCAAGAGGAATC
+
B@BB@BA;@@8:=<A27=@B<@@<@>@;,64<?999==;42###################################
@SRR037945.5976604_1_16629_82
CAGGCTTCACAATCTTTTGTTTAGGTGCTGCCTTTGTGGGGGCCTTGGCAGCCGCCATTTCTTTCTTTTTTTTTTC
+
BBA?BBBBBB?BAABBB>1;A?>8;<4@95=@=@;(7/737/<?################################
@SRR037945.5977613_1_16629_228
TTCTGATTCCTCTTGGCCATTATATCAGCAAGAGATGCACCAGTGATGGCTCGTTTGAATTTTACTTCACGGGGGG
+
AABC?2AA@BBB@@><BB@@A:::<97=;678:705<<7<8&0#################################
@SRR037945.5985385_1_16629_109
CTGCCTTTGTGGGGGCCTTGGCAGCAGCCATTGCTGTCTTCTTTTATGCCTTCTTATCCTTTTTTTTTTCCTTTTC
+
BBABBCBBBA@B@@@B@BA2@=1:>53=B<<8-9;5=):>6@##################################
@SRR037945.5988908_0_16629_137
CGGCAGGCCGACATCTATCACCATGAAGGTCGAGCTGTGCAGTTTCAGCGGGTACAAAATCTACCCCGGACACCGG
+
@9;CB?<A?-<?>>B??==AA@;5-9=22::*+/96%3-:-/4#################################
@SRR037945.5999164_1_16629_119
GGGGGCCTTGGCAGCAGCCATTGCTGTCTTCTTTTATGCCTGCTTAGCCTTTTTTTCTTCCTTTGCAGCCCTTTTA
+
B@@BBCCBBBBCBAA;>BB?=>/=8/:>A>4>@=-->08A8397;+.5<7AAAB######################
@SRR037945.6018076_0_16629_421
CTGATATAATGGCCAAGAGGAATCAGAAACCAGAGGTTAGGAAAGCCCAGCGAGAGCAGGCTATCAGGGCTGCCAA
+
BCBBBCBBB@BBCC@=AABB>@A?>=@?;ABA>87<A@<7=@?;/<AA.88422<7<###################
@SRR037945.6022477_0_16629_400
CCATCACTGGTGCATCTCTTGCTGATATAATGGCCAAGAGGAATCAGAAACCAGAGGTTAGGAAAGCCCAGCGAGA
+
BCC@CAC?6B@BCABCBCBC@B8>@AB<::>?BB??52:16+=?:7)8@=@@>890)7:8,.>?############
@SRR037945.6025856_0_16629_372
ACCCGCCGTGCAGTCAAATTCCAACGAGCCATCACTGGTGCATCTCTTGCTTATATAATGGCCAAGAGGAATCAGA
+
BBBB@B@<87=6=?;76=BA=@459.-2;='9<-7@.-245,593###############################
@SRR037945.6028516_0_16629_374
CCGCCGTGCAGTCAAATTCCAACGAGCCATCACTGGTGCATCTCTTGCTGATATAATGGCCAAGAGGAATCAGAAA
+
BC@BB8;=A;?BB>A>?ABA>A>2>6@A69::=>//8<=?=;<?=<-7############################
@SRR037945.6056709_0_16629_186
GGGTACAAGATCTACCCGGGACACGGGCGGCGCTACGCCAGGACCGACGGGAAGGTTTTCCAGTTTTTTTATTCAA
+
@CBBBCCBA>BA?8ACABBBBBAC;;BB?BB>B=1:%5B2>=A@A>3;4<;18/>=AAB28###############
@SRR037945.6058770_0_16629_308
CTGGACTGTCCTCTACAGAAGGAAACACAAGAAAGGGCAGTCGGAAGAAATTCAAAAGAAAAGAACCCGCCGTGCA
+
B>B@=BBA<BB@B@@B?@@9@?99A@<A>A<:</444A75:>:>;B5<>;9?62:6=3/:/4'93<>#########
@SRR037945.6064562_1_16629_55
CGCCAACTCTGGGGGCAGAGACCTTCACAGGCTTCACAATCTTTTGTTTTGGTGCTGCCTTTTTTGGGGGCTTTGG
+
BCBCCACACCCACAB??BABCBC;BBCBBA>??B94>BA7CABA7(>BA('223+9++1<BB@<00>99#######
@SRR037945.6073845_1_16629_85
GCTTCACAATCTTTTGTTTAGGTGCTGCCTTTTTGGGGGCCTTGGCAGCAGCCATTTCTTTCTTTTTTTTTTCCTT
+
>CAB@*@A?@BBBABABBC@@>ABCABBB@B?(?/0;@A<?>@*7:>8@84<>(.3)19-;*6A-@@#########
@SRR037945.6085007_1_16629_276
GCTCGTTGGAATTTGACTGCACGGCGGGTTCTTTTCTTTTTAATTTTTTCCTACTGCCCTTTTTTTTTTTTTCTTT
+
=CBCBBBBBCBBB<*=CC7ABBBCA9AA?A;=BA?.?@CC?AA?AB+A@+8%%);37A@:A?*==3;'?B@+39@3
@SRR037945.6096374_1_16629_283
GGAATTTGACTGCACGGCGGGTTCTTTTCTTTTTAATTTCTTCCCACTTCCCTTTTTTTTTTTTCCTTTTTTTTAG
+
BCB:?ABBCCABCBCCBCBA??B<>BB@,?BB?4:9<B?-<A7=%%4/08AB-??)9;1=(?B?)1:?)9<#####
@SRR037945.6098485_1_16629_293
TGCACGGCGGGTTCTTTTCTTTTGAATTTCTTCCGACTTCCCTTTTTTTTTTCTCCTTTTTTAAAGGACAATCCCC
+
ABB@A@A@@@4';88BB>1;BA=-24<A?0=B<:'0775/9>4@<(8>############################
@SRR037945.6100872_0_16629_451
CAGAGGTTAGGAAAGCCCAGCGAGAGCAGGCTATCATGGCTGCCAAGGAAGCAAAAAAGGCTAAGCAGGCATCAAA
+
BC@B@B@@A@AB?;;CBBBA@>=>9<@:93:8-8.%,%99=6><################################
@SRR037945.6101115_0_16629_393
CAACGAGCCATCACTGGTGCATCTCTTGCTGATATAATTGCCAAGAGGAATCAGAAACCAGAGGTTAGGAAAGCCC
+
ABAC?BCAC,AAABC@613@3BBBBA?;9A2/>@>A@A>6@@9/5>3@>@<?<9>?<=9(32@@9>9582;15636
@SRR037945.6111312_0_16629_419
TGCTGATATAATGGCCAAGAGGAATCAGAAACCAGAGGTTAGGAAAGCCCAGCGAGAGCAGGCTATCAGGGCTGCC
+
BABA@?>5>:>:33AA<;8-23<?<<73-7<=;13/157:534;;5##############################
@SRR037945.6122238_0_16629_342
GGGCAGTCGGAAGAAATTCAAAAGAAAAGAACCCGCCGTGCAGTCAAATTCCAACGAGCCATCACTGGTGCATCTC
+
7BBBCCBCBBBCB<BCB?C?BBC@@CCC@C>CCC>CB3@3@61;BC@C@BBB@B=996=>13@8?/78557(.9)>
@SRR037945.6125935_0_16629_182
CAGCGGGTACAAGATCTACCCGGGACACGGGCGGCGCTACGCCAGGACCGACGGGAAGGTTTTCCAGTTTTTTAAT
+
A=8A8<;;B@1@>BAB<<AB?2475<??75##############################################
@SRR037945.6154194_1_16629_330
TGCCCTTTCTTGTGTTTCCTTCTGTAGAGGACAGTCCAGTTTATCTTCCGAGGGTTCCTTTTGGAAAGGAATGCTT
+
B@AA?BAB:BA<8;;?A@?@A>98>:8;(>7;622::35#####################################
@SRR037945.6159736_1_16629_343
GTTTCCTTCTGTAGAGGACAGTCCAGTTTATCTTCCGAGGATTCCTTTTGGAAAGGAATGCTGACTCACATTTTTC
+
BBC@CCBBB@BBBBBBBB?<B@BA>>?C?1=@5%<@1,991:B+9=BB@'218#######################
@SRR037945.6177490_0_16629_460
GGAAAGCCCAGCGAGAGCAGGCTATCAGGGCTGCCAAGGAAGCAAAAAAGGCTAAGCAGGCATCAAAGAAGACAGC
+
BBB??BCCBCBCBBB?>BAA<BBAAA89=>B0;>B=655)5382B5153+7?3#######################
@SRR037945.6179561_1_16629_113
CTTTGTGGGGGCCTTGGCAGCAGCCATTTCTGTCTTCTTTTATGCCTGCTTAACCTTTTTTTCTTCCTTTGCAGCC
+
BCA>BACBBB<BBAC9A?ABAB>@BB4A(:@:@2@@*<BB1*2(5@735<>')7@:ABABC:(7@###########
@SRR037945.6180604_0_16629_404
CACTGGTGCATCTCTTGCTGATATAATGGCCAAGAGGAATCAGAAACCAGAGGTTAGGAAAGCCCAGCGAGAGCAG
+
BCCBCB?BBBBCBB@B@BBB>BBAB?A7@BBAA:4?@?B@A@;@B@@A1=8===@7445?:/:@>###########
@SRR037945.6195588_0_16629_571
CTAAACAAAAGATTGTGAAGCCTGTGAAGGTCTCTGCCCCCAGAGTTGGTGGGAAACGCTAGTGTGGTAGAGCAGA
+
BBC@CBBBB>BBACBBABB@BBA<?3BA86;@??=;@BBA@:725:<-381):4=#####################
@SRR037945.6224814_0_16629_185
CGGGTACAAGATCTACCCGGGACACGGGCGGCGCTACGCCAGGACCGACGGGGAGGTTTTTCCGTTTTTTTATTCC
+
AABB=A?=@BBAA?6@BBBBA7>==?;?<=69############################################
@SRR037945.6225374_1_16629_318
ATTTCTTCCGACTGCCCTTTCTTGTGTTTCCTTCTGTAGAGGACAGTCCAGTTTATCTTCCGAGGATTCCTTTTTT
+
BBCBBBBBB@=A@;BBBAACBB@:A>@AABBAB?A=?<<><39>;13<;###########################
@SRR037945.6237889_1_16629_329
CTGCCCTTTCTTGTGTTTCCTTCTGTAGAGGACAGTCCAGTTTATCTGCCGAGGATTCCTTTTTGAAAGGAATGCT
+
BCCCCCBCCCBBCACCBBCCBB>BC?>:<B@8A;>>A@1.9A=(:'6'8@748424;-99################
@SRR037945.6275516_0_16629_242
TTTCCAGTTTCTTAATCCAAAATGTGAGTCAGCATTCCTTTCCAAAAGGAATCCTCGGCAGTTAAACTCCCCTTTC
+
BBAB>7@*A>.A='')'@)612<:(:93(=((6;5;:4492;7#################################
@SRR037945.6280184_0_16629_393
CAACGAGCCATCACTGGTGCATCTCTTGCTGATATAATGGCCAAGAGGAATCAGAAACCAGAGGTTAGGAAAGCCC
+
BCBC@>BC@9ACAB@B:??B@BA@AAB<@;?@?;9>9=27=@@@:;458;;8?3:@<<:7+/5467.227<6%/<=
@SRR037945.6295909_1_16629_282
TGGAATTTGACTGCACGGCGGGTTCTTTTCTTTTTAATTTCTTCCGACTTCCCTTTCTTTTTTTTCCTTTTTTTGA
+
AA@;B@BB@@?@1>?@8?@?@<6<1<@A=5:>@:+47;@<*5:0/%04-+2::6=3/326################
@SRR037945.6304845_0_16629_183
ANCGGGTACAAGATCTACCCGGGACACGGGCGGCGCTACGCCAGGACCGACGGGAAGGTTTTCCCGTTTTTTTATT
+
:%=??;:B?3:)59?99?A#########################################################
@SRR037945.6307243_0_16629_175
GCAGTTTCAGCGGGTACAAGATCTACCCGGGACACGGGCGGCGCTACGCCCGGACCCACGGGAAGGTTTTCCACTT
+
@BBBBBB@@AB@=><A<;>0:<A725@=0:8,857*7;######################################
@SRR037945.6327717_0_16629_444
CAGAAACCAGAGGTTAGGAAAGCCCAGCGAGAGCAGGCTATCAGGGCTTCCAAGGAAGCAAAAAAGGCTAAGCAGG
+
BCBCBBBCBABB@BBBA@BCA6?BB@<B<A;?/?;;7A7<98;-369*%3@5;+029-3:A@B#############
@SRR037945.6339252_1_16629_70
CAGAGACCTTCACAGGCTTCACAATCTTTTGTTTAGGTGCTTCCTTTTTTGGGGCCTTTGCAGCACCCATTTCTTT
+
BC?C>BBCAABBAB88BAA=:@/>=@>AA=(;A@-%%5'73'7@=@=#############################
@SRR037945.6372082_0_16629_145
CGACATCTATCACCATGAAGGTCGAGCTGTGCAGTTTCAGCGGGTACAAGATCTACCCGGGACACGGGCGGCGCTA
+
BBABBC:?CBBBBBBB9B?<<=>/>/=BA;9>5:<A?;52::756<25=1:117######################
@SRR037945.6381425_0_16629_239
GGTTTTCCAGTTTCTTAATGCAAAATGTGAGTCAGCATTCCTTTCCAAAAGGAATCCTCCGCAGATAAACTTGACT
+
B@@A=CB;/>@@ABA=5;@@BBA:?=?96?5>A719,6B@@?@A?@7<9###########################
@SRR037945.6389629_1_16629_55
CACCAACTCTGGGGGCAGAGACCTTCACAGGCTTCACAATCTTTTGTTTTGGTGCTGCCTTTTTGGGGGCCTTTGC
+
BCCC5>BCCBABABAB@B9B?BBBBB39B@>@B>0=A0'.(?B#################################
@SRR037945.6407982_0_16629_165
GTCGAGCTGTGCAGTTTCAGCGGGTACAAGATCTACCCGGGACACGGGCGGCGCCACGCCCGGACCCCCGGGAAAA
+
<BBBBBBBBBBBBBB@BBBBBBBB?B9@969B@9?AB@(=?=<??:?#############################
@SRR037945.6428892_1_16629_37
TACCACACTAGCGTTTCCCACCAACTCTGGGGGCAGAGACCTTCACAGGCTTCACAATCTTTTTTTTTTTTGCTGC
+
A<ABB@3BBA<B<=A?A@A<?@<9<@>@>52677-2/./<>###################################
@SRR037945.6442369_1_16629_132
GCAGCCATTGCTGTCTTCTTTGATGCCTGCTTAGCCTTTTTTGCTTCCTTTGCAGCCCTGATAGCCTTCTCTCCCT
+
=CCBCCCC@8BBBBBBBBAB?0?=>BC=9@B>9@ABBBBBB@/>@@;>@<'5=/::>B##################
@SRR037945.6445277_0_16629_213
CGGCGCTACGCCAGGACCGACGGGAAGGTTTTCCAGTTTCTTAATGCAAAATGTGAGTCAGCATTTCTTTCCCAAA
+
BBAB@CAB@-@B??=B?@<:87=224=>4;AB6;+7:@9#####################################
@SRR037945.6447421_1_16629_390
TTGGAAAGGAATGCTGACTCACATTTTGCATTAAGAAACTGGAAAACCTTCCCTTCGGTCCTGGCGTAGCGCCGCC
+
BABA7BB;B?B@?A>7<?B@@?;=BB<<<5?@A@?<A<?>15<=@?<<@<##########################
@SRR037945.6453496_1_16629_58
CAACTCTGGGGGCAGAGACCTTCACACTCTTCACAATCTTTTTTTTTGATCCCCCCTTTTTTGGGGGCTTTGGACG
+
A<A;BBC@@27(8###############################################################
@SRR037945.6454106_1_16629_340
TGTGTTTCCTTCTGTAGAGGACAGTCCAGTTTATCTTCCGAGGATTCCTTTTTGAAAGGAATTCTTACTCACATTT
+
A@B=BBBABAA?BA?A8?>=@?;;4??+<>@?1:=)%.9-27339?08<@##########################
@SRR037945.6460539_1_16629_47
GCGTTTCCCACCAACTCTGGGGGCAGAGACCTTCACAGGCTTCACAATCTTTTTTTTATGTGCTGCCTTTTTGGGG
+
<CCCBBCBCABB<BABBBAB@A4>4966<BB@AA18/;;B2:8)>3969:@A;,;B8%%%1652'07:A@73'068
@SRR037945.6471196_1_16629_122
GGCCTTGGCAGCAGCCATTGCTGTCTTCTTTTATGCCTGCTTTGCCTTTTTTTCTTCCTTTTCAGCCCTTATTGCC
+
BCBC<BCBB>B?->AB4:>>B<A@@@B<@B9.-7);<9'0=?(-:@?BAAA=(54@####################
@SRR037945.6517605_1_16629_343
GTTTCCTTCTGTAGAGGACAGTCCAGTTTATCTGCCGAGGATTCCTTTTTGAAAGGAATTCTGACTCACATTTTTC
+
BABABB?@BA>??=A@A;A@>9>?658AA09>6(>@40::4<>4=8@?>*/9>>(48;4*03-3961.9/3<<8##
@SRR037945.6521697_1_16629_297
CGGTGGGTTCTTTTCTTTTGAATTTCTTCCGACTGCCCTTTCTTGTGTTTCCTTCTGTAGAGGACAGTCCCGTTTT
+
BAB@BA@?BBBCCB@@AAC?>7>AA<BA@A8::@=@@@@@@8><,9,8A@?@;<6#####################
@SRR037945.6539508_0_16629_185
CGGGTACAAGATCTACCCGGGACACGGGCGGCGCTACGCCAGGACCGACGGGAAGGTTTTCCATTTTCTTAATTCA
+
BAB54:CBBABBB<*ABC>;;=A+<@A6BABB7@=7:6><?65;?>,2?15546:?4@@?################
@SRR037945.6555935_0_16629_69
GGAGATTCTCTCCCTCTGCCCTATAAGGTTCTCCCATGATTCTTTCTTTCTCTTCGCCATCTTTACCCCGGCAGGC
+
@C<;BBCCABBCCCCB@BBCC@A>CBBAACC?BCC1A90@C*CC@*@AA*A,BC7'=A<5<>@@29BBB)-:'/:;
@SRR037945.6559648_1_16629_316
GAATTTCTTCCGACTGCCCTTTCTTGTGTTTCCTTCTGTAGAGGACAGTCCAGTTTATCTGCCGCGGATTCCTTTT
+
BCA=B>C@8CBA6=B?CCB@ACC@6<@CBBBBBA<>=2@8<?58*=##############################
@SRR037945.6575828_1_16629_50
TTTCCCACCAACTCTGGGGGCAGAGACCTTCACAGGCTTCACAATCTTTTTTTTAGGTGCTGCCTTTTTGGGGGCC
+
BBBCBCBB@9@?BB=?6??@@=7B79?AAA@>7+-+<<=417+-817?B###########################
@SRR037945.6584349_1_16629_322
CTTCCGACTGCCCTTTCTTGTGTTTCCTTCTGTAGAGGACAGTCCAGTTTATCTTCCGAGGATTCCTTTTTGAAAG
+
BBBCC@BBA8BBB@BB@AB@@8BBBBB@@;:09528;67<020#################################
@SRR037945.6587050_1_16629_306
CTTTTCTTTTGAATTTCTTCCGACTGCCCTTTCTTGTGTTTCCTTCTTTAGAGGACAGTCCCGTTTTTCTTCCCAG
+
BABBBBBBABBA>?B@BCAB?.6<>5@B@@BBA?:%9/<AA?B@@:9#############################
@SRR037945.6588276_0_16629_374
CCGCCGTGCAGTCAAATTCCAACGAGCCATCACTGGTGCATCTCTTGCTGATATAATGGCCAAGAGGAATCAGAAA
+
BCBAC6A@@*<>A;84>ABCA>A:3:B=55@<A<@>3<:57B>@<::=8+..6/397:6#################
@SRR037945.6598026_1_16629_150
TTTGATGCCTGCTTAGCCTTTTTTGCTTCCTTGGCAGCCCTGATAGCCTGCTCTCGCTTGGCTTTCCTAACCTCTG
+
AAB=9<?BA@?AA?75?>BBBAB=-9?B=?<5,,<9########################################
@SRR037945.6617541_1_16629_334
CTTTCTTGTGTTTCCTTCTGTAGAGGACAGTCCCGTTTATCTGCCCAGGATTCCTTTTGGAAAGGAATTCTGACTC
+
BBAACABB@@ABBBB@BA;)9>6@A::>>437?(14?9,812'58%.4046>0?######################
@SRR037945.6633284_0_16629_137
CGGCAGGCCGACATCTATCACCATGAAGGTCGAGCTGTGCAGTTTCAGCGGGTACAAGATCTACCCGGGACACCGG
+
A<BBB@@BB=@B@@A@B@B3@@*977>=AA=9:=>;7;<=(79?@691############################
@SRR037945.6639847_1_16629_331
GCCCTTTCTTGTGTTTCCTTCTGTAGAGGACAGTCCAGTTTATCTTCCGCGGGTTCCTTTTTGAAAGGAATGCTGA
+
BC@@BBCCCC@BBBCBCBBBBBBCCA>:@BA:<@BA4==C=56+5'8?0%7<4:A4@9@BB*9,:@##########
@SRR037945.6643068_0_16629_393
CAACGAGCCATCACTGGTGCATCTCTTGCTGATATAATGGCCAAGANGAATCAGAAACCAGAGGTTAGGAAAGCCC
+
BBBCB;BCA<@CCCBB?@@CBCB?=>AAB@@7?6<9?6':BAB?43%55795-0>BA6:956729<700;<7*5=?
@SRR037945.6648832_1_16629_331
GCCCTTTCTTGTGTTTCCTTCTGTAGAGGACAGTCCAGTTTATCTGCCGAGGATTCCTTTTGGAAAGGAATGCTTA
+
BBBCBACBBA@ABBCBBBBBAB:1B@>A=BB>4:A?@=7BB><@*),@4-/7+-88@=@@################
@SRR037945.6713981_1_16629_282
TGGAATTTGACTGCACGGCGGGTTCTTTTCTTTTTAATTTCTTCCCACTGCCCTTTTTTTTTTTTCCTTCTTTTGA
+
B@?@@BBB>@A@>A@@=7=<??<@5>9@=(;B@8(409A#####################################
@SRR037945.6728708_1_16629_49
GTTTCCCACCAACTCTGGGGGCAGAGACCTTCACAGGCTTCCCAATCTTTTTTTTTGTTTCTTCCTTTTTGGGGGC
+
BBBBCCB;BCCCCBCBBBB@=B9>;;;BCBA@4@*<7@@>3'9'1188BB<2=B:'&&5)5-*5=-?=<#######
@SRR037945.6729815_1_16629_333
CCTTTCTTGTGTTTCCTTCTGTAGAGGACAGTCCAGTTTATCTGCCGAGGATTCCTTTTTGAAAGGAATGCTGACT
+
BBCBCACCBB@A@BABCBBB@8B@@?@@AA:9B@/3=B@)=+@(:@*)5623@;?:@A##################
@SRR037945.6755737_1_16629_44
CTACCGTTTCCCACCAAATCTGGGGGCACAACCCTTCCCTCTTTTCACAATCTTTTTTTTTAATGATTCCTTTTTT
+
BB77A6?,BC,?,?A>+*A;AB)19A?C*C:+B>=6C#######################################
@SRR037945.6757249_0_16629_409
GTGCATCTCTTGCTGATATAATGGCCAAGAGGAATCAGAAACCAGAGGTTAGGAAAGCCCAGCGAGAGCAGGCTAT
+
BAACCACBBCCBBA:BBBBB>B?@CB6B@@BBA;9AC@?=:=?:=3>@=?3::=>;5;A#################
@SRR037945.6763558_1_16629_481
TCTTGTACCCGCTGAAACTGCACAGCTCGACCTTCATGGTGATAGATGTCGGCCTTCCGGGGAGATCGGAAGAGCG
+
ABBBBABB@BA?A?BB:BB?BA@?=@<=1<@B?>@7<396?:##################################
@SRR037945.6771633_1_16629_51
CTCCCACCACCTCTGGGGGCAGAGACCTTCACAGGCTTCACAATCTTTTTTTTTAGTGCTGCCTTTTTGGGGGCCT
+
BBBCB4BA;(=BBA=7667;,3,3;7;;?A2=418>8;++.54629@@@7<@########################
@SRR037945.6792277_0_16629_374
CCGCCGTGCAGTCAAATTCCAACGAGCCATCACTGGTGCATCTCTTGCTGATATAATGCCCAAGAGGAATCAGAAA
+
BBABB?@@@AAAA=4=A@BBBB@?>9<A9;8)?><?;8?95@:;::-54%-7/9370/7#################
@SRR037945.6804581_0_16629_140
CAGGCCGACATCTATCACCATGAAGGTCGAGCTGTGCAGTTTCAGCGGGTACAAGATCTACCCGGGACCCGGGCGG
+
@8>ABB>;@8=A?;<BABB<=1<;799?761<6161=669<==9################################
@SRR037945.6828689_1_16629_157
CCTGCTTAGCCTTTTTTGCTTCCTTGGCAGCCCTGATAGCCTGCTCTCGCTGGGCTTTCCTAACCTCTGGTTTTTT
+
BC@ABCA<=ABABBCBB6ABB?B:>=6?@8<>?/4:1+2<####################################
@SRR037945.6846678_1_16629_55
CACCAACTCTGGGGGCAGAGACCTTCACAGGCTTCACAATCTTTTTTTTAGGTGCTGCCTTTTTGGGGGCCTTTGC
+
BCBCBBBBBBAA@@;@@<@;A@AB@?@@@6:@>;6:67976=@#################################
@SRR037945.6879996_1_16629_326
CGACTGCCCTTTCTTGTGTTTCCTTCTGTAGAGGACAGTCCAGTTTATCTTCCGAGGATTCCTTTTTGAAAGGAAT
+
B@BAB@B?ACBC@BB??;BBBBBAB@@@>75>=:@>2.7>9-55>;##############################
@SRR037945.6882597_0_16629_367
AAAGAACCCGCCGTGCAGTCAAATTCCAACGAGCCATCACTGGTGCATCTCTTTCTGATATAACGGCCAAGAGGAA
+
BCB=BBBBB=BB@>;A@6@A;A<BB@@AA88?:;<9<:44;-66=?7367<@8+45####################
@SRR037945.6889499_1_16629_287
TTTGACTGCACGGCGGGTTCTTTTCTTTTTAATTTCTTCCCACTGCCCTTTCTTTTGTTTCCTTTTTTTTAGGACA
+
BBAB?CBAABBA<B@@49B:@@B@6=@B>'<=5A>*6B<9%*62+7@A,@?+7<11'8@#################
@SRR037945.6892556_0_16629_160
TGAAGGTCGAGCTGTGCAGTTTCAGCGGGTACAAGATCTACCCGGGACACGGGCGGCGCTACGCCCGGACCCCCGG
+
A?BA==;?=><>?=;9=04=A>:01=##################################################
@SRR037945.6904244_0_16629_408
GGTGCATCTCTTGCTGATATAATGGCCAAGAGGAATCAGAAACCAGAGGTTAGGAAAGCCCAGCGAGAGCAGGCTA
+
=>B>@*;CBCBBBC</>@@<8<=@<AB9<4;::<5;>;95:=A@)<;;489:/6:78*?B@8%;)9./.9-61813
@SRR037945.6910061_1_16629_316
GAATTTCTTCCGACTGCCCTTTCTTGTGTTTCCTTCTGTAGAGGACAGTCCCGTTTTTCTTCCCAGGATTCCTTTT
+
BCCBB@CBBCC?>CCBBBBBBBBBB>B@BBBBBB@B@)?<9?937?9+0?;#########################
@SRR037945.6913263_1_16629_331
GCCCTTTCTTGTGTTTCCTTCTGTAGAGGACAGTCCAGTTTTTCTTCCCAGGATTCCTTTTTGAAAGGAATTCTGA
+
BCBBBCCBBC>:>BBCBBBABB+BABBCCABBAACB.?BCA+A89*B8(4=88:B<A@BBC<:#############
@SRR037945.6915184_1_16629_303
GTTCTTTTTTTTTGAATTTCTTCCTACTGCCCTTTCTTGTGTTTCCTTCTTTATAGGACAGTCCTTTTTCTTTTCC
+
(88<<?<-6:CBCAA@>>>C5?/5(<7:=BAB>>>2=>'5(::@ACCB1B0B-+B*<+?=-<B9*>*;/'2/AC@A
@SRR037945.6928000_1_16629_49
GTTTCCCACCAACTCTGGGGGCAGAGACCTTCACAGGCTTCACAATCTTTTTTTTAGGTGCTTCCTTTTTTGGGGC
+
BBAACCC>BCAACBCA@BA96BB?B@BCC?B;0?><<@B@1.98><2<AB?3AB9'%,7'22%093B?97######
@SRR037945.6948856_0_16629_173
GTGCAGTTTCAGCGGGTACAAGATCTACCCGGGACACGGGCGGCGCTACGCCCGGACCGACGGGAAGGTTTTCCCG
+
BB@B<ABBBB<BBABB?BB<B959@;;@BB>AAA@7@:7>>8?9==15:0=#########################
@SRR037945.6976370_1_16629_29
CTCTGCTCTACCACACTAGCGTTTCCCACCAACTCTGGGGGCATAGACCTTCACAGGCTTCACAATCTTTTTTTTA
+
B@BA?BCB>?BBBB?AB2AB>>ABB<:+8B47?@3A6>>=;?;6'0)8?68:1<88=88<''4'',36;<911>##
@SRR037945.7002086_0_16629_185
CGGGTACAAGATCTACCCGGGACACGGGCGGCGCTACGCCAGGACCGACGGGAAGGTTTTCCAGTTTCTTTATTCA
+
BBB>;BBBB@@BB<BBCBB??AAB@A=?@@>>??:?:37:0:?19<5,1,9:/47;0:=#################
@SRR037945.7017379_1_16629_284
GAATTTGACTGCACGGCGGGTTCTTTTCTTTTGAATTTCTTCCGACTGCCCTTTCTTTTTTTTCCTTTTTTTTAGG
+
BC>BBB>7<BA@A@6AA@BAB@6@ABB1?BB@8;/7@@6<@,9,)*7(+4@2>?(=80<78=9'/>@#########
@SRR037945.7020837_1_16629_117
GTGGGGGCCTTGGCAGCAGCCATTGCTTTCTTCTTTTATTCCTGCTTAGCCTTTTTTTCTTCCTTTGCCTCCCTTT
+
ABB==B6BB@A;)<;>B;6=@36<%94%10=?1;A:,03)3:3%5;>-2296@AA#####################
@SRR037945.7034670_0_16629_144
CCGACATCTATCACCATGAAGGTCGAGCTGTGCAGTTTCAGCGGGTACAAGATCTACCCCGGACACCGGCGGCGCT
+
BB?@BB@B;3;BAA@+?<?;29;A7(;A@<?/>>==A?=#####################################
@SRR037945.7044971_0_16629_396
CGAGCCATCACTGGTGCATCTCTTGCTGATATAATGGCCAAGAGGAATCAGAAACCAGAGGTTAGGAAAGCCCAGC
+
BAA@BBBBBBAB@??@@AA@AAA?7A;:7@<@?9;32<>1446533:347-3:8######################
@SRR037945.7048709_1_16629_324
TCCGTCTGCCCTTTCTTTTGTTTCCTTCTTTAGAGGACAGTCCCGTTTATCTGCCCCGGATTCCTTTTTGAAAGGG
+
,=6:5:C,C,C666<,@8?CCCA/CCCBB?<%<((.+:2#####################################
@SRR037945.7066114_0_16629_401
CATCACTGGTGCATCTCTTGCTGATATAATGGCCAAGAGGAATCAGAAACCAGAGGTTAGGAAAGCCCAGCGAGAG
+
BBBC>@@@A;>BABBA@AB>A@4?@>?B@<77@?=?69886;;644:@<7:2335#####################
@SRR037945.7066952_0_16629_150
TCTATCACCATGAAGGTCGAGCTGTGCAGTTTCAGCGGGTACAAGATCTACCCCGGACACGGGCGGCGCTACCCCC
+
@A@@=A?BAA?0A?947=169><773>>36;:=###########################################
@SRR037945.7079252_0_16629_427
TAATGGCCAAGAGGAATCAGAAACCAGAGGTTAGGAAAGCCCAGCGAGAGCAGGCTATCAGGGCTTCCAAGGAAAC
+
B?BB@@CCB>AA@BBBAB>>@BBBB9<>>=7>=17=>:/<B@2,868#############################
@SRR037945.7084675_0_16629_144
CCGACATCTATCACCATGAAGGTCGAGCTGTGCAGTTTCAGCGGGTACAAGATCTACCCGGGACACGGGCGGCGCT
+
AA?@B@@B@B@AABB??:@>>9=>7>9??797=5;8@?=3+89994=4=;26./177###################
@SRR037945.7101367_0_16629_416
TCTTGCTGATATAATGGCCAAGAGGAATCAGAAACCAGAGGTTAGGAAAGCCCAGCGAGAGCAGGCTATCCGGGCT
+
BCBBCABC?CACBBC?@?CAC@/@C?AB@?>ABBBC2@;>A>A6=:2<B<AB@)02####################
@SRR037945.7121199_1_16629_358
GGACAGTCCAGTTTATCTGCCGAGGATTCCTTTTTGAAAGGAATGCTGACTCACATTTTTCATTAAGAAACTTGAA
+
ACBC=BBCC??BBCAAB@BCB==?A?<@BBABA?*/=>>=<?@>6?;4194:(:<9?###################
@SRR037945.7127923_1_16629_170
TTTTGCTTCCTTGGCAGCCCTGATAGCCTGCTCTCGCTGGGCTTTCCTAACCTCTGGTTTCTTATTCCTCTTTGCC
+
AAAA@BBBBB@B5<B?<@BA82<9;5?B5/9<@<5/95/34:6@>1;3+.9;6;3266##################
@SRR037945.7131028_0_16629_185
CGGGTACAAGATCTACCCGGGACACGGGCGGCGCTACGCCAGGACCGACGGGAAGGTTTTCCAGTTTTTTAATTCA
+
BBAA><B?<=BBB?>BBB???>B;B:::?:6=:>85;/;<+032<:##############################
@SRR037945.7131843_0_16629_409
GTGCATCTCTTGCTGATATAATGGCCAAGAGGAATCAGAAACCAGAGGTTAGGAAAGCCCAGCGAGAGCAGGCTAT
+
BB@C>ACBCABA.CBA?CA<ABABCCCCBBCB?CCCC>ACCBBBA>?A=@><>BB@3=BA;282791,419<38##
@SRR037945.7136423_1_16629_287
TTTGACTGCACGGCGGGTTCTTTTCTTTTTAATTTCTTCCCACTGCCCTTTCTTTTGTTTTCTTCTTTTGAGGACC
+
BBC>4AABCAB@ABB?;6B?A@A?3?AB?7-.4A?,;?5;*)3+%3?>*:9398-2####################
@SRR037945.7156935_1_16629_343
GTTTCCTTCTGTAGAGGACAGTCCAGTTTATCTGCCGAGGATTCCTTTTGGAAAGGAATGCTGACTCACATTTTTC
+
ABCBCBBBB@@>B?A@BA>45?@9'8<B=16;=4;9%.13%1@>?:@@############################
@SRR037945.7162189_0_16629_593
TGTGAAGGTCTCTGCCCCCAGAGTTGGTGGGAAACGCTAGTGTGGTAGAGCAGAGTTGAGATCGGAAGAGGGGTTT
+
B?AA6?>?BAA@>:BABBA16.68;,?87=?0<9>52#######################################
@SRR037945.7170930_1_16629_96
TTTTGTTTAGGTGCTGCCTTTGTGGGGGCCTTGGCAGCCGCCATTTCTTTCTTCTTTTATTCCTTCTTTGCCTTTT
+
BBB@?BB?8:7:=B<?@@@A;-74<=<7:@<#############################################
@SRR037945.7176454_0_16629_363
AAGAAAAGAACCCGCCGTGCAGTCAAATTCCAACGAGCCATCACTGGTGCATCTCTTGCTGATATAATGGCCAAGA
+
BBBBBCCAB@CBBABA@@@@@?A@>96;@@B=?<4:6>=15?<?95:35933<3@#####################
@SRR037945.7182161_1_16629_322
CTTCCGCCTGCCCTTTTTTGTGTTTCCTTCTGCACAGGCCACTCCAGTTTCTCTTCCTCGGATTTCTTTTTTAAAG
+
>B7>C6(?<@2A.AB@*@@)''(>BB:#################################################
@SRR037945.7192441_1_16629_24
TCCAACTCTGCTCTACCACACTAGCGTTTCCCACCAACTCTGGGGGCAGAGACCTTCACAGGCTTCCCCATCTTTT
+
ABA1@@B?BB=B;BBABB@A=<A=B76AB<;>2;;/<698>44===787653/68=32268876############
@SRR037945.7195299_1_16629_179
CTTGGCAGCCCTGATAGCCTGCTCTCGCTGGGCTTTCCTAACCTCTTGTTTTTNATTCCTCTTTGCCCTTTTTTTC
+
BBCBBBCB4@BA@@A<7@A36;4::@99/7>@9?@B9>######################################
@SRR037945.7199573_1_16629_142
CTGTCTTCTTTGATGCCTTCTTAGCCTTTTTTGCTTCCTTGGCAGCCCTGAAACCCTTCTCCCGCTGGGCTTTCCT
+
B)B)<4:@34)4A4%7B27?:6(8?7?@:3;#############################################
@SRR037945.7218163_1_16629_287
TTTGACTGCACGGCGGGTTCTTTTCTTTTTAATTTCTTCCCACTTCCCTTTCTTTNGTTTCCTTCTTTAGAGGACA
+
BBB@<A>'@ABA<A?>>9<6<@B?6@@BA-;95@=(5?<9%,2*%0=>8>=#########################
@SRR037945.7227407_0_16629_184
GCGGGTACAAGATCTACCCGGGACACGGGCGGCGCTACGCCCGGACCGACGGGAAGGGTTTTCCGTTTTTTAATTC
+
@<=@::5=@?2;B;2@@A;';?;?(?3=4;1#############################################
@SRR037945.7240434_0_16629_144
CCGACATCTATCACCATGAAGGTCGAGCTGTGCAGTTTCAGCGGGTACAAAATCTACCCGGGACACGGGCGGCGCT
+
BCBCBCBBBCBBCBCBB3@B@>?B<9?@B@=>@B?ABB=6/@?=?6=,>='=:>39:A?#################
@SRR037945.7249577_0_16629_361
AAAAGAAAAGAACCCGCCGTGCAGTCAAATTCCAACGAGCCATCACTGGTGCATCTCTTGCTGATTTAATGGCCAA
+
BB=AA>BBB=ABBBA?@@6>3AA?=><<B@@=@>A42/7>@67;3<<76264'+6<:??(595#############
@SRR037945.7256223_1_16629_195
GCCTGCTCTCGCTGGGCTTTCCTAACCTCTGGTTTCTTATTCCTCTTGGCCATTTTATCAGCAAGAGATGCACCCG
+
BCCBBCACBCBBBAA>CABBCB??BBBB=@BBABBA;'4=BBB@?>>3<B##########################
@SRR037945.7259956_0_16629_165
GTCGAGCTGTGCAGTTTCAGCGGGTACAAGATCTACCCGGGACACGGGCGGCGCTACCCCCGGACCCACGGGAAGG
+
B@@B6;BBAA?BBABB@A<<A?B=<A<<@43929(>B@4=:-<.=.961###########################
@SRR037945.7267567_0_16629_407
TGGTGCATCTCTTGCTGATATAATGGCCAAGAGGAATCAGAAACCAGAGGTTAGGAAAGCCCAGCCAGAGCAGGCT
+
B/:57CB@BACBB9@>5?5,6A@9;@@A<<6-;:.:6?A.:;9=<'-8867;:#######################
@SRR037945.7270174_1_16629_133
CAGCCATTGCTGTCTTCTTTGATGCCTGCTTAGCCTTTTTTGCTTCCTTTGCAGCCCTTATACCCTGCTCTCCCTT
+
BBBBCBBA@BA:<BCBBBB@-59,=A9/;B8225;@A;BA6)3@@:##############################
@SRR037945.7276327_1_16629_170
TTTTGCTTCCTTGGCAGCCCTGATAGCCTGCTCTCGCTTGGCTTTCCTAACCTCTGGTTTCTGATTCCTCTTTGCC
+
BABA=BBB@@BB==A?<<A@7#######################################################
@SRR037945.7276997_1_16629_52
TTCCACCAACTCTGGGGGCAGAGACCTTCACAGGCTTCACAATCTTTTTTTTAGGTGCTTCCTTTTTTGGGGCCTT
+
BCBA/>@AA@BBBA@@@=A@8;6<A@AB@@A>79@<@/+716://>@@(8@9',57-1+-055>>37)199117##
@SRR037945.7282549_0_16629_142
GGCCGACATCTATCACCATGAAGGTCGAGCTGTGCAGTTTCAGCGGGTACAAAATCTACCCGGGCCCCGGGCGGGG
+
@9BB@*9@<BB@@B@BB@959?A?@BAA=A0+76@5=?######################################
@SRR037945.7293390_1_16629_300
CGGGTTCTTTTCTTTTGAATTTCTTCCGACTGCCCTTTCTTGTGTTTCCTTCTGTAGAGGACAGTCCAGTTTTTCT
+
BAB>9@BBCBBA@BBB>AABBABB@?@8?@<8?AA?B@=A@0;1?@A>=?@=8(8055865###############
@SRR037945.7315835_0_16629_184
GCGGGTACAAGATCTACCCGGGACACGGGTGGCGCTACCCCAGGACCGACGGGAAGGTTTTCCAGTTTTTTTATTT
+
BABC;9=BCBBBA=CBBBBA@>=AAA6AA64@>>88>4(=>(<=1478994=:.11?6:@@(<211:?########
@SRR037945.7342958_0_16629_446
GAAACCAGAGGTTAGGAAAGCCCAGCGAGAGCAGGCTATCAGGGCTGCCAAGGAAGCAAAAAAAGCTAAACAGGCA
+
BBB@BCC@6=CABCA>BCB@BCC@>?,;<4:=2<AB9822/%/:7+.8=2.-759.0/:#################
@SRR037945.7344980_1_16629_402
GCTGACTCACATTTTGCATTAAGAAACTGGAAAACCCTCCCGTCGGTCCTGGCGTAGCGCCGCCCGTGTCCCGGGG
+
@ABBBB@?ABBBBB<AB@A;;79>AA=6042@AB:AB:@#####################################
@SRR037945.7365642_0_16629_337
AGAAAGGGCAGTCGGAAGAAATTCAAAAGAAAAGAACCCGCCGTGCAGTCAAATTCCAACGAGCCATCACTGGTGC
+
BCA**@+/>3?=7:?;<=058?>@3=430(2=<053>BA9A<,<76%.7<(571;=####################
@SRR037945.7367223_1_16629_107
TGCTGCCTTTGTGGGGGCCTTGGCAGCAGCCATTGCTGTCTTCTTTGATGCCTTCTTAGCCTTTTTTTCTTCCTTT
+
AACABBBBABA?@??A=AAAB6@=<<612<A2693173819@*6################################
@SRR037945.7390372_1_16629_46
CGCGTTTCCCACCAACTCTGGGGGCAGAGACCTTCACAGGCTTCACCATCTTTTTTTTTTGTGCTTCCTTTTTGGG
+
A>@A;<BBBB>A==)3;9;+%672####################################################
@SRR037945.7394380_0_16629_258
GCAAAATGTGAGTCAGCATTCCTTTCCAAAAGGAATCCTCGGCAGATAAACTGGACTGTCCTCTACAGAAGGAAAC
+
ACCBB@ACBCCCBCBBCCB@CCABBBCA:BCBBA<=BB>BA<@;5>7BBBA1*9;@4%5=:97/'85..5-77;95
@SRR037945.7410507_0_16629_375
CGCCGTGCAGTCAAATTCCAACGAGCCATCACTGGTGCATCTCTTTCTGATATAATGGCCAAGAGGAATCAGAAAC
+
A6CC@BBCC?CBCCBCCBBBCB>BABA59@9@:253>?;<>@##################################
@SRR037945.7429150_0_16629_309
TGGACTGTCCTCTACAGAAGGAAACACAAGAAAGGGCAGTCGGAAGAAATTCAAAAGAAAAGAACCCCCCGTGCAG
+
B?:AB@B>BBB@B;@@7;9:>>@@?;>?>9???996>7599699>25?@:@74<><56>>################
@SRR037945.7442612_0_16629_137
CGGCAGGCCTACATCTATCACCATGAAGGTCGAGCTTTGCAGTTTCAGCGGGTACAAAATCTACCCCGGACATGGG
+
BBABA7@AB4;:>=A?=??;=@:<29919?9-04?2'7%6.24#################################
@SRR037945.7449003_1_16629_56
ACCAACTCTGGGGGCAGAGACCTTCACAGGCTTCACAATCTTTTTTTTAGGTGCTGCCTTTTTTGGGGCCTTGGCA
+
7BC@CCBCBBB=@@CC?B9>BCAAB?A9>=BA?+(808;>9AB:%7A9'.-.*61*6>7?################
@SRR037945.7473787_0_16629_370
GAACCCGCCGTGCAGTCAAATTCCAACGAGCCATCACTGGTGCATCTCTTTCTGATATAATGGCCAAGAGGAATCA
+
BACCCCBCCA9AB@BBC<?@>@BC@8A<@?B@)5>6@89847?48=:>>:%66,6402755*5>############
@SRR037945.7473888_1_16629_297
CGGCGGGTTCTTTTTTTTTTAATTTCTTCCCACTGCCCTTTTTTTTTTTTCCTTTTTTTAAGGACAATCCCGTTTT
+
BCCCB@86C?BCBB.=BB@(<;:AB7;?@A.)6'%;B@)>?*:B;<'<B###########################
@SRR037945.7529334_0_16629_367
AAAGAACCCGCCGTGCAGTCAAATTCCAACGAGCCATCACTGGTGCATCTCTTGCTGATATAATTGCCAAGGGGAA
+
;CBB;:BCB@CB@?AA9?BBB;5=BB@/9:69;<>39<7;7<;44###############################
@SRR037945.7534152_0_16629_328
GGAAACACAAGAAAGGGCAGTCGGAAGAAATTCAAAAGAAAAGAACCCGCCGTGCAGTCAAATTCCAACCAGCCAT
+
BBB9ACCC<)=@4@=<@CBBABBBAC;1=<=@B>:<B@BBB@<>?<B@6>A>>77%3:99=;680A##########
@SRR037945.7541859_1_16629_55
CACCAACTCTGGGGGCAGAGACCTTCACAGGCTTCACCATCTTTTTTTTAGGTGCTGCCTTTTTTGGGGCCTTTTC
+
BCACCBBBBBCBA@@B<A?;=@BA?71:1:==AB:--%17;4=B;-:A=&,063//.063################
@SRR037945.7562108_0_16629_160
TGAAGGTCGAGCTGTGCAGTTTCAGCGGGTACAAGATCTACCCGGGACCCGGGCGNCGCTACGCCCGGACCGCCGG
+
@A?;A7=B>.9>A<<3=0:=A@<87=9?:7<6.8(55*6-7>##################################
@SRR037945.7579970_0_16629_346
AGTCGGAAGAAATTCAAAAGAAAAGAACCCGCCGTGCAGTCAAATTCCAACGAGCCATCACTGGTGCATCTCTTTC
+
BCBCBACCBBBABBCAC@@ABBCBABBBBB?BA@>3@619?@B@B@?@7<4764>>-283<=9:9:33########
@SRR037945.7581769_1_16629_223
CTGGTTTCTGATTCCTCTTGGCCATTATATCAGCAAGAGATGCACCAGTGAGATCGGAAGAGCGGTTTAGCAGGAA
+
BBBB>BBBABBBBBBAA@C@;@@B?B96(700<;>2########################################
@SRR037945.7596399_0_16629_396
CGAGCCATCACTGGTGCATCTCTTGCTGATATAATGGCCAAGAGGAATCAAAAACCAGAGGTTAGGAAAACCCAGC
+
B@@?BAB?B;@@<8;?A@@@?>A>284-4:>61713587'05755585############################
@SRR037945.7618267_1_16629_50
TTTCCCACCAACTCTGGGGGCAGAGACCTTCACAGGCTTCACAATCTTTTTTTTTGGTGCTTCCTTTTTTGGGGCC
+
BBBBBCBBBBBA<@B<A=?>BA<66<B@AB??<;34;>@./8)7/=(;;<28?@-188##################
@SRR037945.7626393_0_16629_144
CCGACATCTATCACCATGAAGGTCGAGCTGTGCAGTTTCAGCGGGTACAAGATCTACCCGGGACACGGGCGGCGCT
+
BBAA@A@?A?@ABAA@A<B?=45?=>:@@>5;??;9@@?<1=##################################
@SRR037945.7631192_1_16629_58
CAACTCTGGGGGCAGAGACCTTCACAGGCTTCACAATCTTTTTTTTAGGTTCTGCCTTTTTGGGGGCCTTTGCCCC
+
A:<AABB@?=6=B>;A=?@@@@@<B?;7???619'09<4@A?(7@9'113/31-1;2=8#################
@SRR037945.7654065_0_16629_144
CCGACATCTATCACCATGAAGGTCGAGCTGTGCAGTTTCAGCGGGTACAAGATCTCCCCCGGACCCGGGCGGCGCC
+
BB@A@0=@=???@AB9?>BA>;1@733??84196=5=#######################################
@SRR037945.7655442_0_16629_115
TTTCTCTTCGCCATCTTTACCCCGGCAGGCCGACATCTATCACCATGAAGGTCGAGCTGTGCCGTTTCAGCGGGTA
+
ABBBA@>@;4@=8>8@B@;=?@>41=4.646/4###########################################
@SRR037945.7661582_1_16629_216
CTAACCTCTGGTTTCTGATTCCTCTTGGCCATTATATCAGCAAGAGATGCACCAGTGATGGCTCTTTTGAATTTTA
+
BCBBBBBBBA@BBABB?6>BBBAB?@:5?@47;/9284-1####################################
@SRR037945.7673826_0_16629_419
TGCTGATATAATGGCCAAGAGGAATCAGAAACCAGAGGTTAGGAAAGCCCAGCGAGAGCAGGCTATCAGGGCCGCC
+
BBCCA=B2?09B=@BA96=A=64A;@@/7@=@>,9=748@;48;@749@;,553######################
@SRR037945.7693402_0_16629_185
CGGGTACAAGATCTACCCGGGACACGGGCGGCGCTACGCCAGGACCGACGGGAAGGTTTTCCCGTTTCTTAATTCA
+
@?;?,)@@A>A@A@AABA;=61>??;6<94;93;.';,;<;;951=-144##########################
@SRR037945.7724279_1_16629_297
CGGCGGGTTCTTTTCTTTTGAATTTCTTCCCACTTCCCTTTCTTTTGTTTCCTTCTTTTGAGGACAATCCCCTTTT
+
BBABB809@B6AA=)7AB='485@?::=9;&*.)%6?@,>;)7>38'2>###########################
@SRR037945.7746722_0_16629_399
GCCATCACTGGTGCATCTCTTGCTGATATAATGGCCAAGAGGAATCAGAAACCAGAGGTTAGGAAAGCCCAGCGAG
+
BCBBABBACC<>BBB@@BB@@?@BA@;@@=A>7?@<?A=6=:3:66?16;;9?7778:##################
@SRR037945.7753389_1_16629_39
CCACACTAGCGTTTCCCACCAACTCTGGGGGCAGAGACCTTCACACGCTTCCCAAACTTTTTTTTTTGTGCTGCCT
+
ACBA6@AB@B?@A@BB><=B<@@4<:??@=?,%1/9-7=;2###################################
@SRR037945.7765141_0_16629_160
TGAAGGTCGAGCTGTGCAGTTTCAGCGGGTACAAGATCTACCCGGGACACGGGCGGCGCTACGCCCGGACCGCCGG
+
@BB=;;>A6>;=?494<7=1=?<541;5;5354:##########################################
@SRR037945.7766485_0_16629_557
CACAAAGGCAGCACCTAAACAAAAGATTGTGAAGCCTGTGAAGGTCTCTTCCCCCAGAGTTGGTGAGATCGGAAGA
+
BCBC?C@@B<=?BAAABAB@ABBB??A;16(:<2:?4&699;35677:1%4?########################
@SRR037945.7775531_0_16629_449
ACCAGAGGTTAGGAAAGCCCAGCGAGAGCAGGCTATCAGGGCTGCCAAGGAAGCAAAAAAGGCTAAACAGGCATCA
+
BBB4@:AB@AAA?<A>4@A@;1@;8887:4567###########################################
@SRR037945.7786065_1_16629_293
TGCACGGCGGGTTCTTTTCTTTTGAATTTCTTCCGACTTCCCTTTCTTTTGTTTCCTTCTTTAGAGGACAATCCCC
+
B@B?BBBB@@@?B5@BB@5>AB<%6;=B?5=>8;)*4+%,>>9?9'9;+###########################
@SRR037945.7839660_1_16629_319
TTTCTTCCGACTGCCCTTTCTTGTGTTTCCTTCTGTAGAGGACAGTCCAGTTTATCTTCCGAGGATTTCTTTTTGA
+
BABB@@BB@AA@6?A?BBA@BA3<?9B?@A@<@@7601762/5522982###########################
@SRR037945.7857161_0_16629_406
CTGGTGCATCTCTTGCTGATATAATGGCCAAGAGGAATCAGAAACCAGAGGTTAGGAAAGCCCAGCGAGAGCAGGC
+
BA@A=AA>>B@B@?7A=76:4;19<:8A?2996<93769622;9=:+/2;<;########################
@SRR037945.7866539_1_16629_149
CTTTGATGCCTGCTTAGCCTTTTTTGCTTCCTTGGCAGCCCTGATAGCCTGCTCTCCCTGGGCTTTCCTAACCTCT
+
BCBCA<CACCAACBBCBCCABBBB;-;BBBB@=,9@=;@BB2+49###############################
@SRR037945.7872898_1_16629_66
GGGGCAGAGACCTTCACAGGCTTCCCCATCTTTTTTTTTGGTTCTCCCTTTTTTGTTGCCTTTCCCTCCCCCCTTT
+
:<B<@02;7ACBC7=5@3)%:@;+%8(.2=4<?=6;@#######################################
@SRR037945.7892440_1_16629_223
CTGGTTTCTGATTCCTCTTGGCCATTATATCAGCAAGAGATGCACCAGTGATGGCTCGTTTGAATTTTACTTCCCG
+
BBBB@ABCBA@ABBBBBB@>>BB<;;.8298(/<##########################################
@SRR037945.7894336_1_16629_239
CTTGGCCATTATATCAGCAAGAGATTCACCAGTGATGGCTCCTTGGAATTTTACTTCCCGGGGGGGTTTTTTTTTT
+
B@BBBBBABC=A=@A8=@=B;3523)93<B-4::##########################################
@SRR037945.7897078_1_16629_101
TTTAGGTGCTGCCTTTGTGGGGGCCTTGGCAGCAGCCATTTCTTTCTTTTTTTTTGCCTTCTTTGCCTTTTTTTCT
+
@CB>?;>=B@AA@BBAA?:4<>?@@?3'4?6#############################################
@SRR037945.7908980_1_16629_358
GGACAGTCCAGTTTATCTGCCGAGGATTCCTTTTTGAAAGGAATGCTGACTCACATTTTGCATTAAGAAACTGGAA
+
AACC=CBCB.BCBBCAC@5B>'4@B>AAB?ACCA16%8B@B;>@?>B:96;A<:8:BA=':;.7:;29?=######
@SRR037945.7913133_0_16629_185
CGGGTACAAGATCTACCCGGGACACGGGCGGCGCTACGCCAGGACCGACGGGAAGGTTTTCCAGTTTCTTAATGCA
+
BBB@'BBAB=A@ABA?@B66=?A?=8;;=3=;8>8743;9041919/23###########################
@SRR037945.7923481_1_16629_202
CTCGCTGGGCTTTCCTAACCTCTTGTTTCTGATTCCTCTTGGCCATTATATCAGCAAGAGATTCACCAGTGATGGC
+
BBBAB>@>@BBABBB;06BAB@@=;<BA@>2:<@B@<@<8.-8#################################
@SRR037945.7928363_1_16629_57
CCAACTCTGGGGGCAGAGACCTTCACAGGCTTCCCAATCTTTTTTTTAGGTGCTGCCTTTTTTGGGGCCTTTGCAG
+
BCC=CBBBB=B@>BB1A1:?BABB>?>@:?>A:'=7;>+:BB>(>B:(246/77(7><A?################
@SRR037945.7935644_1_16629_316
GAATTTCCTCCGACTGCCCTTTCTTGTTTTTCCTTCTGTTCCGGAAAGTCCCGTTTTNTTTCCGAGGTTTTTTTTT
+
0BB7=?*=;?@B7*='<@B@CC4AB@92BCA@############################################
@SRR037945.7951800_0_16629_497
GGAAGCAAAAAAGGCTAAGCAGGCATCAAAGAAGACAGCAATGGCTGCTGCCCAGGCCCCCCCAAAGGCACCACCC
+
B:8;ACA5B6CCABABCA1@B>@A@A@*=B28>>>@7A>B9:::=217,33;/1%+-6##################
@SRR037945.7958827_0_16629_160
TGAAGGTCGAGCTGTGCAGTTTCAGCGGGTACAAGATCTACCCGGGACACGGGCGGCGCTACCCCCGGACCGACGG
+
@AAAA??B9?=>?*<;@168A@<229>>>4717611/4,,8###################################
@SRR037945.7960460_1_16629_50
TTTCCCACCAACTCTGGGGGCAGAGACCTTCACAGGCTTCACAATCTTTTTTTTAGGTGCTTCCTTTTTGGGGGCC
+
AABCBBAB@3;BAB==><;3><=?:<?@@>:+9744<:;)%-/13(5#############################
@SRR037945.7969394_0_16629_349
CGGAAGAGATTCAAAAGAAAAGAACCCGCCGTGCAGTCAAATTCCAACGAGCCATCACTGGTGCATCTCTTTCTGA
+
BB@?BB:@BB@@<AB@>>@@B5?@9B@>>@>667589>=>?;;:6/<841586-23.###################
@SRR037945.7984020_1_16629_313
TTTGAATTTCTTCCGACTGCNCTTTCTTGTGTTTCCTTCTGTAGAGGACAGTCCAGTTTATCTTCCGAGGATTCCT
+
BBB<@7>@@AAA@A:@@@>8%8<@@>@929:>@@@@@>?4/3533###############################
@SRR037945.7988040_1_16629_316
GAATTTCTTCCGACTGCCCTNTCTTGTGTTTCCTTCTGTAGAGGACAGTCCAGTTTATCTTCCGAGGATTCCTTTT
+
BCCCCBCBBCCBBC@?CCC:%<BBC9B9BBCCCBAC;)==99=>>B8)7A>#########################
@SRR037945.7998051_1_16629_335
TTTCTTGTGTTTCCTTCTGTNGAGGACAGTCCAGTTTATCTTCCGAGGATTCCTTTTGGAAAGGAATGCTGACTCA
+
ABCBBA@8@@B@BBAABB85%3>;8?>10-@?'05A:/57+%7;+2222299<6@@####################
@SRR037945.8001740_0_16629_69
GGAGATTCTCTCCCTCTGCCNTATAAGGTTCTCCCATGATTCTTTCTTTCTCTTCGCCATCTTTACCCCGGCAGGC
+
B@;@BABCCCABCB@C<BC=%7@ACCBCCBB<BC@2==>=BB@BBBAAA7>B>@<)?@27>@@<2@CC@0.?37;?
@SRR037945.8010591_0_16629_367
AAAGAACCCGCCGTGCAGTCNAATTCCAACGAGCCATCACTGGTGCATCTCTTGCTGATATAATGGCCAAGAGGAA
+
ABB@>>BBB?AA=>>@A=69%5;A@@>33<696==-6;)972/819'55;##########################
@SRR037945.8023342_1_16629_52
TCCCACCAACTCTGGGGGCANAGACCTTCACAGGCTTCACAATCTTTTTTTTATGTGCTTCCTTTTTTGGGGCCTT
+
ACCC=C@3ABBBCB@=<BC<%=9@BBB@@4@<>=BBB/(5'9<2:BA=:@B;'%)9(-7%164A?;:(.4;8-43=
@SRR037945.8025585_0_16629_144
CCGACATCTATCACCATGAANGTCGAGCTGTGCAGTTTCAGCGGGTACAAAATCTACCCGGGACACGGGCGGCGCT
+
BCBBA6BBB5?CBBABB@B5%3=B:?AAA?=@@BABBBA>6>@A@49:19%8<24&8@?+8###############
@SRR037945.8080013_1_16629_57
CCAACTCTGGGGGCAGAGACNTTCACAGGCTTCACAATCTTTTTTTTATGTGTTTCCTTTTTGGGGGCCTTTGGAG
+
B@9*=<C<2@@=B@*;A@C>%:@B=CA5)=8B::=48@>>AB=,BCA0'5>67:%3B;BBB?0=;?##########
@SRR037945.8086076_1_16629_326
CGACTGCCCTTTCTTGTGTTNCCTTCTGTAGAGGACAGTCCAGTTTATCTGCCGAGGATTCCTTTTTGAAAGGAAT
+
B>BB@2@BA?AA@AB@@@@6%9@@>?@8>=19312<5/3<<424@###############################
@SRR037945.8101481_0_16629_81
CCTCTGCCCTATAAGGTTCTNCCATGATTCTTTCTTTCTCTTCGCCATCTTTACCCCGGCAGGCCGACATCTATCA
+
BCBCBBCCC@@@=?A?<AB:%?A4==6?BB@A?=?BA>>>@A=.=?29@>A=8;?A####################
@SRR037945.8107875_0_16629_431
TGCCAAGAGGAATCAGAAACNAGAGGTTAGGAAAGCCCAGCGAGAGCAGGCTATCAGGGCTGCCAAGGAAGCAAAA
+
*9BA3>8=;;0@@B?===38%:1:9<@876;*753@A@6:=;?9@>73+2<<@33(%28:/'<=,'2:59)81:>=
@SRR037945.8124943_1_16629_63
CTGGGGGCAGAGACCTTCACNGGCTTCACAATCTTTTTTTTAGGTGCTTCCTTTTTTGGGGCCTTTGCCGCCCCCC
+
BB@A;BBC5;3=BCCB;A5;%7@ABB5)@.;;6;AA>7@B>,7:49>538=>A?8#####################
@SRR037945.8135703_1_16629_52
TCCCACCAACTCTGGGGGCANAGACCTTCACAGGCTTCACAATCTTTTTTTTTGTTTCTTCCTTTTTTGGGGCCTT
+
BBB@1@?;1<A@B?><>=?3%0:7>?@<747<788;;-'2'.3)7@?#############################
@SRR037945.8137839_0_16629_305
AAACTGGACTGTCCTCTACANAAGGAAACACAAGAAAGGGCAGTCGGAAGAAATTCAAAAGAAAAGAACCCGCCGC
+
BBBC=??AB<@@B@B@?:A9%3=5635@@9<:<77==4/373.251447+26########################
@SRR037945.8144149_0_16629_144
CCGACATCTATCACCATGAANGTCGAGCTGTGCAGTTTCAGCGGGTACAAGATCTACCCGGGACCCGGGCGGCGCT
+
ABAAB=@B?7<>=B@6=>=8%,0=735>>;7:9379?=>7####################################
@SRR037945.8153473_0_16629_374
CCGCCGTGCAGTCAAATTCCNACGAGCCATCACTGGTGCATCTCTTGCTGATATAATGGCCAAGAGGAATCAGAAA
+
BB:A@@>=;'8@?6;9>??7%3?6<7@@5<46:83344<27=93773;4126########################
@SRR037945.8153722_1_16629_338
CTTGTGTTTCCTTCTGTAGANGACAGTCCAGTTTATCTGCCGAGGATTCCTTTTTGAAAGGAATTCTTACTCACCT
+
BBBA>BA@BBBBBBA@9558%7:<513><49#############################################
@SRR037945.8161133_1_16629_80
CACAGGCTTCACAATCTTTTGTTTAGGTGCTTCCTTTTTGGGGGCCTTTGCCGCCGCCATTGCTTTTTTTTTTTTT
+
BBCABBCBB@CBBBBCB@C@-BC@)<@@?@8'>ABCA-B@?###################################
@SRR037945.8174118_1_16629_58
CAACTCTGGGGGCAGAGACCTTCACAGGCTTCACAATCTTTTTTTTAGGTGCTTCCTTTTTTGGGGCCTTTGCCGC
+
BCBCBBAAA@@?BA@BA:BB8BB8AA@@@@B;/=9=<9<BAB/?BA084811-%.;2@##################
@SRR037945.8190357_0_16629_168
GAGCTGTGCAGTTTCATCGGGTACAAGATCTACCCGGGACACGGGCGGCGCTACGCCAGGACCGACGGGAAGGTTT
+
AAAB==>@A<AA@B=5&:5=/39;;:((0;12@A>.'<6<####################################
@SRR037945.8198272_1_16629_39
CCACACTAGCGTTTCCCACCCACTCTGGGGGCAGAGACCTTCACAGGCTTCCCAATCTTTTTTTTTTTTGCTGCCT
+
ABCBBBCCBCCBCCCCC<C@'5?AC@/?/;-B@=<=AB@<@9@AA=@==@1(:(-1:9AB@5?#############
@SRR037945.8199063_1_16629_100
GTTTAGGTGCTGCCTTTGTGGGGGCCTTGGCAGCAGCCATTTCTTTCTTCTTTTATTCCTTCTTTGCCTTTTTTTT
+
BCACC:@A@CB9>ACCCAB@7@?=AB==96@//<=6@>-34*32'208:(7B########################
@SRR037945.8199644_0_16629_374
CCGCCGTGCAGTCAAAATCCAACGAGCCATCACTGGTGCATCTCTTGCTGATATAATGGCCAAGAGGAATCAGAAA
+
BB?CC:;BBBB@BA@B@@B7(8BAB=AB6A@>@A=@@>?::@4>BB85>(6;23;:@48=<(/+.3=487/4(6=8
@SRR037945.8201529_0_16629_160
TGAAGGTCGAGCTGTGCAGTTTCAGCGGGTACAAGATCTACCCGGGACACGGGCGGCGCTACGCCCCGGCCCACGG
+
A@B69;5B?=A@=?=>?A?;3=A91==;;5=3=5%-,/56;>?14###############################
@SRR037945.8201528_0_16629_457
TTAGGAAAGCCCAGCGAGAGCAGGCTATCAGGGCTGCCAAGGAAGCAAAAAAGGCTAAGCAGGCATCAAAGAAGAC
+
:7.5,1A<,18?@@3,18(88#######################################################
@SRR037945.8205193_1_16629_297
CGGCGGGTTCTTTTCTTTTTAATTTCTTCCCACTTCCCTTTCTTTTTTTTTCTTTTTTATAGGACAATCCCCTTTT
+
B?AC@@6-=:@@AB*ABBA658;BB(;@8>+'4'-2?@*;=(3>55##############################
@SRR037945.8221320_0_16629_165
GTCGAGCTGTGCAGTTTCAGCGGGTACAAGATCTACCCGGGACACGGGCGGCGCTACGCCAGGACCCACGGGAAGG
+
@BBB=BAB@ABB@?@BBA@A4?@@;;@9@9=;@55@B@9>=9=?=0:#############################
@SRR037945.8227872_1_16629_100
GTTTAGGTGCTGCCTTTGTGGGGGCCTTGGCAGCCGCCATTTCTTTTTTCTTTTATTCCTTCTTTTCCTTTTTTTT
+
BBBC?>AA@CAB@ACBCA@B78><BB=B9@?=?3'%8>'6;)3333):<'8@########################
@SRR037945.8231188_1_16629_222
TCTGGTTTCTGATTCCTCTTGGCCATTATATCAGCAAGAGATGCACCCGTGATGGCTCGTTGGAATTTTACTTCAC
+
BCC;<BBBCCACA@CCBBBC;BBB<<?)9><:30:(0:A1:?::1@@)+1.5;*B2####################
@SRR037945.8239253_1_16629_55
CACCACCTCTGGGGGCAGAGACCTTCACAGGCTTCACAATCTTTTTTTTAGGTGCTGCCTTTGTGGGGGCCTTTGG
+
BB@C94?BB@<;?;@3':<:.:B@A9<?791;9<63305/09@>836?############################
@SRR037945.8250559_1_16629_313
TTTGAATTTCTTCCGACTGCCCTTTCTTGTGTTTCCTTCTGTAGAGGACAATCCAGTTTTTCTTCCCAGGATTCCT
+
ABA?A6?AABBABB9?A?<A;@@B>@?=399?@@?@>>0;6###################################
@SRR037945.8251410_1_16629_323
TTCCGCCTGCCCTTTCTTATGTTTCCTTCTGTAGCGGACCGACCCCTTTTTCCCCCCCTGATTCCTTTTTGGAAGT
+
<B;7>.=>BC4B;<4;5'51,6BBA###################################################
@SRR037945.8256722_1_16629_86
CTTCACAATCTTTTGTTTAGGTGCTGCCTTTGTGGGGGCCTTGGCAGCCGCCATTTCTGTTTTTTTTTATTCCTTC
+
BCBBCBB<CCBBCCABBBB?;<.@B@BBACC<>?A@@AAA@@2/;###############################
@SRR037945.8257755_0_16629_358
TTCAAAAGAAAAGAACCCGCCGTGCAGTCAAATTCCAACGAGCCATCACTGGTGCATCTCTTTCTGATATAATGGC
+
BB@BA@@?AA?@@@>@BB>A9@;8>>?6;666@?>?:+81--;:(3>08034########################
@SRR037945.8265350_1_16629_161
CTTAGCCTTTTTTGCTTCCTTGGCAGCCCTGATAGCCTGCTCTCGCTTGGCTTTCCTAACCTCTGGTTTCTTTTTC
+
BCCA=CCBBBBBC@BBACBB:<=@8>@BB83681.9A66:9?97-74++146A@6<1###################
@SRR037945.8266066_1_16629_287
TTTGACTGCACGGCGGGTTCTTTTCTTTTTAATTTTTTTCCACTGCCCTTTTTTTTTTTTTCTTTTTTTTAGGACA
+
B@BBABA=?AB@??@?@=B6;B@B4=BB@/544@@)?@(2'+22(4>>4@>)8959####################
@SRR037945.8268771_1_16629_308
TTTCTTTTGAATTTCTTCCGCCTGCCCTTTCTTGTGTTCCCTTCTGTAGAGGACAGTCCAGTTTTTTTGCCGAGGA
+
A@CBBACBBAABAACA>BB2-?@=BBAB@@A?B>>2@?>@?=?8@;576<86:=######################
@SRR037945.8277698_1_16629_369
TTTATCTGCCGAGGATTCCTTTTGGAAAGGAATGCTGACTCACATTTTGCATTAAGAAACTGGAAAACCTTCCCGT
+
BBB>@AB?BB7;;>59?@?@9@@>==@=8<;?88<4.04<4'70:@?935587256712265588844554#####
@SRR037945.8278607_1_16629_46
TGCGTTTCCCACCAACTCTGGGGGCAGAGACCTTCACAGGCTTCACAATCTTTTTTTTTGGTGCTTCCTTTTTTAG
+
BABB??ABBB@@A9=@>@?<22645%.242;><<4'75668<:/3.%%*5/>@#######################
@SRR037945.8282022_0_16629_110
CTTTCTTTCTCTTCGCCATCTTTACCCCGGCAGGCCGACATCTATCACCATGAAGGTCGAGCTTTGCCGTTTCAGC
+
BBBBCBBACBBBBB=BBBBA6BABBBB@7;A>=>A<67:(6@8(87<7=8##########################
@SRR037945.8287126_1_16629_70
CAGAGACCTTCACAGGCTTCCCAATCTTTTGTTTAGGTGCTGCCTTTGTGGGGGCCTTTGCCGCAGCCCTTCCTGT
+
BA>9??>B@AB>B@?ABBB0-2,'6?;BB:,<B>(/484::(4:;>:&/48=########################
@SRR037945.8291588_1_16629_132
GCAGCCATTGCTGTCTTCTTTGATGCCTGCTTAGCCTTTTTTGCTTCCTTGGCAGCCCTTATAGCCTGCTCTCCCT
+
?B=@CCA@?@B@A@CAABAB2@;=:AC>AA><9?@CABBBB<6><AAC@:05=18:A###################
@SRR037945.8293039_1_16629_87
TTCACAATCTTTTGTTTAGGTGCTGCCTTTGTGGGGGCCTTGGCAGCAGCCATTTCTTTCTTTTTTTTTTCCTGCT
+
ABB:B<>@=@BCB<<AAA2-26<@?@AABB=><?4;;6;4A###################################
@SRR037945.8295980_1_16629_52
TTCCACCAACTCTGGGGGTAGAGACCTTCACAGGCTTCCCAATTTTTTTTTTTTTTTTTTCCTTTTTTTGGTGATT
+
90-BCC+9===C>B@)@7)+0.2;:B>#################################################
@SRR037945.8296365_0_16629_144
CCGACATCTATCACCATGAAGGTCGAGCTGTGCAGTTTCAGCGGGTACAAGATCTACCCGGGACCCGGGCGGCGCT
+
A@?AA@BBBB@>AAA=@>B>453?>/7=9,:9>9=??=5=4;##################################
@SRR037945.8311282_1_16629_72
GAGACCTTCACAGGCTTCACCATCTTTTTTTTAGGTGCTGCCTTTTTGGGGGCCTTGGCCGCCGCCCTTTCTTTTT
+
BC@@CCBBA4A>BBBAC67>/=>@@BC=/?A<(7592;7(/8?B=,7;;###########################
@SRR037945.8350201_1_16629_301
GGGTTCTTTTCTTTTGAATTTCTTCCGACTGCCCTTTCTTGTGTTTCCTTCTGTAGAGGACAGTCCAGTTTATCTT
+
BBB?BCBBABCBCBBBCCBBCBBACC7BBB@CBCABBA@=(96?BB@BA@=?6:908;=77;##############
@SRR037945.8361671_1_16629_460
GCCGCCCGTGTCCCGGGTAGATCTTGTACCCGCTGAAACTGCACAGCTCGACCTTCATGGTGATAGATGTCGGCCC
+
ABB@BB??1+9BB?AAA/9<0@A5A=?BBBA)@',9A==5,@=;(-=2?51=########################
@SRR037945.8382545_0_16629_485
CAGGGCTGCCAAGGAAGCAAAAAAGGCTAAGCAGGCATCAAAGAAGACAGCAATGGCTGCTTCCCAAGCCCCCCCA
+
B>9;AC@CCCBBBBAC=BBB@BAB=ABABB?A8=;:79B>@1+9<&<675:#########################
@SRR037945.8386495_1_16629_90
ACAATCTTTTGTTTAGGTGCTGCCTTTGTGGGGGCCTTGGCAGCAGCCCTTTCTGTCTTTTTTTATTCCTTCTTTG
+
7B86=BBBBA>BBBB=+:=ABABB@B=88):3=?AB>>+4=8##################################
@SRR037945.8392763_0_16629_259
CAAAATGTGAGTCAGCATTCCTTTCCAAAAGGAATCCTCGGCAGATAAACTGGACTGTCCTCTACAAAAGGAAACA
+
A=?;>B@>;>:@BB9B:?ABBBC@BA69??=885:@A;@>?=88509:9<8:5#######################
@SRR037945.8401283_1_16629_402
GCTGACTCACATTTTGCATTAAGAAACTGGAAAACCTTCCCGTCGGTCCCGGCGTAGCGCCCCCCGTGTCCCCCGG
+
BBBB9BBBB@?A@BBBB@B@<=B@<BBBB=B@49BBB@BBB:@B@A'=='38?=######################
@SRR037945.8423240_1_16629_55
CACCCACTCTGGGGGCAGAGACCTTCACAGGCGCCACTTTCTTTTTTTTTCGCTCTCCCTTTGGGGGGGGGTTTGG
+
BB##########################################################################
@SRR037945.8431166_1_16629_394
AAAGGAATGCTGACTCACATTTTGCATTAAGAAACTGGAAAACCTTCCCGTCGGTCCTGGCGTAGCGCCGCCCCTT
+
48@AABC?<BB9)>AB@AC@BBB@@8=B@;<9;?A=:<>B>7>B?ABB>###########################
@SRR037945.8433306_1_16629_82
CAGGCTTCACAATCTTTTGTTTAGGTGCTGCCTTTGTGGGGGCCTTGGCAGCAGCCATTGCTTTTTTTTTTTTTTT
+
ACBBCBBCAB?)BBBBCA4AAAB;@99B@)BB?BB0:+:?@A4?################################
@SRR037945.8435480_0_16629_393
CAACGAGCCCTCACTGGTGCATCTCTTGCTGATATAATGGCCAAGAGGAATCAGAAACCAGAGGTTAGGAAACCCC
+
A@@@58>C?)3<><9?78A>;<<>>>9<955#############################################
@SRR037945.8455840_1_16629_23
TTCCAACTCTGCTCTACCACACTAGCGTTTCCCACCAACTCTGGGGGCAGAGACCTTCACAGGCTTTACAATTTTT
+
AB@AA?;B>=';B@@B=B@<78>:<669@@/661688#######################################
@SRR037945.8460994_1_16629_348
CTTCTGTAGAGGACAGTCCAGTTTATCTGCCGAGGATTCCTTTTGGAAAGGAATGCTGACTCCCCTTTTTCATTAA
+
BBCCBBBB@@@BBBA?>@B4<>AA5;:<8@A0026;5<>@:@@>0924?;921-602###################
@SRR037945.8464898_1_16629_424
GAAACTGGAAAACCTTCCCGTCGGTCCTTGCGTAGCGCCCCCCCCTTCCCCGGGAGATCTTTTTCCCCCGATCTGA
+
B@17B<<>9>@BBAB=3@BA=A######################################################
@SRR037945.8479511_0_16629_432
GCCAAGAGGAATCAGAAACCAGAGGTTAGGAAAGCCCAGCGAGAGCAGGCTATCCGGGCTGCCCAGGAAGCAAAAA
+
BCCCBA@CCACBC9B;@ACBBCBCA?B><A>BB?BCB;?BB9?=>A@9?6>#########################
@SRR037945.8482150_1_16629_72
GAGACCTTCACAGGCTTCACAATCTTTTTTTTAGGTGCTGCCTTTTTGGGGGCCTTTGCAGCCCCCCTTTTTTTCT
+
BCC>CCBBCBBCCCCBB?<A@<<ABBBB8BB@23==7>0=9B6B=(=()=AB########################
@SRR037945.8489710_1_16629_376
GCCGAGGATTCCTTTTGGAAAGGAATGCTGACTCACATTTTTCATTAAGAAACTGGAAAACCTTCCCGTCGGTCCT
+
=CCCCBBBBACBABCBA7AC@:?:7=AB@><A@=3@7?BB=)?;=A?@=@A==93;=@B>5><?AB<)-@2#####
@SRR037945.8499766_0_16629_216
CGCTACGCCAGGACCGACGGGAAGGTTTTCCAGTTTCTTAATGCAAAATGTGAGTCAGCATTCCTTTCCCAAAGGA
+
BACBA@B<C:>@C@B@=ABB@:?=A=@B@<@=;8B@)A=2?:38;@@@4(435'31;'575</84=>/7'2<####
@SRR037945.8511932_1_16629_283
GGAATTTGACTGCACGGCGGGTTTTTTTTTTTTTAATTTTTTCCCACTTCCCTTTTTTTTTTTTTCTTTTTTTTAG
+
BBBACCC<ACBBBBBB@??B?1A*AAAB8BBBB9-11AB*?A*1%%,9/0;?*<@5>@<:7@@@############
@SRR037945.8530159_0_16629_144
CCGACATCTATCACCATGAAGGTCGAGCTGTGCAGTTTCAGCGGGTACAAGATCTACCCCGGACACCGGCGGCGCC
+
A@;AA@?A@A@=A=?A@8AA;55?;72=</95;=3;??=9175;33##############################
@SRR037945.8551652_1_16629_96
TTTTGTTTAGGTGCTGCCTTTGTGGGGGCCTTGGCAGCAGCCATTGCTGTCTTCTTTTATTCCTTCTTTGCCTTTT
+
ABBB@A@BA9>>:AA@?@@BB7?9:7>9?@>>3:8884743:32?//7.###########################
@SRR037945.8554574_1_16629_58
CAACTCTGGGGGCAGAGACCTTCACAGGCTTCACAATCTTTTTTTTAGGTGCTGCCTTTTTTGGGGCCCTTGCCGC
+
B<@BBCA@?@>=B@=9<;BB>@?9?@;8@@<-,9..5;7#####################################
@SRR037945.8567717_0_16629_321
TACAGAAGGAAACACAAGAAAGGGCAGTCGGAAGAAATTCAAAAGAAAAGAACCCGCCGTGCAGTCAAATTCCAAC
+
ABBBA@@@??>BA?AA>>?@?;;;>??=?;59A6>@@<??99>996=?@/:????2=>76/5(699.9;0803(39
@SRR037945.8579008_1_16629_58
CAACTCTGGGGGCAGAGACCTTCACAGGCTTCACAATCTTTTTTTTAGGTGCTGCCTTTTTTGGGGGCTTTGCCGC
+
B9BABBB?>@=@A@?A=@AA;><6?;66=6=/(<41.5:@@:14=5##############################
@SRR037945.8582474_0_16629_251
TCTTAATGCAATATGTGAGTCAGCATTCCTTTCCAAAAGGAATCCTCGGCATATAAACTGGACTGTCCTCTACAGA
+
=BBAABA?CABB?B@;A?@9AB6;=BAA@BB@<@:<@<=??@6@?4??699<>9<849>91679############
@SRR037945.8604067_0_16629_137
CGGCAGGCCGACATCTATCACCATGAAGGTCGAGCTGTGCAGTTTCAGCGGGTACAAAATCTACCCGGGACCCGGG
+
B;=A6B2AB:A?B9A?3<9=A@+;19).63:...26+8778###################################
@SRR037945.8631798_0_16629_271
CAGCATTCCTTTCCAAAAGGAATCCTCGGCAGATAAACTGGACTGTCCTCTACAGAAGGAAACACAAGAAAGGGCA
+
BBAB@@BCBBBBBBBBBAAA?A@ABBA?@<4<><<?=:6.:9##################################
@SRR037945.8665288_1_16629_49
GTTTCCCACCAACTCTGGGGGCCGAGACCTTCACAGGCTTCACAATCTTTTTTTTAGGTGCTTCCTTTTTGGGGGC
+
ABCCCC@?BC>1=BBBB7B@@>)5<:BBB?B>(=B7>@A;(04/4666@A?=AB7%)%-2/2'.;4?>:<(:-97#
@SRR037945.8676896_1_16629_58
CAACTCTGGGGGCAGAGACCTTCACAGGCTTCCCAATCTTTTGTTTAGGTTCTGCCTTTTTGGGGGCCCTTGCAGC
+
BBABBBB?@AA=B@@@@@BA?@A<?56=@@B0'79;923@@A(=@9'385(41,17####################
@SRR037945.8681836_0_16629_151
CTCTCACCCTGAAGGTCGAGCTGTGCTTTTTCCGCGGGTACCCTGTTTACCCCGGACCCGGGCAGATCCGGAGAGC
+
@955>0@0+<A*2<A6??9(=75%%:&+5A##############################################
@SRR037945.8682616_0_16629_390
TTCCAACGAGCCATCACTGGTGCATCTCTTGCTGATATAATGGCCAAGAGGAATCAGAAACCAGAGGTTAGGAAAA
+
BBBBB@A@@?@??@@>?@>=:)74>8@8@;14:77;18-40'26<8441355641/)/:63###############
@SRR037945.8690852_0_16629_190
ACAAGATCTACCCGGGACACGGGCGGCGCTACGCCAGGACCGACGGGAAGGTTTTCCAGTTTCTTAATGCAAAATG
+
><;>:5@B?.?B?6:5?5A?<8+:,47-7=##############################################
@SRR037945.8699779_1_16629_79
TCACAGGCTTCACAATCTTTTGTTTAGGTGCTGCCTTTTTGGGGGCCTTTGCAGCCGCCATTTCTTTTTTTTTTTT
+
BBBBA?@BBB61=1>A;>BB?3>B;1534(7922<@A;'2/;>#################################
@SRR037945.8706623_1_16629_326
CGACTGCCCTTTCTTGTGTTTCCTTCTGTAGAGGACAGTCCAGTTTTTCTGCCGAGGATTCCTTTTTTAAAGGAAT
+
BABAB@@BBABA??B@>=9?A?>?A=@>;75;;9>6-'2;>###################################
@SRR037945.8723723_1_16629_129
GCAGCAGCCATTGCTGTCTTCTTTGATGCCTGCTTAGCCTTTTTTGCTTCCTTGGCAGCCCTTATAGCCTTCTCTC
+
BCCCCBBCCCAA;B;5;CBBBBB?:@A=CB<<<BA7<@BABBBB;':?@<B@<%-@.59#################
@SRR037945.8735054_1_16629_150
TTTGATGCCTGCTTAGCCTTTTTTGCTTCCTTGGCAGCCCTGATAGCCTGCTCTCCCTGGGCTTTCCTAACCTCTG
+
BAA2=A@B@B@@@A@=A?BBBB?B/=>?>?<@46===;==4###################################
@SRR037945.8743054_0_16629_354
GAAATTCAAAAGAAAAGAACCCGCCGTGCAGTCAAATTCCAACGAGCCATCACTGGTGCATCTCTTGCTGATATAA
+
B?=?ABCBCCBBAAAC?AACCB?BB@;4?2:>@<8;;>@A7;<880;@229(:3/21.:04###############
@SRR037945.8743212_0_16629_144
CCGACATCTATCACCATGAAGGTCGAGCTGTGCAGTTTCAGCGGGTACAAAATTTACCCGGGACCCGGGCGGCGCC
+
AA?@A<@?@B@?@BAA@>B?659B===?<,>,813?@A71396>################################
@SRR037945.8753337_1_16629_39
CCACACTAGCGTTTCCCACCAACTCTGGGGGCAGAGACCTTCACAGGCTTCCCAATCTTTTTTTTATGTGCTTCCT
+
BAC@ACAB?BB>A@BBB@BB+@:==@;5=55757=64:845=77668#############################
@SRR037945.8757516_1_16629_164
AGCCTTTTTTGCTTCCTTGGCAGCCCTGATAGCCTGCTCTCGCTGGGCTTTCCTAACCTCTGGTTTCTGATTCCTC
+
@CCBCBCBCC?CBBCCBC?>CC@BCC=?>9::BC9/=@;4@5@>(2;9;BA=@1)7?B279::?A>):**3=6@26
@SRR037945.8763313_0_16629_213
CGGCGCTACGCCAGGACCGACGGGAAGGTTTTCCAGTTTCTTAATTCAAAATGTGAGTCAGCATTCCTTTCCAAAA
+
BC/BCC@AC6AA6<@<BB<A<>A?BB?<@BBA?B)11@?;3;(36%34>@A#########################
@SRR037945.8808731_0_16629_137
CGGCAGGCCGACATCTATCACCATGAAGGTCGAGCTTTGCAGTTTCCGCGGGTACAAGATCTTCCCCGGACACGGG
+
@BA?3<?BB7<@AB2A33B9@BA<7A?0A8A43=62'316+4:A@###############################
@SRR037945.8818397_1_16629_322
CTTCCGACTGCCCTTTCTTGTGTTTCCTTCTGTAGAGGACAGTCCAGTTTATCTTCCCAGGATTCCTTTTTGAAAG
+
BABBB<@@@=A?AABA@BB>>>>@?>>@?=?6605;878#####################################
@SRR037945.8838945_0_16629_160
TGAAGGTCGAGCTGTGCAGTTTCAGCGGGGACAAGATCTACCCGGGACACGGGCGGCGCTACCCCCGGGCCGCCGG
+
<<62182557?A;;;=;=<;4;;'/?:=5,5;'6##########################################
@SRR037945.8846237_1_16629_80
CACAGGCTTCACAATCTTTTTTTTAGGTGCTGCCTTTTTGGGGGCCTTGGCCGCAGCCCTTTCTTTTTTTTTTTTT
+
B9BA@@BBC>)>3>>?ABAA-@AA>4>63;4':A:A=(9*;7##################################
@SRR037945.8846481_0_16629_185
CGGGTACAAGATCTACCCGGGACACGGGCGGCGCTACGCCAGGACCGACGGGAAGGTTTTCCATTTTTTTAATTCA
+
B@A71:4*B>?=>:4ABA1=1.?.:>9(9?166.6.2=47161611/'&4616#######################
@SRR037945.8869558_0_16629_439
GGAATCAGAAACCAGAGGTTAGGAAAGCCCAGCGAGAGCAGGCTATCAGGGCTGCCAAGGAAGCAAAAAAAAGCTA
+
BA@CBBCBA95AB>ABB?<>A?ABBB<ABB:-8<:3:8;19<:#################################
@SRR037945.8876932_0_16629_148
CATCTATCACCATGAAGGTCGAGCTGTGCAGTTTCAGCGGGTACAAGATCTACCCGGGACACGGGCGGCGCTACGC
+
ABBB<BBA@BA@B@BA?;;A?A<AA6>0?<>>@@?.1<18=5;7=>/85390=>######################
@SRR037945.8879951_1_16629_70
CAGAGACCTTCACAGGCTTCACAATTTTTTTTTTAGGTTCTGCCTTTTTGGGGGCCTTTGCAGCCCCCATTTTTTT
+
BBA?@>AABAB@;;7'21<;4++'4(>@@>##############################################
@SRR037945.8880322_0_16629_258
GCAAAATGTGAGTCAGCATTCCTTTCCAAAAGGAATCCTCGGCAGATAAACTGGACTGTCCTCTACAGAAGGAAAC
+
>>B0):A>CBBBB=-?C=@BCB;A@@C79A@7<7(9@B>>8-?349-5A>##########################
@SRR037945.8880350_1_16629_58
CAACTCTGGGGGCAGAGACCTTCACAGGCTTCACAATCTTTTTTTTATGTTCTGCCTTTTTTGGGGCCTTTGCAGC
+
BBCCBBBBBA@ABBA@>@ABA?B@?<86=B@56:436;9?A=-9A;%)%/-/3//:<@B#################
@SRR037945.8881263_0_16629_138
GGNAGGCCGACATCTATCACCCTGAAGGTCGAGCCGTGCAGTTTCAGCGGGTACAAAATCTACCCCGGACACCGGC
+
5;%5<B9B@<B9@9B<<B+A9&3A3+3,364;?###########################################
@SRR037945.8894258_0_16629_416
TCTTGCTGATATAATGGCCAAGAGGAATCAGAAACCAGAGGTTAGGAAAACCCAGCGAGAGCAGGCTATCAAGGCT
+
BBB@@BB:@ABABB>4=@AA><;<:;?9;9,7???<735555<3################################
@SRR037945.8902142_0_16629_355
AAATTCAAAAGAAAAGAACCCGCCGTGCAGTCAAATTCCAACGAGCCATCACTGGTGCATCTCTTTCTTATATAAT
+
BBBBB@AB@@>@BBB:@A??@;>?9995-3599?>479997333537316/5########################
@SRR037945.8916382_1_16629_170
TTTTGCTTCCTTGGCAGCCCTGATAGCCTTCTCTCGCTGGGCTTTCCTAACCTCTGGTTTCTTATTCCTTTTTGCC
+
A@CA;BB<@A<B4=@@8:?<6577//?=################################################
@SRR037945.8926378_1_16629_329
CTGCCCTTTCTTGTGTTTCCTTCTGTAGAGGACAGTCCAGTTTATCTGCCGAGGATTCCTTTTTGAAAGGAATGCT
+
BA@CCCBACCBBBAAABABCBBBB;AB@@<@AB007BB=;7AB5>40'5A.%76,*@4>5@A;(-3?<########
@SRR037945.8952720_1_16629_51
TCCCCACCAACTCTGGGGGCAGAGACCTTCACAGGCTTCACAATCTTTTTTTTAGGTGCTTCCTTTTTGGGGGCCT
+
BCBCA9ACBB?@BB<;<9;A94>5);@B@;67=44=@>4'7+02=6<@############################
@SRR037945.8977843_1_16629_49
GTTTCCCACCAACTCTGGGGGCAGAGACCTTCACAGGCTTTACCATTTTTTTTTTAGGTTCTGCCTTTTGGGGGGC
+
::;8CBC8.7,B@C<?<6(;B<B?AA?CCCC?<CC4<A??*BA+<6)CB@B6CBB**:@()94(*BAC)(6A?9?2
@SRR037945.8978724_0_16629_145
CGACATCTATCACCATGAAGGTCGAGCTGTGCAGTTTCAGCGGGTACAAGATCTACCCGGGAGACGGGCGGCGCCC
+
AA=@9@=@@A@<AB3=;=85>1A70:?A?;=7'31=A;93?9=3/57#############################
@SRR037945.8978699_1_16629_76
CCTTCACAGGCTTCACAATCTTTTTTTTAGGTGCTGCCTTTTTGGGGGCCTTTGCACCCCCCCTTTCTTTCTTTTT
+
BCB?B;@=B@BAA>5?);:AABB:%6B=/146572%6?;@9###################################
@SRR037945.8983361_0_16629_437
GAGGAATCAGAAACCAGAGGTTAGGAAAGCCCAGCGAGAGCAGGCTATCAGGGCTGCCAAGGAAGCCAAAAAGGCT
+
BAC@43>BBB=B@BA2>AAB@@B@;;5;;AB@?8A=::;8;;68@:?#############################
@SRR037945.8988021_0_16629_136
CCGGCAGGCCGACATCTATCACCATGAAGGTCGAGCTGTGCAGTTTCAGCGGGTACAAAATCTACCCGGGACACCG
+
BB?@B9A6AB:<B>=A>A>A5=B992?<:7654/.:=12(7456@@##############################
@SRR037945.8991938_0_16629_252
CTTAATGCAAAATGTGAGTCAGCATTCCTTTCCAAAAGGAATCCTCGGCAGATAAACTGGACTGTCCTCTACAGAA
+
BB@/>BB@<@@@<04@;)0?12;<>?==@BA8;333413.4:>;75455###########################
@SRR037945.9024269_0_16629_145
CGACATCTATCACCATGAAGGTCGAGCTGTGCAGTTTCAGCGGGTACAAGATCTACCCGGGACACGGGCGGCGCTA
+
B?BBBABBBBBBABAB?B5;<<A?5?AA?>?:>:=BB@<<>=?=4;/1>,512/+2?<6#################
@SRR037945.9030957_1_16629_412
ATTTTGCATTAAGAAACTGGAAAACCTTCCCGTCGGTCCTGGCGTAGCGCCGAGATCGGAAGAGCGGGGCCGCCGG
+
@BBBB@@AB@=@;BA6=@B9@A@AAB;@BAA;:A##########################################
@SRR037945.9031411_0_16629_369
AGAACCCGCCGTGCAGTCAAATTCCAACGAGCCATCACTGGTGCATCTCTTTCTTATATAATGGCCAAGAGGAATC
+
B@BBABB?@@B9'?9=6BA54BB<AA@>;8+0;:85)99+-:.626;;3>951=/26'186###############
@SRR037945.9034942_0_16629_373
CCCGCCGTGCAGTCAAATTCCAACGAGCCATCACTGTTGCATCTTTTGCTGTTTTAATGGCCAAGAGGAATCAAAA
+
ACCABBB0>@=<=@BBBBBABBA?@?;BBB:??@?6########################################
@SRR037945.9047696_0_16629_144
CCGACATCTATCACCATGAAGGTCGAGCNGTGCAGTTTCAGCGGGTACAAGATCTACCCGGGACACTGGCGGGCCC
+
BBA=>)9A=A???A@;=;;<;77:.5.8%&578'77><######################################
@SRR037945.9053645_0_16629_528
AAGACAGCAATGGCTGCTGCCAAGGCCCCCCCAAAGGCAGCCCCTAAACAAAAAATTTTGAAGCCTTTTAAGGTCT
+
B@>:ABBBBBA3<BA@@3-8@47019B@A=##############################################
@SRR037945.9053830_0_16629_142
GGCCGACATCTATCACCATGAAGGTCGAGCTGTGCAGTTTCAGCGGGTACAAAATTTACCCGGGACACGGGCGGCC
+
BCBCCBBBBCBABA<CBBBBBB??=?1:;=>98%3?59B?825#################################
@SRR037945.9074680_0_16629_308
CTGGACTGTCCTCTACAGAAGGAAACACAAGAAAGGGCAGTCGGAAGAAATTCAAAAGAAAAGAACCCGCCGTGCA
+
B93>BBBB@BBA@=5@8>A<=:758?@?<>4>7//..9<537-458*.93/7537#####################
@SRR037945.9079678_1_16629_334
CTTTCTTGTGTTTCCTTCTGTAGAGGACAGTCCAGTTTATCTTCCGAAGAATTCTTTTTGAAAAGAAATCTTCATT
+
BBCBCBBBB:CBB@CBBAC+BB4?)>B?103@B1%9B#######################################
@SRR037945.9083207_1_16629_129
GCAGCAGCCATTGCTGTCTTCTTTGATGCCTGCTTAGCCTTTTTTTCTTCCTTTGCAGCCCTTATATCCTTCTCTC
+
BCCBCC@CCCAC@B@:BBABBBB?/=:%<B65=@?-/;BABAAB=25;?5B#########################
@SRR037945.9088213_1_16629_342
TGTTTCCTTCTGTAGAGGATAGTCCAGTTTATCTGCCGAGGATTCCTTTTTGAAAAGAATTCTGACTCACATTTTT
+
?6>ABBBBA@?46<.:81:'8#######################################################
@SRR037945.9097634_1_16629_337
TCTTGTGTTTCCTTCTGTAGAGGACAGTCCAGTTTATCTTCCCAGGATTCCTTTTTTAAAGGAATTCTTATTCCCA
+
BAB??>6<BB>@@@?>07<7888>982/6###############################################
@SRR037945.9103328_0_16629_367
AAACACCCCGCCGTGCAGTCAAATTCCAACGAGCCATCACTTGCGCATCTCTTTCTGCTCTAATGGCCAACAGGAA
+
8*)(:*6C:6B6@CA;7?<B+54*@<@AB,5*?:BB########################################
@SRR037945.9104608_1_16629_55
CACCAACTCTGGGGGCAGAGACCTTCACAGGCTTCACAATCTTTTGTTTAGTTTCTGCCTTTTTGGGGGCCTTTGC
+
BBACBA@BBB7A?=ABA@B;4=@@@<6:@::6@?)65=6;6>@A=(3==,''0(445578>?/6(/86856/755#
@SRR037945.9104891_1_16629_315
TGAATTTCTTCCGACTGCCCTTTCTTGTGTTTCCTTCTTTAGAGGACAGTCCAGTTTATCTTCCGAGGATTTCTTT
+
B@A;@ABABBAA::<;7=??@@A=A>?:6=A@:>>#########################################
@SRR037945.9127053_0_16629_174
TGCAGTTTCAGCGGGTACAAGATCTACCCGGGACACGGGCGGCGCTACGCCCGGACCGACGGGAAGGGTTTCCCGT
+
@2A?<;=?<7,<>206?=09'9/=4,9::43#############################################
@SRR037945.9170105_1_16629_52
TCCCACCAACTCTGGGGGCAGAGACCTTCACAGGCTTTACAGTCTTTTTTTTTTTTGCTTCCTTTTTTGTGGGCTT
+
BAAABBAB>@A?B:4/8<?75977::@?################################################
@SRR037945.9190584_1_16629_76
CCNTCACAGGCTTCACAATCTTTTGTTTAGGTGCTGCCTTTTTGGGGGCCTTTGCAGCCGCCCTTTTTTTCTNTTT
+
B<%=?3@B<ABAB@:B<A?)?BAB1?A?16133:23>@<A:(;#################################
@SRR037945.9195877_1_16629_58
CAACTCTGGGGGCAGAGACCTTCACAGGCTTCCCCATCTTTTTTTTAGGTTCTGCCTTTTTGGGGGCCTTTTCCGC
+
B>>BBBB@AA=@@5;=<7ABBB<,=73?A?A:+5'+0?;@####################################
@SRR037945.9201747_1_16629_55
CACCAACTCTGGGGGCAGAGACCTTCACAGGCTTCACAATCTTTTTTTTAGGTGCTGCCTTTGTGGGGGCCCTTGC
+
BABB<=B@B<<@??=A;=;@;;@9>=:;25;8??3(98=48@A>=38=7,1.868--.868###############
@SRR037945.9212590_1_16629_199
GCTCTCGCTGGGCTTTCCTAACCTCTGGTTTCTGATTCCTCTTGGCCATTTTATCAGCAAGAGATGCACCAGTGAT
+
BBCCBCCBABBBACCABC@B>CBA?BBB=BB@:(0=AA@?AB>7:A@9############################
@SRR037945.9230235_1_16629_95
CTTTTGTTTAGGTGCTGCCTTTGTGGGGGCCTTGGCAGCCGCCATTGCTGTCTTTTTTTATGCCTTCTTTGCCTTT
+
BBBCBBBBBCBA@@BBBBABB@8@ABBAAAA>?77<########################################
@SRR037945.9239811_0_16629_354
GAAATTCAAAAGAAAAGAACCCGCCGTGCAGTCAAATTCCAACGAGCCATCACTGGTGCATCTCTTTCTTATATAA
+
BB:8ABB@BB?BABBB@BBBBB?BB@>8?59=<39??A><3>7599==42=;=24698##################
@SRR037945.9256189_1_16629_424
GAAACTGGAAAACCTTCCCGTCGGTCCTGGCGTAGCGCCGCCCGTGTCCCGGGTAGATCTTTTACCCCCTGAAACT
+
AA@@BBB>6;?;@B@BABBA<A===AA311:#############################################
@SRR037945.9270899_1_16629_57
CCAACTCTGGGGGCAGAGACCTTCACAGGCTTCACAATCTTTTTTTTATGTTCTTCCTTTTTTGGGGCCTTTGCAG
+
BCCCBBB=<<<>@BB?A6AABBBB@A?1;?>@5:9<A787AB?6>B>'%&/)-0--69##################
@SRR037945.9307825_1_16629_170
TTTTGCTTCCTTGGCAGCCCTGATAGCCTGCTCTCGCTGGGCTTTCCTAACCTCTGGTTTCTTATTCCTCTTTGCC
+
ABB@:BBBAB@A;3@@<AA@437;23??3/<;><7(94.158<==6=36###########################
@SRR037945.9336658_1_16629_70
CAGAGACCTTCACAGGCTTCACAATCTTTTGTTTAGGTGCTGCCTTTGTGGGGGCCTTTGCAGCCGCCCTTTCTTT
+
BAAB@BBCCBBB@4>;BBA>8A279<ABB<'<B@/6378=45<@<A@(33;#########################
@SRR037945.9341367_1_16629_70
CAGAGACCTTCACAGGCTTCACAATCTTTTGTTTAGGTGCTGCCTTTTTTGGGGCCTTTGCAGCAGCCCTTTCTTT
+
BBAC>ABBBCCBBAA@@BBB@?2??(?ABC/BB='1+7(:9(2<;AB77(<9>7######################
@SRR037945.9344179_0_16629_379
GTGCAGTCAAATTCCAACGAGCCATCACTGGTGCATCTCTTGCTGATATAATGGCCAAGAGGAATCAGAAACCAGA
+
ABCCBCBC?=BBBCCCCCAAACCC@@4BBBB@@B4=BAAB=0>=57;;=;;;>@BA4177:;6;4<>99=5;=###
@SRR037945.9344207_1_16629_57
CCAACTCTGGGGGCAGAGACCTTCACAGGCTTCACAATCTTTTTTTTAGGTGCTGCCTTTTTGGGGGCCTTTGCAG
+
BCCAABBBABA@@B??B>7?BAAA>A:94?@>7(7%)81>AA>+<B8%*.0%.4/2:5##################
@SRR037945.9362294_0_16629_138
GGCAGGCCGACATCTATCACCATTAAGGTCCAGCTGTGCCGTTTCAGCGGGTACAACATTTACCCCCGCCACGGGG
+
@@@=0+9=.02%.A@AA>3>########################################################
@SRR037945.9373341_1_16629_49
GTTTCCCACCAACTCTGGGGGCAGAGACCTTCACAGGCTTCCCAATCTTTTTTTTTTGTTCTTCCTTTTTTGGGGC
+
2@C6CC@4B@7=B?B20-8?<AA<)0?8?@596A;1=B6<0/@)7-84=A<+;B:'10/332'3922715&6<?##
@SRR037945.9378570_0_16629_258
GCAAAATGTGAGTCAGCATTCCTTTCCAAAAGGAATCCTCGGCAGATAAACTGGACTGTCCTCTACAGAAGGAAAC
+
@CB;;ACCBCACBC@CCBA@BCA@@CB5A?4?>5=?CC<CBB>)8/5A??@:A>/=9(=BB46#############
@SRR037945.9382642_1_16629_156
GCCTGCTTAGCCNTTTTTGCTTCCTTGGCAGCCCTTATAGCCTGCTCTCGCTGGGCTTTCCTAACCTCTGGTTTCT
+
:BCBCCBB@?B?%:BBBA?BBABBB>5>BC@BCC3.<:8:@C23><9@3'<3-47@<B?>@6)6>?537%':B=+=
@SRR037945.9387926_1_16629_156
GCCTGCTTAGCCTTTTTTGCTTCCTTGGCAGCCCTGATAGCCTGCTCTCGCTGGGCTTTCCTAACCTCTGGTTTCT
+
ACC5CCB@7ACAA;?AC;/@C;C>@;+5=98@A@.%8:<3?A93=8?58)<)433:8@?8################
@SRR037945.9426586_1_16629_190
TGATAGCCTGCTCTCGCTGGGCTTTCCTAACCTCTGGTTTCTGATTCCTCTTTGCCATTATATCAGCAAAAGATTC
+
@@B=+=A@@8??@@?>9?134:;>@8:9747539##########################################
@SRR037945.9453152_1_16629_237
CTCTTGGCCATTATATCAGCAAGAGATGCACCAGTGATGGCTCGTTTGAATTTTACTTCACCGCGGGTTTTTTTTT
+
BBCCB>=CCCBCB@ABBB??AB:>:@7';B?B:3<1>6(7;:0)5=)73<##########################
@SRR037945.9454896_1_16629_100
GTTTAGGTGCTGCCTTTGTGGGGGCCTTGGCAGCAGCCATTTCTTTCTTCTTTTATTCCTTCTTATCCTTTTTTTT
+
BBBBCA<?ACBABCBBB>BA>>>?AB@>':@@>?4.;AB<9'9;0<9;=18#########################
@SRR037945.9456017_1_16629_334
CTTTCTTGTGTTTCCTTCTGTAGAGGACAGTCCAGTTTATCTTCCGAGGATTCCTTTTTTAAAGGAATGCTTACTC
+
BCCBBBA=B@ABBBCBB@@>?@0@@BBA>)8AB>?AB?5?8A6?>+137)9B2?:ABA5#################
@SRR037945.9464586_1_16629_54
CCACCAACTCTGGGGGCAGAGACCTTCACAGGCTTCCCAATCTTTTTTTTTGTTTCTTCCTTTTTTTGGGCCTTTT
+
BCBBCBBBAB@9/</8ABAB:>?B@@>A<>72=@>'%,3:5*6@################################
@SRR037945.9470139_1_16629_50
TTTCCCACCAACTCTGGGGGCAGAGACCTTCACAGGCTTCACAATCTTTTTTTTATGTGCTTCCTTTTTGGGGGCC
+
ABBBBBBABAB@@AA@>===?96:5?@@>?=1;;88<@=+'2/28/<#############################
@SRR037945.9475617_1_16629_49
GTTTCCCACCAACTCTGGGGGCAGAGACCTTCACAGGCTTCACAATCTTTTTTTTAGGTTCTGCCTTTTTGGGGGG
+
BBBBCCCCBCCBBCCB<CC@?CCBA>BBABBBCABB9B?@1)A4;<*>BB=5@B?127:'.:'.6@BCA:'):@<#
@SRR037945.9494969_1_16629_47
GCGTTTCCCACCAACTCTGGGGGCAGAGACCTTCACAGGCTTCACAATCTTTTTTTTAAGTGCTTCCTTTTTTGGG
+
BBBA?BCB@*@C;;BBBBA@A@>B7-=;>AB<7B2@9=@@@?>19)((;4@@8#######################
@SRR037945.9512121_1_16629_134
AGCCATTGCTGTCTTCTTTGATGCCTGCTTAGCCTTTTTTTCTTCCTTTGCAGCCCTTATAGCCTTCTCTCGCTTG
+
?>BCA@@?BB?@B@C@BCA4?@@BA@>@A@;>?@<BBBB?(3@@6?:@07>#########################
@SRR037945.9523654_1_16629_55
CGCCAACTCTGGGGGCAGAGACCTTCACAGGCTTCACAATCTTTTTTTTAGGTTCTTCCTTTTTGGGGGCCTTTGC
+
B@BA;9>?B>?;?<7>:0712<A?>>4:000:9;+%6%1236##################################
@SRR037945.9532086_0_16629_413
ATCTCTTGCTGATATAATGGCCAAGAGGAATCAGAAACCAGAGGTTAGGAAAGCCCAGCGAGAGCAGGCTATCAGG
+
@CCCBBC?B@B@ABAB=B@BA@?@<4=A=@A@@::>@7=:3:;;=<;68<=7*.>8;###################
@SRR037945.9555275_1_16629_55
CACCAACTCTGGGGGCAGAGACCTTCACAGGCTTCACAATCTTTTTTTTAGGTGCTGCCTTTTTGGGGGCCTTGGC
+
BBBC@;@BBAB@@A?B>@@?AAB@@>1@=?<AAA)38=36)7AB=-=B9%,/431/'.96?###############
@SRR037945.9574750_1_16629_462
CGCCCGTGTCCCGGGTAGATCTTGTACCCGCTGAAACTGCCCAGCTCTACCTTCCTGGTGATAGATGTCGGCCTGC
+
A@?AA6>2'<1=?>=,>98A?9A39/7#################################################
@SRR037945.9614653_1_16629_96
TTTTGTTTAGGTGCTGCCTCTGTGGGGGCCTTGGCAGCAGCCATTTCTTTCTTTTTTTATTCCTCCTTTGCCTTTT
+
@CCBAB@?B@>;>B;A@?B@B1=:33=8=@?#############################################
@SRR037945.9622398_0_16629_308
CTGGACTGTCCTCTACAGAAGGAAACACAAGAAAGGGCAGTCGGAAGAAATTCAAAAGAAAAGAACCCGCCGTGCC
+
BBB?;ABBABBBB=2@3>5>====5@5?<9<:<=666;764779/:12::494-,60.3;################
@SRR037945.9659059_0_16629_410
TGCATCTCTTGCTGATATAATGGCCAAGAGGAATCAGAAACCAGAGGTTAGGAAAGCCCAGCGAGAGCAGGCTATC
+
@BBABCBBBB:BB=?@AABBB<?@=:><<6;<?<:=/9@@;=/6633694)-;?######################
@SRR037945.9665715_0_16629_136
CCCGCAGGCCGACATCTATCACCATGCATGTCGAGCTGTGCAGTTTCATCGGGTACAAAACCTACCCGGGACACGG
+
9:*+@*=9A@22,?;CCBBB595@9**0):>>**;A2(0'=*==6@A)6*/>C:;-####################
@SRR037945.9699762_1_16629_66
GGGGCAGAGACCTTCACAGGCTTCACAATCTTTTTTTTAGGTGCTTCCTTTTTGGGGGCCTTGGCAGCCGCCCTTT
+
BBBBA;@=??BCBB@;A8?@BA@90=/5888AB;(<B<'155%71%8@9?:'8-0#####################
@SRR037945.9708556_1_16629_58
CAACTCTGGGGGCAGAGACCTTCACAGGCTTCANAATCTTTTTTTTAGGTGCTTCCTTTTTTGGGGCCTTTGCCGC
+
BBCCACB@A=A@B8A36?BBA?=7?964<AA9/%5362@BBB;=B@012###########################
@SRR037945.9714113_1_16629_117
GTGGGGGCCTTGGCAGCAGCCATTGCTTTCTTCTTTTATTCCTGCTTAGCCTTTTTTTCTTCCTTTGCAGCCCCTA
+
BAB>BCCCCBCABCCBB>>BA<:<(;:(9@B@,=B@(17%8A3%7<:/%;A3@CBB>(-;?###############
@SRR037945.9726005_1_16629_343
GTTTCCTTCTGTAGAGGACAGTCCAGTTTATCTTCCGAGGATTCCTTTTTGAAAGGAATGCTGACTCACATTTTTC
+
A@BBCBBCCCB?C@BB@?B+9BCA14;AA6B5;(@B;4=9+6:9@?@#############################
@SRR037945.9731859_0_16629_167
CGATCTGTGCAGTTTCAGCGGGTACAAGATCTACCCGGGACACGGGCGGCGCTACGCCCGGACCGACGGGAAGGGT
+
ABB@A<@4AB@BAA<A;AAA<A,A35A2<>32,9?=2#######################################
@SRR037945.9733412_1_16629_402
GCTGACTCACATTTTGCATTAAGAAACTGGAAAACCTTCCCGTCGGTCCTGGCGGAGGGCCGCCCCCCCCCCCGGG
+
<@@B;A?@@B;<B@@,A?@A>?=;:8=??=;@A??A=;=A####################################
@SRR037945.9742663_1_16629_72
GAGACCTTCACAGGCTTCACAATCCTTTTTTTAGGTGCTGCCTTTTTGGGGGCCTTTGCAGCCCCCCTTTCTTTCT
+
B=;BCCB?B4BCBBCBB<*?B<<:A7A<(>B9',':4>02<?5@9-<19:5;########################
@SRR037945.9761275_0_16629_160
TGAAGGTCGAGCTGTGCAGTTTCAGCGGGTACAAGATCTACCCGGGACACGGGCGGCGCTACCCCCGGACCGACGG
+
@A=*96?B927BB;?6A9A8=@=='<9;?1/=9?,=7'019?##################################
@SRR037945.9793642_1_16629_58
CAACTCTGGGGGCAGAGACCTTCACAGGCTTCCCAATCTTTTTTTTAGGTGCTGCCTTTTTGGGGGCCTTGGCAGC
+
BBCBBBBBBBAB@1?A==BB<BB@>2;@A@>+'<1<<.;AA;'7@9++-4(3511:####################
@SRR037945.9822105_1_16629_31
CTGCTCTACCACACTAGCGTTTCCCACCAACTCTGGGGGCAGAGACCTTCACAGGCTTTACAATCTTTTTTTTTTT
+
BB:CBCCCBBCACBBC>A1=BB@AABBABA@>?:&*%*7:8&;4<??=>6##########################
@SRR037945.9839312_0_16629_308
CTGGACTGTCCTCTACAGAAGGAAACACAAGAAAGGGCAGTCGGAAGAAATTCAAAAGAAAAGAACCCGCCGTGCA
+
BBBB@BAB@BB@@A>B>?AA@@A@AA@@<=7:B?@?<@>69A8=5?:7=@B@;9@>@6@ABB(;=-=>########
@SRR037945.9847975_0_16629_247
AGTTTCTTAATGCAAAATTTGACTCATCATTCCTTTCTAAAAGTAATCCTCGGCAGATTAACCTGACTATCCTCTA
+
2@>-A*AC(-<+:?@68>+3'5-)7=;44)>)@7?#########################################
@SRR037945.9849128_1_16629_318
ATTTCTTCCGCCTGCCCTTTCTTGTGTTTTCTTCTGTAGAGTTTATTGCAGTTTTTTTGCTGGGAATTTCTTTTTG
+
B@7<4*1*?(2A3)A*/@@<.35#####################################################
@SRR037945.9852871_0_16629_178
GTTTCAGCGGGTACAAGATCTACCCGGGACACGGGCGGCGCTACTCCCGGACCGACGGGAAGGTTTTCCAGTTTTT
+
A@@B@B9B>A;6=4AA6>=,9;,3<4';################################################
@SRR037945.9857652_0_16629_481
CTATCATGGCTGCCAAGGAAGCAAAAAAGGCTAAGCAGGCATCAAAGAACACAGCAATGGCTGCTTCCCAGGCCCC
+
B?B9B>+:/@7/@BA9=;/7557<<?422.6#############################################
@SRR037945.9860683_1_16629_78
TTCACAGGCTTCACAATCTTTTTTTTAGGTGCTGCCTTTTTTGGGGCCTTTGCAACAACCCTTTCTTTCTTTTTTT
+
BBAB?@9>BBC+%73@9:ABA@)AB=%)*4)4:1184@A#####################################
@SRR037945.9865988_0_16629_155
CACCATGAAGGTCGAGCTGTGCAGTTTCAGCGGGTACAAGATCTACCCGGGACACGGGCGGCGCTACCCCCGGACC
+
ABABBB?BAA>;A=AA=A=>A=AA9A=:>9A=>=:=97A193;199##############################
@SRR037945.9873331_0_16629_437
GAGGAATCAGAAACCAGAGGTTAGGAAAACCCAGCGAGAGCAGGCTATCCGGGCTTCCAAAGAAACAAAAAAAGCA
+
ABCB<BCBCBBA4BC>@>BBA5>BBBA?%=>=075551??7###################################
@SRR037945.9878540_1_16629_51
TTCCCACCAACTCTGGGGGCCGCGACCTTCACCGGCTTCCCCATCTTTTTTTTTGGTGCTGCCTTTTTTGGGGGCC
+
BBBCB>BBB>B;?CBBA4BA(>(;=ABBBB9?'1?=>87'226;..9@>###########################
@SRR037945.9881004_1_16629_125
CTTGGCAGCAGCCATTGCTGTCTTCTTTTATTCCTGCTTAGCCTTTTTTTCTTCCTTTGCAGCCCTTTTAGCCTTC
+
BCC@BCB??3,8B>>B@@@6?*?B->BA/98,=B/'7?<)).;:BBBB?7(8########################
@SRR037945.9885052_1_16629_80
CACAGGCTTCACAATCTTTTTTTTAGGTGCTGCCTTTTTGGGGGCCTTTGCAGCAGCCCTTTCTTTTTTTTTTTTT
+
BC@BA>BBCA>A>57=BBB@(>B@459<5?00<@?A='9'599?################################
@SRR037945.9904562_1_16629_101
TTTAGGTGCTGCCTTTGTGGGGGCCTTGGCAGCAGCCATTGCTGTCTTCTTTTATGCCTTCTTTTCCTTTTTTTCT
+
BAAA<4:=@<@AB@B9-;?7;74<@0##################################################
@SRR037945.9922816_0_16629_305
AAACTGGACTGTCCTCTACAGAAGGAAACACAAGAAAGGGCAGTCGGAAGAAATTCAAAAGAAAAGAACCCGCCGC
+
>BAC8)?:B<B@CBBB=6A>4>B@<.96;9A996:<@:9:;6237+78;**654372<>;16/:7-107?######
@SRR037945.9929617_1_16629_482
CTTGTACCCGCTGAAACTGCACAGCTCGACCTTCATGGTGATAGATGTCGGCCTTCAGATCGGAAGAGCGGTTCAG
+
BCBBA<ACCBB@8@7;B97@>B>7?>><==A>>>(9>79<63-/75##############################
@SRR037945.9937008_1_16629_294
GCACGGCGGGTTCTTTTCTTTTGAATTTCTTCCGACTGCCCTTTCTTTTTTTTCCTTCTTTAGAGGACAGTCCCGT
+
BCACCBCCCBBBAABBBB@BB=)9?BBB<>B<@03<3%<BB<BA4@=.?)?B?);#####################
@SRR037945.9948810_0_16629_393
CAACGAGCCATCACTGGTGCATCTCTTGCTGATATAATGGCCAAGAGGAATCAGAAACCAGAGGTTAGGAAAGCCC
+
B@;A@BABB3ABAABA@@@A2?@BA@@@=@?@=@>?=<6(>>3<6/398857+1:@@=<866323442/5<9####
@SRR037945.9976827_1_16629_50
TTTCCCACCAACTCTGGGGGCAGAGACCTTCACAGGCTTCACAAACTTTTTTTTAGGTGCTTCCTTTTTTGGGGGC
+
BBBBBB<A?:7@C?B@=@8@@@>;8==>/8=56;668>A)131)%02<############################
@SRR037945.9978598_1_16629_57
CCAACTCTGGGGGCAGAGACCTTCACAGGCTTCACAATCTTTTTTTTAGGTGCTTCCTTTTTGGGGGCCTTTGCCG
+
BB@CBB@BABAB<C>@BA=BBAAC?@5;@ABB)):*<43;AA?2<@6%,1<,-)%4;9@@################
@SRR037945.9980551_1_16629_209
GGCTTTCNTAACCTCTGGTTTCTGATTCCTCTTGGCCATTATATCAGCAAGAGATGCCCCNGTGATGGCTCCTTTT
+
BABBBB?%8=@BCAC@BBBBAA<8=>BBB@BA=>?BB;<#####################################
@SRR037945.9984200_1_16629_50
TTTCCCACCAACTCTGGGGGCAGAGACCTTCACAGGCTTCCCAATCTTTTTTTTTGGTGCTGCCTTTTTGGGGGCC
+
ABACB@6@B>;@ABA@??=?=.5<37??=<##############################################
@SRR037945.9986930_0_16629_165
GTCGAGCTGTGCAGTTTCAGCGGGTACAAGATCTACCCGGGACACGGGCGGCGCTACGCCCGGACCCACGGGGAGG
+
BBBABAA@A:B@;@@B@@5>@:@B66=6<753267<A<%245##################################
@SRR037945.9987009_1_16629_343
GTTTCCTTCTGTAGAGGACAGTCCAGTTTATCTGCCCAGGATTCCTTTTTGAAAGGAATGCTTACTCACATTTTTC
+
B@BBBCBBB@:BB@@@A7A578AB5,2@;)8@-0<9%,56129#################################
@SRR037945.9988767_1_16629_196
CCTGCTCTCGCTGGGCTTTCCTAACCTCTGGTTTCTGATTCCTCTTGGCCATTATATCAGCCAGAGATGCACCCCT
+
BCBBC@C6B@B?A=?BAB@A@?BA@@9@@?>=A=96%%7B<:##################################
@SRR037945.9992614_1_16629_80
NACAGGCTTCACAATCTTTTTTTTATGTTCTTCCTTTTTTTGGGCCTTTTCAACAACCATTTCTTTTTTTTTTTTT
+
%0<<5'5;8676:<7858##########################################################
@SRR037945.9999206_1_16629_64
TGGGGGCAGAGACCTTCACAGTCTTCACGATCTTTTTTTTATTTGCTTCCTTTTTTGGGGCCTTTGTAGCAGCCCT
+
B?:3=9><.?09::?=7777)(7;<49.%0037??#########################################
@SRR037945.10001937_0_16629_543
GCTGCCAAGGCCCCCACAAAGGCAGCACCTAAACAAAAGATTGTTAATCCTTTGAAGGTCTCTGCCCCCACAGTTG
+
BBB?CCCB;BB?@BC@@ABB35)8-)A:/('497@<@=2;@:2#################################
@SRR037945.10033443_0_16629_547
CCAAGGCCCCCACAAAGGCAGCACCTAAACAAAAGATTGTGAAGCCTTTGAAGGTCTCTGCCCCAGATCGGAAGAG
+
BBAB=<@A@BA@=@B@:7@@=?<6=@;@@79@@:148<)8469,377'3(36351427##################
@SRR037945.10047093_1_16629_343
GTTTCCTTCTGTAGAGGACAGTCCAGTTTATCTGCCGAGGATTCCTTTTTGAAAGGAATGCTTACTCACATTTTTC
+
BBBCCBBBBC@@B<BB?BA?8=@>8;>A=)>:;';?3*57558'=:@B############################
@SRR037945.10086978_1_16629_101
TTTAGGTGCTGCCTTTGTGGGGGCCTTGGCAGCAGCCATTTCTTTCTTCTTTTATTCCTGCTTTCCCTTTTTTTCT
+
BCAB927>B?6;@BA>->@>@;7?@8@;>4'17+.392720###################################
@SRR037945.10088690_0_16629_445
AGAAACCAGAGGTTAGGAAAGCCCAGCGAGAGCAGGCTATCAGGGCTGCCAAGGAAGCAAGAAAGGCTAAGCAGGC
+
B@4;BBB?;4@@>AA:<??<4;?@96<<################################################
@SRR037945.10088943_1_16629_47
GCGTTTCCCCCCAACTCTGGGGGCAGAGACCTTCACAGGCTTCCCAATTTTTTTTTTATGTTCTTCCTTTTTGGGG
+
BCC?A7BB@*;B>2>BBA@?>?;AA@B6A@A<@9'>########################################
@SRR037945.10105638_0_16629_137
CGGCAGGCCGACATCTATCACCATGAAGGTCGAGCTGTGCAGTTTCAGCGGGTACAAAATCTACCCGGGACCCGGG
+
ABAB@A=@AA=?=9;698;(<B:66AA1>335,0>6&:14(0;#################################
@SRR037945.10115174_1_16629_326
CGACTGCCCTTTCTTGTGTTTCCTTCTGTAAAGGACCGTCCAGTTTATCTGCCGAGGATTCCTTTTTGAAAGGAAT
+
B=@CBA@BBBCBBBB>@BAAB@A@B@92=1%8;??4%./?>###################################
@SRR037945.10148649_0_16629_195
ATCTACCCGGGACACGGGCGGCGCTACGCCAGGACCGACGGGAAGGTTTTCCCGTTTTTTAATGCAAAATTTTAAT
+
ABBB>BBB=@B@?5B@>?====7833<.6;/6887>,3######################################
@SRR037945.10150101_1_16629_46
TGCGTTTCCCACCAACTCTGGGGGCAGAGACCTTCACAGGCTTCACAATCTTTTTTTTTTTTTCTGCCTTTTTTGG
+
BA@A@@@@@@@@>96;=>@:;566:3733487:91#########################################
@SRR037945.10150992_0_16629_137
CGGCAGGCCGACATCTATCACCATGAAGGTCGAGCTGTGCCGTTTCCGCGGGTACAAAATCTACCCCGGGCCCCGG
+
AA@A2?5BA63>)4?688?2?#######################################################
@SRR037945.10154797_1_16629_120
GGGGCCTTGGCAGCAGCCATTGCTGTCTTCTTTTATGCCTTCTTTTCCTTTTTTTCTTCCTTGGCCGCCCCTCTAC
+
BBBBCCBB>C@??C<;BA8<=@>;'<;@A>@B;'16)9>:(96;'%:96?BBA#######################
@SRR037945.10158384_1_16629_108
GCTGCCTTTGTGGGGGCCTTGGCAGCAGCCATTGCTGTCTTCTTTTTTTCCTGCTTTGCCTTTTTTTCTTCCTTTG
+
BAABCCBBB?A?@BBB?BAAA=A@<1?62<@:;--6,:######################################
@SRR037945.10170695_1_16629_157
CCTGCTTAGCCTTTTTTGCTTCCTTGGCAGCCCTGATAGCCTGCTCTCGCTTGGCTTTCCTAACCTCTGGTTTTTT
+
BBCA?CCCACCCCBCBA<BB<BCA@.(BBAABB=:5?14=@5(136:7(63'6<######################
@SRR037945.10172180_1_16629_182
GGCAGCCCTGATAGCCTGCTCTCGCTGGGCTTTCCTAACCTCTGGTTTCTGATTCCTCTTTGCCATTTTTTCAGCA
+
@BB=@CCC<=;<9;@C=>@>A><8>8506?:A>>B83';B:=8227<>17+*:?4>####################
@SRR037945.10180240_1_16629_316
GAATTTCTTCCGACTGCCCTTTCTTATGTTTCCTTCTTTAGAGGACAGTCCAGTTTATTTTCCCAGGATTTCTTTT
+
ACCBBCBBBCC?BBA>BBC@BC@ABAA1ABCABBA@?)AA<@;4<>?0/3:5%8@=*:##################
@SRR037945.10193970_0_16629_59
AATTTAGGTAGTAGATTCTCTCCCTCTTCCCTATAAGGTTCTCCCCTTATTCTTTCTTTTTCTTCTCCATTTTTTC
+
=6@CCC91&0/(/<(<B>>B=3?:986-<8;9);?;-'4=523?-%9)08<(;B8+;>>)>/;#############
@SRR037945.10245286_0_16629_396
CGAGCCATCACTGGTGCATCTCTTGCTGATATAATGGCCAAGAGGAATCAGAAACCAGAGGTTAGGAAAGCCCCGC
+
B??ABC>>@5@=8@<=B;@BBBA@=A;/4969858/1<=202.373963908:637####################
@SRR037945.10254774_1_16629_139
TTGCTGTCTTCTTTGATGCCTGCTTAGCCTTTTTTGCTTCCTTTGCAGCCCTGATTGCCTTCTCTCCCTGGGCTTT
+
ABBBA@@AAA?BB?4=:<@?<4:@;1&5?<@?@A8'07<36###################################
@SRR037945.10260378_1_16629_61
CTCTGGGGGCAGAGACCTTCACAGGCTTCACAATCTTTTTTTTAGGTGCTGCCTTTTTTGGGGCCTTTGCCGCCGC
+
ACCACBA@7BB@B@BBC;BB@BA7@BBB53=1=8*;@B;'?B>.%/5,56-.;/B?;###################
@SRR037945.10291179_1_16629_331
GCCCTTTCTTGTGTTTCCTTCTGTAGAGGACAGTCCAGTTTATCTTCCGAGGATTCCTTTTGGAAAGGAATGCTTA
+
BCCCCCCCCC=B@CBABC@BCACC>AABA4B+2??B-;@AA88A3)<@)'4:)8@AB7BB>###############
@SRR037945.10300062_0_16629_190
ACAAGATCTACCCGGGACACGGGCGGCGCTACGCCAGGACCGACGGGAAGGTTTTCCAGTTTCTTAATTCAAAATG
+
BABA?BAB@9ABB?A@BBB@@<<?5/>;B@A@,>=-07?;9%3:5:307396<@######################
@SRR037945.10315337_0_16629_434
CAAGAGGAATCAGAAACCAGAGGTTAGGAAAGCCCAGCGAGAGCAGGCTATCAGGGCTGCCAAGGAAGCAAAAAAG
+
B<@B4@B@AABC@BCBABBA@B@@A6@?BAB7BAA31?964@;=@8;=<=/'/157####################
@SRR037945.10321884_1_16629_50
TTTCCCACCAACTCTGGGGGCAGAGACCTTCACAGGCTTCACAATCTTTTTTTTATGTGCTTCCTTTTTGGGGGCC
+
ABAB?AAA@>;?B@A;B?==@:-79/57B>1,16<<6;<(+///1'1@############################
@SRR037945.10324402_1_16629_287
TTTGACTGCACGGCGGGTTCTTTTCTTTTTAATTTCTTCCGACTGCCCTTTCTTTTGTTTCCTTCTTTAGAGGACA
+
BB@?:B@>A?AA@?9<57<4;BB<59@?6%.46@=37@64####################################
@SRR037945.10328586_1_16629_358
GGACAGTCCAGTTTATCTGCCGAGGATTCCTTTTGGAAAGTAATGCTTACTCACATTTTGCATTAAGAAACTGGAA
+
BCCB??ACB@BAB@@@B?AA@3:@@7:B@B@AB;-56>?;9?A5%15%48:6.:-4?@##################
@SRR037945.10328928_1_16629_70
CAGAGACCTTCACAGGCTTCACAATCTTTTGTTTAGATGCTTCCTTTTTTGGGGCCTTTGCCGCCGCCACTTCTTT
+
BCA<BBBC@BCBBBBBBB@4<;)84<ABB7%:B@'.-3+0.)1>4@@9############################
@SRR037945.10335329_0_16629_374
CCGCCGTGCAGTCAAATTCCAACGAGCCATCACTGGTGCATCTCTTGCTGATATAATGGCCAAGAGGAATCAGAAA
+
BB@BBA?A?;?@A;A@BA@A>7>@A<@@/3<2<9;;;<=:7=@#################################
@SRR037945.10342790_0_16629_115
TTTCTCTTCGCCATCTTTACCCCGGCAGGCCGACCTCTATCACCATGAAGGTCCCCCTTTGCCCTTTCCCCGGGTC
+
9B@A@A@??<BA9<?@>;0@########################################################
@SRR037945.10362319_1_16629_47
GCGTTTCCCACCAACTCTGTGGGGAGAGACCTTCACAGGCTTTAAAAACCTTTTTTTAGGTTCTTTCTTTTTTTTG
+
B*1(ABB8<:39)?##############################################################
@SRR037945.10411732_1_16629_65
GGGGGCAGAGACCTTCACAGGCTTCACAATCTTTTTTTTATGTGCTGCCTTTTTGGGGGCCTTTGCAGCAGCCCTT
+
AA4>BCCBB@@BCBBBBB@.=AAB23<;?<7>BB@/>B=(%%7'03'4;=B>;9'4;###################
@SRR037945.10425537_0_16629_137
CGGCAGGCCGACATCTATCACCATGAAGGTCGAGCTGTGCAGTTTCAGCGGGTACAAAATCTACCCGGGACACGGG
+
BBBC=A@BB?=A?>A>>>B?BA09;;80979,3;=93917.29#################################
@SRR037945.10426775_0_16629_165
GTCGAGCTGTGCAGTTTCAGCGGGTACAAGATCTACCCGGGACACGGGCGGCGCTACCCCCGGACCCACGGGAAAG
+
ABB4@@AB@<?B5ABBBA@ABA@69A=999A=B@A?BA01===35&54/<##########################
@SRR037945.10430343_1_16629_297
CGGCGGGTTCTTTTCTTTTTAATTTCTTCCGACTTCCCTTTCTTTTGTTTCCTTTTTTATAGGACCATCCCATTTT
+
BABCBBA:B+=@BB:=BB<,:;5@?)<?+7''3-%*>@6AA*>@3?)<BB,#########################
@SRR037945.10449327_1_16629_55
CACCAACTCTGGGGGCAGAGACCTTCACAGGCTTCACAATCTTTTTTTTAGGTGCTGCCTTTCTGGGGGCCTTTGC
+
B>BB>4=@BAAAA@@A748=AAAB?<<@<=:>@@9,7,6979A#################################
@SRR037945.10456680_1_16629_323
TTCCGACTGCCCTTTCTTGTGTTTCCTTCTGTAGAGGACAGTCCCGTTTATCTGCCGAGGATTCCTTTTTGAAAGG
+
BBCBA<?B@BBBBABB@B??8?BB?BAA@@=7/167917431=#################################
@SRR037945.10472407_0_16629_379
GTGCAGTCAAATTCCAACGAGCCATCACTGGTGCATCTCTTGCTGATATAATGGCCANGAGGAATCAGAAACCAGA
+
B?ABBABB@2<BABBBB>;@@AA;>?;;AA:6>=0>><1>?126################################
@SRR037945.10488759_1_16629_315
TGAATTTCTTCCGACTGCCCTTTCTTGTGTTTCCTTCTGTAGAGGACCGTCCCGTTTATCTGCCGAGGGTTCCTTT
+
BB;)?BBBCBB?A3@BBBB@BBB@B?A@B@BB?A@AAA@;<866:###############################
@SRR037945.10490857_0_16629_252
CTTAATGCAAAATGTGAGTCAGCATTCCTTTCCAAAAGGAATCCTCGGCAGATAAACTGGACTGTCCTCTACAGAA
+
BCA<A>BCC?CBA;>@BBBBC@@4ABBCBB>@B;?@B=<>9;BB8<07<67959<:####################
@SRR037945.10502850_1_16629_96
TTTTGTTTAGGTGCTGCCTTTGTGGGGGCCTTGGCAGCAGCCATTTCTTTCTTTTTTTTTTCCTTTATCGGGAGGG
+
ABBBB@B@BA@?A?;(:@AA?77A@@<;<;@@<;7#########################################
@SRR037945.10503496_0_16629_246
CAGTTTCTTAATGCAAAATGTGAGTCAGCATTCCTTTCCAAAAGGAATCCTCGGCAGATAAACTGGACTGTCCTCT
+
?>CBABABA@BAA@<<A@@B>@A>@@>9=:@@?@@A@@=81;6:==?6:>##########################
@SRR037945.10518113_1_16629_348
CTTCTGTAGAGGACAGTCCAGTTTATCTGCCGAGGATTCCTTTTTGAAAGGAATTCTGACTCACATTTTGCATTAA
+
BCACCB?=AAB@@@@:>@A?97@>3>>8%4<127953<*9####################################
@SRR037945.10533566_1_16629_58
CAACTCTGGGGGCAGAGACCTTCACAGGCTTCACAATTTTTTTTTTTTGTTCTGCCTTTTTTGGGGCCTTTGCAGC
+
BBCBBCBBCBBAB@@@@?BBBB=B61;@@?A)-8849(=BBC=A@;%%.4'+4(/>0@##################
@SRR037945.10533772_1_16629_96
TTTTGTTTAGGTGCTGCCTTTGTGGGGGCCTTGGCAGCAGCCATTTCTGTCTTTTTTTGTTCCTTCTTTGCCTTTT
+
AC?B@8B@>?;3:?;>?@@A@5??>8;9><##############################################
@SRR037945.10546322_0_16629_390
TTCCAACGAGCCATCACTGGTGCATCTCTTGCTTATATAATGGCCAAGAGGAATCAGAAACCAGAGGTTAGGAAAA
+
ABB@BA7(;;@@?A;@?<--:8>9>9?9@=(5=)4?9=9>2-49992+178990,4+289################
@SRR037945.10551996_1_16629_338
CTTGTGTTTCCTTCTGTAGATGACAGTCCAGTTTATCTTCCTAGGATTCCTTTTTGAAAGGAATTCTTACTCACAT
+
BBCB@BACBCBBBA??>@0=%5@A<%1@B4%8A###########################################
@SRR037945.10558085_0_16629_160
TGAAGGTCGAGCTGTGCAGTTTCAGCGGGTACAAGATCTACCCCGGACACTGGCGGCGCTTCCCCCCGACCCCCGG
+
A?A?/?5A8==4>49@>99;?;7#####################################################
@SRR037945.10564054_1_16629_49
GTTTCCCACCAACTCTGGGGGCAGAGACCTTCACAGGCTTCACAATCTTTTTTTTAGGTGCTGCCTTTTTGGGGGC
+
<BBCAC<B@CACA<;@BBB4>@B<BAA<BAABBA@@@A@:'4;7=B/4@?B;@#######################
@SRR037945.10569335_0_16629_375
CGCCGTGCAGTCAAATTCCAACGAGCCATCACTGGTGCATCTCTTTCTGATATAATGGCCAAGAGGAATCAGAAAC
+
B6CC@A*CBABBCBBBBBCCA>/@:BBAB@BB@914%=A?@ABAA)>7'8><>AA?,)8@;;36-2;?719%5@?6
@SRR037945.10569756_0_16629_413
ATCTCTTGCTGATATAATGGCCAAGAGGAATCAGAAACCAGAGGTTAGGAAAGCCCAGCGAGAGCAGGCTATCAGG
+
ACBAAA@3A:<>B?A@@A8?@@<7>4:5;=@>:/<?:?=2677886<338=#########################
@SRR037945.10594423_0_16629_393
CAACGAGCCATCACTGGTGCATCTCTTGCTGATATAATGGCCAAGAGGAATCAGAAACCAGAGGTTAGGAAAGCCC
+
A>AA@B@BBB=BABBB@@A@4>BAAA?=>>1<<6;:5723<>43-0223:5-7329:###################
@SRR037945.10597243_0_16629_166
TCGAGCTGTGCAGTTTCAGCGGGTACAAGATCTACCCGGGACACGGGCGGCGCTACGCCCGGACCGACGGGAAGGT
+
@BABBB@?><BAAA@@@;>?=?=7<7892:=543:A:+.9####################################
@SRR037945.10618336_1_16629_70
CAGAGACCTTCACAGGCTTCACAATCTTTTTTTTATTTGCTGCCTTTTTGGGGGCCTTGGCAGCAGCCCTTTCTTT
+
BBA@@@ABCBB>AB@@@BB=9?AA>0>ABA)>B?+%%0-52-2>>AB#############################
@SRR037945.10632938_0_16629_234
GGGAAGGTTTTCCAGTTTCTTAATGCAAAATTTGAGTCAGCATTCCTTTCCAAAAGGAATCCTCGGCAGGTAAACT
+
B=BBAC',8BC??(=@BA@=B/A<=:<9@@=(9><;><:5440?6@4@>8=-:647:3:3################
@SRR037945.10640530_1_16629_343
GTTTCCTTCTGTAGAGGACAGTCCAGTTTATCTGCCGAGGATTCCTTTTGGAAAGGAATGCTGACTCCCATTTTTC
+
BACBBCAABBABA@BB?=?:1:@A:@;>:38@8'7<'-/586<>@4=@############################
@SRR037945.10647512_0_16629_364
AGAAAAGAACCCGCCGTGCAGTCAAATTCCAACGAGCCATCACTGGTGCATCTCTTTCTGATATAATGGCCAAGAG
+
BB@:BC>BBCCB@BBA@@A>9>A76@AAA=0;?59:>@:89/:7.82/:5597#######################
@SRR037945.10648368_1_16629_316
GAATTTCTTCCGACTGCCCTTTCTTGTGTTTCCTTCTGTAGAGGACAGTCCAGTTTATCTTCCCAGGATTCCTTTT
+
??CABACCBCB=ACBBCBCBBBBB=)?CBBABC@B<=6>9<@A@>>304A>#########################
@SRR037945.10681995_0_16629_251
TCTTAATGCAAAATGTGAGTCAGCATTCCTTTCCAAAAGGAATCCTCGGCAGATAAACTGGACTGTCCTCTACAGA
+
BBB@>5>;BABA=?@@723:>6;??>B@A@@@@A<<=?;;=:;?@2;#############################
@SRR037945.10687362_1_16629_46
CGCGTTTCCCACCAACTCTGGGGGCAGAGACCTTCACAGGCTTCACCATCTTTTTTTTTGGTTCTGCCTTTTTGGG
+
B9BB??BBBB6A@1>A@@@?5?7??=<<<4(<A<@7:644<<9-'7'2-3/@########################
@SRR037945.10694216_0_16629_370
GAACCCGCCGTGCAGTCAAATTCCAACGAGACATCACTGGTGCATCTCTTGCTGATATAATGGCCAAGAGGAATCA
+
BCCCCB>@CBBBCAB>B88?<ACCCCA=6@.B4<@4?8-:;8>)6><:<7'8853507307)78<###########
@SRR037945.10700189_0_16629_153
ATCACCATGAAGGTCGAGCTGTGCAGTTTCCGCGGGTACCAGATCTACCCGGGACACGGGCGGCGCTCCGCCCCGA
+
A@8+8BB;A=53>;17'669611>//5#################################################
@SRR037945.10718238_0_16629_170
GCTGTGCAGTTTCAGCGGGTACAAGATCTACCCGGGACACGGGCGGCGCTACGCCAGGACCCACGGGAAGGGTTTT
+
AA@B=@A?AAB@AAAB?BA96=;=;>;672@A@.364=######################################
@SRR037945.10718281_0_16629_140
CAGGCCGACATCTATCACCATGAAGGTCGAGCTGTGCAGTTTCAGCGGGTACAAGATCTACCCCGGACACGGGCGG
+
B@>>BB>?A?@B??=AABA==4<;>>7>;62=519:9767####################################
@SRR037945.10738018_0_16629_140
CAGGCCGACATCTATCACCATGAAGGTCGAGCTGTTCAGTTTCAGCGGGTACAAAATCTCCCCGGGACACGGGCGG
+
B?:.6@65AAA9BAB@@78BB8?6.96.16##############################################
@SRR037945.10791650_0_16629_164
GGTCGAGCTGTGCAGTTTCAGCGGTACAAAAACTTCCCCGGACCCCGGCCGCGCCACCCCCCGGCCGGGGGGGAGG
+
AA9BA3BBB@@BBBB@BB?BABBB####################################################
@SRR037945.10792378_0_16629_56
GGGAATTTAGGGAGGAGATTCTCTCCCTCTCCCCTATAAGGTTCTCCCATGATTCTTTCTTTCTCTTCTCCATCTT
+
BAA6<@BAC?B@@B8/=<BB@@BBBBB8B8%<@B>/>@;.0>A<A9B8'9((@A1>B=';@>*=69:)%7;33-4?
@SRR037945.10792972_1_16629_56
ACCAACTCTGGGGGCAGAGACCTTCACAGGCTTCACAATCTTTTTTTTAGGTGCTTCCTTTTTGGGGGCCTTTGCA
+
BBCBBBBBBBA?99@A=A;<BBABA<@6<=?@?/49/57/8A##################################
@SRR037945.10795718_1_16629_343
GTTTCCTTCTGTAGAGGACAGTCCAGTTTATCTGCCGAGGATTCCTTTTTGAAAGGAATGCTTACTCACATTTTTC
+
BBBACCBBCBABBAB@=;B;3=A?04:A?2;73'6>.33745;4;:?#############################
@SRR037945.10796899_0_16629_429
ATGGCCAAGAGGAATCAGAAACCAGAGGTTAGGAAAGCCCAGCGAGAGCAGGCTATCAGGGCTTCCAAGGAAGCAA
+
BCBABCB@;>BA@BABB=>B@BB9??=@@?=5;>A:2<BA9595//81:###########################
@SRR037945.10802311_0_16629_450
CCAGAGGTTAGGAAAGCCCAGCGAGAGCAGGCTATCAGGGCTGCCAAGGAAGCAAAAAAGGCTAAGCAGGCATCAA
+
BC@C?CC@AAA@BBB@BBBBAA>>?;;A=;@@<@8#########################################
@SRR037945.10806911_0_16629_160
TGAAGGTCGAGCTGTGCAGTTTCAGCGGGTACAAGATCTACCCGGGACCCGGGCGGCGCTACCCCAGGACCGACGG
+
@>@;A>=A=)<?=9:AA=AA@@<0,:<<3###############################################
@SRR037945.10813340_1_16629_127
TGGCAGCAGCCATTGCTGTCTTCTTTGATGCCTGCTTTGCCTTTTTTTCTTCCTTTGCCGCCCTCATTTCCTTCTC
+
AABCB@?:9BA19B@A?@A?AB4AA>(67'7@2&7<;%*17<AABA##############################
@SRR037945.10830376_1_16629_47
GCGTTTCCCACCAACTCTGGGGGCAGAGACCTTCACAGGCTTCACAATCTTTTTTTTTTGTTCTTCCTTTTTTGGG
+
BCBBABCBB<BCBBBABBB@A?>@5;?:@ABAB@892;?@?B1%8'21/6@A?:=?####################
@SRR037945.10874940_1_16629_348
CTTCTGTAGAGGACAGTCCAGTTTATCTGCCGAGGATTCCTTTTGGAAAGGAATGCTGACTCACATTTTTCATTAA
+
BBBBBBBB@BB<@AB>@@=0;=@B<=>61::135;54;26<@B>################################
@SRR037945.10895171_0_16629_213
CGGCGCTACCCCAGGACCGACGGGGAGGATTTCCAGGTTCTTAATTCAAAATTCGCTTCATCCTTCCTTTCCAAAA
+
AC??'=@4=-<;0885=C<6>>,7)(?6&5CC+7%;)<;?####################################
@SRR037945.10909622_1_16629_414
TTTGCATTAAGAAACTGGAAAACCTTCCCGTCCGTCCCCTCGTCACCCCCCCCGCGTCCCGGGGCCTGCTTCTCCC
+
5;:2;1;2:<<:71+5',9?==8#####################################################
@SRR037945.10916006_0_16629_69
GTAGATTCTCTCCCTCTTCCCTATAAAGTTTTCCCATGATTCTTTTTTTTTCTTCTCCATTTTTACCCCTTCAAGC
+
**:@@:;@95A/=@=:41..@('=8<&19@(<(;'2?047<):==-AAA,>;@@1+65><(8A?95<@########
@SRR037945.10935213_1_16629_58
CAACTCTGGGGGCAGAGACCTTCACAGGCTTCACAATCTTTTGTTTAGGTTCTGCCTTTTTGGGGGCCTTTGCAGC
+
BCBB@BC:AB>=BA:<6?@@@;<6:=).;A@+%.,5=7>@@;'9A>##############################
@SRR037945.10939878_1_16629_414
TTTGCATTAAGAAACTGGAAAACCTTCCCGTCGGTCCTGGCGTATCGCCGCCCCTTTCCCGGGTAGATTTTTTACC
+
BBB?ABBAA@=A>B=;/3<?=:8:76:6################################################
@SRR037945.10946553_0_16629_396
CGAGCCATCACTGGTGCATCTCTTGCTGATATAATGGCCAAGAGGAATCAGAAACCAGAGGTTAGGAAAGCCCAGC
+
B7B?BA9>B>B>5><:?BAAA?@9-78&3;6;57:7/=@9788322782+-3<6<#####################
@SRR037945.10964968_0_16629_165
GTCGAGCTGTGCAGTTTCAGCGGGTACAAGATCTACCCGGGACACGGGCGGCGCTACGCCAGGACCGACGGGAAGG
+
B@BB?2<B5?>?6@@B;A@5A=79;;,8@.551<A=A=3::7>79;##############################
@SRR037945.10970269_1_16629_100
GTTCAGTTGCTGCCTTTGTGGGGGCCTTGGCAGCAGGCATTTGTTTTTTTTTTCATCCCTTCTTCTCCCTTTTTTC
+
B.:,:34:)-@44C@C<<@6@?=>);<#################################################
@SRR037945.10972631_1_16629_52
TCCCACCAACTCTGGGGGCAGAGACCTTCACAGGCTTCACAATCTTTTTTTTAGGTGCTGCCTTTTTTGGGGCCTT
+
BBBCBBBBBBAAB94:8;8;688868A>34466/<5<-/6-/4(4@##############################
@SRR037945.10978723_1_16629_56
ACCAACTCTGGGGGCAGAGACCTTCACAGGCTTCACAATCTTTTTTTTTGGTGCTGCCTTTGTGGGGGCCTTTGCA
+
BBCCBCCCB@:BBBBB@@=@;@C@:<?A===?=5@59@;/;BB#################################
@SRR037945.10984564_0_16629_439
GGAATCAGAAACCAGAGGTTAGGAAAGCCCAGCCAGAGCAGGCTATCAGGGCTGCCAACCAAGCAAAAAAGGCTAA
+
B@=6CBB@BCCBB@B?A=A??3<@A?-:<:;47-7/1/246:=#################################
@SRR037945.10987429_0_16629_259
CAAAATGTGAGTCAGCATTCCTTTCCAAAAGGAATCCTCGGCAGATAAACTGGACTGTCCTCTACAGAAGGAAACA
+
BCCCBBBA@?BABC?BBAABBBBB@A@BB@:5@B@@BA<7<@;9=99AA:73########################
@SRR037945.10987706_1_16629_313
TTTGAATTTCTTCCGACTGCCCTTTCTTGTGTTTCCTTCTGTAGAGGACAGTCCAGTTTATCTTCCGAGGATTCCT
+
ABBBCBBABBBABA1@@;(?@<A@@=B>67/9B@@@?A@;.:3%64948###########################
@SRR037945.11011939_0_16629_393
CAACGAGCCATCACTGGTGCATCTCTTGCTGATATAATGGCCAAGAGGAATCAGAAACCAGAGGTTAGGAAAGCCC
+
BBBBB>BCBB>AAB@696@>98@A@A?;@:-8>6>;A94?@A<96-3</56;>4:6=;9(0-788;3/3421)0:<
@SRR037945.11014040_0_16629_136
CCGGCAGGCCGACATCTATCACCATGAAGGTCGAGCTTTTCAGTTTCAGCGGGTACAAGATCTACCCGGGACCCGG
+
BCBBBA=>ACAA@49>;BA=A>@AB=>>449=5<63=(9(60:?>A0+0<6?########################
@SRR037945.11031690_0_16629_390
TTCCAACGAGCCATCACTGGTGCATCTCTTGCTGATATAATGGCCAAGAGGAATCAGAAACCAGAGGTTAGGAAAG
+
BB@B@BB>@>BB>@@@:@9977:>>7?>@9-58+4<7:66635886565588734.&07765+.245843######
@SRR037945.11038182_0_16629_385
TCAAATTCCAACGAGCCATCACTGGTGCATCTCTTGCTGATATAATGGCCAAGAGGAATCAGAAACCAGAGGTTAG
+
@@B*>BABA>>;@>:>>>??@;@:78:>8<><>77-17+-9741;/'585,5364788312-4:8844244:;###
@SRR037945.11122019_0_16629_171
CTGTGCAGTTTCAGCGGGTACAAGATCTACCCGGGACACGGGCGGCGCTACGCCAGGACCGACGGGAAGGGTTTCC
+
@BBABBB@@BBBBA@;;7::7B==A@@;?A?B??9/>2:;A7':;9(943=,4#######################
@SRR037945.11122733_1_16629_135
GCCATTGCTGTCTTCTTTGATGCCTGCTTAGCCTTTTTTTCTTCCTTTGCAGCCCTTTTACCCTCCTCTCCCTGGG
+
BBB<BBBBC<:@CBABBCBBB6CCA:BA:2'=BBBBBB;'3BA?:@?#############################
@SRR037945.11130880_0_16629_248
GTTTCTTAATGCAAAATGTGAGTCAGCATTCCTTTCCAAAAGGAATCCTCGGCAGATAAACTGGACTGTCCTCTTC
+
BABBCCA2B?@@B@BBBA@@B>=B=>=1;B?@?BA?A>A574::@8?A2:549,13+6##################
@SRR037945.11131581_0_16629_137
CGGCAGGCCGACATCTATCACCATGAAGGTCGAGCTGTGCAGTTTCAGCGGGTACAAAATCTACCCCGGACACGGG
+
BA=B;>?B@1?A==B94985:?062<:6457-4275':.7####################################
@SRR037945.11147634_0_16629_456
GTTAGGAAAGCCCAGCGAGAGCAGGCTATCAGGGCTGCCCAGGAAGCAAAAAAAGCTAAACAGGCATCCAAAAAAA
+
A@=)/867@=BAA@@<BB<?(7(>B2AA(3@386=/2:9-+67'//58<###########################
@SRR037945.11151690_1_16629_67
GGGCAGAGACCTTCACAGGCTTCACCATCTTTTTTTTAGGTGCTGCCTTTTTTGGGGCCCTTGCCGCCGCCCCTTC
+
BA@CB>A<BBBB@A?>>:7?>>7.8)>=6=@A?5>@;#######################################
@SRR037945.11157863_1_16629_299
GCGGGTTCTTTTCTTTTGAATTTCTTCCGCCTGCCCTTTCTTGTGTTTCCTTCTCTAGCGGACCCTCCAGCCTTTC
+
B?(<B1):>BBBB+)<BA=ABB>697;1%%0-+8>:<;;1;###################################
@SRR037945.11163483_1_16629_363
GTCCAGTTTATCTGCCGAGGATTCCTTTTGGAAAGGAATGCTGACTCACATTTTGCATTAAGAAACTGGAAAACCT
+
B9@CB@AC@=@C@A=B@5<=3BBBAAABB<>>?B@?96A1:@0?7B>>?:<?AB55>@@6/78>?98176?@@7>6
@SRR037945.11183968_0_16629_134
CCCCGGCAGGCCGACATCTATCACCATGAAGGTCGAGCTGTGCAGTTTCAGCGGGTACAAGATCTACCCCCGGACA
+
ABBB2.>A9=?B9A<(<A<A;/6A@15+6###############################################
@SRR037945.11191658_1_16629_39
TCACACTAGCGTTTCCCACCAACTCTGGGGGCAGAGACCTTCACAGGCTTCCCAATCTTTTTTTTTAGTTCTTCCT
+
ABCBBBABBBAB@BBBAABBA(A?@9108>A<@<<51@>2;;-57-08<>''7(/4(6=#################
@SRR037945.11202773_0_16629_129
CTTTACCCCGGCAGGCCTACATCTATCACCATGAAGGTCGAGCTGTGCAGTTTCAGCGGGTACAAGATCTACCCCG
+
BBBBCCCBBBACA;ABBABBBA;BBBB>AB>=;A>;/:92+8>7';6916?B>2######################
@SRR037945.11212469_1_16629_125
CTTGGCAGCAGCCATTTCTGTCTTCTTTTATGCCTGCTTAGCCTTTTTTTCTTCCTTTGCAGCCCTTATTACCTTC
+
BBCBBCCBAA<?B@>:(;5(<-<B+:A>################################################
@SRR037945.11215874_0_16629_393
CAACGAGCCATCACTGGTGCATCTCTTGCTGATATAATGGCCAAGAGGAATCAGAAACCAGAGGTTAGGAAAGCCC
+
BBA?@@@BB>@@?@?6;7<?@>@A?@>:;9-38+6:;6+.;8433/32112/21######################
@SRR037945.11235685_0_16629_396
CGAGCCATCACTGGTGCATCTCTTGCTGATATAATGGCCAAGAGGAATCAGAAACCAGAGGTTAGGAAAGCCCAGC
+
A=A?CCC@CBB=/;;2?>?B@BA=4=:'5>>96@9-7@@8943228<8;9*7>><<####################
@SRR037945.11235782_0_16629_77
TCTCCCTCTGCCCTATAAGGTTCTCCCATGATTCTTTCTTTCTCTTCGCCATCTTTACCCCGGCAGGCCGACATCT
+
BBBBBBBB?9?A@>7?=:-+7?7??@=9;'7<=7>AB:=@<699==3%67+56=@<####################
@SRR037945.11275034_1_16629_371
TATCTGCCGAGGATTCCTTTTGGAAAGGAATGCTGACTCACATTTTGCATTAAGAAACTGGAAAACCTTCCCGTCG
+
BA=BBACBB@@B;>@BBAAB@@@?BB>??@@>@?=9;@@9?.9@?=996:?<999>9:9::9>??8636/6#####
@SRR037945.11275081_0_16629_251
TCTTAATGCAAAATGTGAGTCAGCATTCCTTTCCAAAAGGAATCCTCGGCAGATAAACTTGACTTTCCTCTTCAAA
+
BBA?>:?AB@BBBB?@;=36B:==3:ABA<A@9?9A>:0558:??9##############################
@SRR037945.11304135_1_16629_64
TGGGGGCAGAGACCTTCACAGGCTTCACAATCTTTTTTTTAGTTGCTGCCTTTTTTGGGGCCTTTGCAGCCCCCCT
+
AAA@@@A=?@;?AABB=5>22;@>=.%5/15;9>##########################################
@SRR037945.11317491_1_16629_89
CACAATCTTTTGTTTAGGTGCTGCCTTTGTGGGGGCCTTGGCAGCAGCCATTTCTTTCTTCTTTTATTCCTTCTTT
+
BCCCCACBBBBBBBBB@A@@B@<ABBBA5@<BA@=BB<>-<;##################################
@SRR037945.11319197_0_16629_374
CCGCCGTGCAGTCAAATTCCAACGAGCCATCACTGGTGCATCTCTTTCTGATATAATGGCCAAGAGGAATCAGAAA
+
BCBCBB=@BAB@ACB>@BBB@BB;B;BB;?B=?B=14>@6;@>;>9'8<-173676+2##################
@SRR037945.11328128_0_16629_160
TGAAGGTCGAGCTGTGCAGTTTCAGCGGGTACAAGATCTACCCGGGACACGGGCGGCGCTACGCCAGGACCGGCGG
+
AB@2?8;:=9;9=?5>A225A?<83;555,666=##########################################
@SRR037945.11348128_0_16629_182
CAGCGGGTACAAGATCTACCCGGGACACGGGCGGCGCTACGCCAGGACCGACGGGAAGGTTTTCCAGTTTCTTAAT
+
B@=AA?>;?@.@=>=A=9AA?;94997=5339############################################
@SRR037945.11350777_0_16629_315
TTCCTCTACAGAATGAAACACAAGAAAGATCATTCGGAAGAAATTCAAAAGAAAAAAACCCCCCGTGCAGACAAAC
+
0CC@A=0CBA;;>(<;)@-B55A=B==)(4:=?###########################################
@SRR037945.11356399_0_16629_168
GAGCTGTGCAGTTTCAGCGGGTACAAGATCTACCCGGGACACGGGCGGCGCTACGCCCGGACCGCCGGGAAGGTTT
+
?=?B@@A@BB9@@@BB?B>==06AAA<<=?;8A@>-<9649###################################
@SRR037945.11361172_0_16629_77
TCTCCCTCTGCCCTATAAGGTTCTCCCATGATTCTTTCTTCCTCTTCCCCATCTTTACCCCGGCAGGCCGACCTCT
+
ACBBBBABA@BBBA>>>@A?;A?@ABA==736A;BA=7=@=>=9==1%5:'67<?#####################
@SRR037945.11421426_1_16629_39
CCACACTAGCGTTTCCCACCAACTCTGGGGGCAGAGACCTTCACAGGCTTCACAATCTTTTTTTTTTTTGCTTCCT
+
BBCB?BBCB<':AABCCB@4?<<BA;3-%2/7;2;-99<=>2381*)39>'461;%%6B>=?##############
@SRR037945.11424321_1_16629_58
CAACTCTGGGGGCAGAGACCTTCACAGGCTTCACAATCTTTTTTTTTTTTTCTGCCTTTTTTTGGGGCTTTGCAGC
+
BBCBCAB:B?@6?A?@;@?@BB@?>8;9>@;33>8467<@@@8>A@(-############################
@SRR037945.11475071_0_16629_296
TCGGCAGATAAACTGGACTGTCCTCTACAGAAGGAAACACAAGAAAGGGCAGTCGGAAGAAATTCAAAAGAAAAAA
+
AC@@B@<B?<29?@75?@A?>@A?>28>19.<<=<?590:0+0/68##############################
@SRR037945.11494658_1_16629_156
GCCTGCTTAGCCTTTTTTGCTTCCTTGGCAGCCCTGATAGCCTGCTCTCGCTGGGCTTTCCTAACCTCTTGTTTCT
+
BCCBCCCBCABCBCBBBB=BABCCCA1>A<=ACB52;;65?A:4;:7>=/:645:49@A0?.,6773#########
@SRR037945.11520927_1_16629_287
TTTGACTGCACGGCGGGTTCTTTTCTTTTTAATTTCTTCCGACTTCCCTTTCTTTTTTTTCCTTTTTTAAAGGACA
+
AB@ABB?:A?A<;@??=9>09@@=/8@@;+788A;'5<08####################################
@SRR037945.11533130_0_16629_158
CATGAAGGTCGAGCTGTGCAGTTTCAGCGGGTACAAGATCTACCCGGGACACGGGCGGCGCTACGCCCGGACCGAC
+
A@@90*6;3AA??A>6>;A?=7=?;52=;><#############################################
@SRR037945.11544966_0_16629_135
CCCGGCAGGCCGACATCTATCACCATGAAGGCCGAGCTGTGCAGTTTCACCGGGTACCAAATCTCCCCGGGCCCCC
+
BBB==BB?B=;>26'79;<93<?=####################################################
@SRR037945.11551594_0_16629_386
CAAATTCCAACGAGCCATCACTGGTGCATCTCTTGCTGATATAATGGCCAAGAGGAATCAGAAACCAGAGGTTAGG
+
BC@>BBBBBB@B@A@A@B@>@B@A:@??:?>?B?8<=?;<?>?@239>=6<336<38/20&0;724##########
@SRR037945.11565576_0_16629_195
ACCTACCCGGGACACGGGCGGCGCTACGCCAGGACCGACGGGAAGGTTTTCCAGTTTCTTAATGCAAAATTTTAGT
+
BBBBBBBA><@A=<@@@=;/.:;?;:339<*.,7<3,322322/25##############################
@SRR037945.11582200_1_16629_56
ACCAACTCTGGGGGCAGAGACCTTCACAGGCTTCACAATCTTTTTTTTAGGTGCTGCCTTTTTTGGGGCCTTTGCA
+
B@A@:BABB?=?@>?A=@@@@?:<@?:<6>6@?6279745<@BB28A>.485/68568/;@###############
@SRR037945.11597801_1_16629_338
CTTGTGTTTCCTTCTGTAGAGGACAGTCCAGTTTATCTGCCGAGGATTCCTTTTTGAAAGGAATGCTTACTCACAT
+
BBCB?26=ABA=CBA9>;>5/-<A;..8################################################
@SRR037945.11598827_1_16629_239
CTTGGCCATTATATCAGCAAGAGATTCACCAGTGATTGCTCGTTTGAATTTTACTTCACGGCGGGTTTTTTTTTTT
+
BB@?>BBA?BA=9?=;2:>;.8:<6%7.<?##############################################
@SRR037945.11613050_0_16629_188
GTACAAGATCTACCCGGGACACGGGCGGCGCTACGCCAGGACCGAAGGGAAGGTTTTCCAGTTTCTTAATTCAAAA
+
B@BBCC99CBB>ABAA<2BBA;:.7@6#################################################
@SRR037945.11629716_1_16629_66
GGGGCAGAGACCTTCACATGCTTCACAATCTTTTTTTTATGTGCTCCCTTTTTGGGGTCCTTTTCCGCCGCCCTTT
+
@>A6CBBA(@BB@?<6/-/(<9<:@=571-1AB###########################################
@SRR037945.11643437_1_16629_52
TCCCACCAACTCTGGGGGCAGAGACCTTCACAGGCTTCACAATCTTTTTTTTTTGTGCTGCCTTTTTTGGGGCCTT
+
BC@B4@BB;@A@B;1/6@;'3:65<=;<9###############################################
@SRR037945.11663663_0_16629_175
GCAGTTTCAGCGGGTACAAGATCTACCCGGGACACGGGCGGCGCTACGCCAGGACCGACGGGAAGGGTTTCCCGTT
+
@BB;;;BAAAAAB:.5/6B<>=,9/<A=&:54=6;4########################################
@SRR037945.11711934_0_16629_258
GCAAAATGTGAGTCAGCATTCCTTTCCAAAAGGAATCCTCGGCAGATAAACTGGACTGTCCTCTAAAGAAGGAAAC
+
BBBA?ACAA@B@BBB><6<A?B@AA@@@BB>9A:6?3<?81185793;=61#########################
@SRR037945.11732203_0_16629_115
TTTCTCTTCGCCATCTTTACCCCGGCAGGCCGACATCTATCACCATGAAGGTCGAGCTGTGCAGTTTCAGCGGGTA
+
ABA?9AB?==A;,??@BA8??=874@442;4+'201845/6(18################################
@SRR037945.11750386_0_16629_308
CTGGACTGTCCTCTACAGAAGGAAACACAAGAAAGGGCAGTCGGAAGAAATTCAAAAGAAAAGAACCCGCCGTGCA
+
BBB@<BBAAA@B@@886:>@9??@@=>>??>8>?87877896962538<:97-18<7-7:>###############
@SRR037945.11757521_1_16629_50
TTTCCCACCAACTCTGGGGGCAGAGACCTTCACAGGCTTCACAATCTTTTTTTTTTGTTCTTCCTTTTTTGGGGCC
+
ABB@?B7@@@89A3?:?967/%%.25:><=6970:39973(1563###############################
@SRR037945.11758548_0_16629_391
TCCAACGAGCCATCACTGGTGCATCTCTTGCTGATATAATGGCCAAGAGGAATCAGAAACCAGAGGTTAGGAAAGC
+
B?;@@>;>6@@<@>999,49:>9@9>6>?99;44:6>88>6697(-3/6847430-/993572(3886668#####
@SRR037945.11758769_0_16629_451
CAGAGGTTAGGAAAGCCCAGCGAGAGCAGGCTATCCGGGCTGCCAAGGAAGCAAAAAAGGCTAAAAAGGCATCAAA
+
B<B>B@@B;07ABA3?@>;:;076;4<#################################################
@SRR037945.11775655_0_16629_393
CAACGAGCCATCACTTGTGCATCTCTTGCTGATATAATGGCCAAGAGGAATCAGAAACCAGAGGTTAGGAAAGCCC
+
BCCCA?=B@;>ABA9'=5AB=BB@A@=7=;19;=9<98+7@?44-,//736;7-7?:###################
@SRR037945.11781795_0_16629_137
CGGCAGGCCGACATCTATCACCATGAAGGGCGAGCTGTGCAGGTTCAGCGGGGAAAAGATTTACCCCGGGCCCGGG
+
BB@B5@B954923<@@AB@4@44'?95@@3297?*4,'?6)2'7A6,,9/;A3,12=###################
@SRR037945.11782246_1_16629_58
CAACTCTGGGGGCAGAGACCTTCACAGGCTTCACAATCTTTTTTTTTTGTTCTTCCTTTTTTTGGTCCTTTGCCGC
+
BCCBBBBBBBABBB?<7ABBABA@B?91@?@93:)4=)=BBB?BB@'%%9)23'-:=A##################
@SRR037945.11786417_0_16629_148
CATCTATCACCATGAAGGTCGAGCTGTGCAGTTTCAGCGGGTACAAAATCTACCCGGGACACGGGCGGGGCTACGC
+
BCCCCCBBCBBBB3BB@?@;'=:<;'<0<<<?B?791#######################################
@SRR037945.11804765_0_16629_317
CCTCTACAGAAGGAAACACAAGAAAGGGCAGTCGGAAGAAATTCAAAAGAAAAGAACCCGCCGTGCAGTCAAATTC
+
BBBBBBBCA@C<.ABBBABBA1ABB576@>49@;8B>+<B@>@>><A=+9@A;';A####################
@SRR037945.11806798_1_16629_329
CTGCCCTTTCTTTTGTTTCCTTCTTTAGATGACAATCCACTTTATCTTCCCAGGATTCCTTTTTTAAATTAATTCT
+
B<%>BABB=BB?@:%-AABB=;A3%36+59-9:7&.8=######################################
@SRR037945.11822586_0_16629_115
TTTCCCTTCGCCATCTTTACCCCGGCAGGCCGACATCTATCACCCTTAAGTTCGGGCTGTGCCGTTTCCGCGGGGG
+
AB9<A?A@?AB<5=6@AA43########################################################
@SRR037945.11827633_1_16629_50
TTTCCCACCAACTCTGGGGGCAGAGACCTTCACAGGCTTCCCAATCTTTTGTTTAGGTGCTTCCTTTTTGGGGGGC
+
<=<ABBBAA+;A=9C>;6/<9@24694=;@=;8/+';681,4(,48/;@=)5=5813-'15/4/446(287#####
@SRR037945.11828773_0_16629_165
GTCGAGCTGTGCAGTTTCAGCGGGTACAAGATCTACCCGGGACCCGGGCGGCGCTCCCCCCGGACCCACCGGAAGG
+
A=BAAAA@B:5>@7=B?@73;<7=:2:95%82;.':########################################
@SRR037945.11839834_0_16629_399
GCCATCACTGGTGCATCTCTTGCTGATATAATGGCCAAGAGGAATCAGAAACCAGAGGTTAGGAAAGCCCAGCGGG
+
BCB49BCBBB=87CBBBABBB>@?<@==>@<@4<>A2(147:64:.36<95275//476=4###############
@SRR037945.11842572_0_16629_419
TGCTGATATAATGGCCAAGAGGAATCAGAAACCAGAGGTTAGGAAAGCCCAGCGAGAGCAGGCTAACAGGGCCGCC
+
BB@B=6@@A=@B>=?@?;?2==/7===8==6=66847888687966(696.38446(22/################
@SRR037945.11871357_1_16629_285
AATTTGACTGCACGGCGGGTTCTTTTCTTTTGAATTTCTTCCGACTGCCCTTTCTTGTGTTTCCTTCTTTAGAGGA
+
?=ABAACC@BC@BAABBB???>>BBA:=BB;'837A?2:>><%.92%9??9>;+78%7%8B###############
@SRR037945.11876173_0_16629_144
CCGACATCTATCACCATGAAGGTCGAGCTGTGCAGTTTCAGCGGGTACAAGATCTACCCCGGACACGGGCGGCGCT
+
AA=BA=?B?=@AAAA?97;=392>8=2>=929:019?9######################################
@SRR037945.11895883_1_16629_149
CTTTGATGCCTGCTTAGCCTTTTTTGCTTCCTTGGCAGCCCTGATAGCCTGCTCTCGCTTGGCTTTCCTTACCTCT
+
BBBBBBBBCCBCCB?@ACC@BBBB?0>CBAC@A16>>0<BB1%6908?############################
@SRR037945.11916273_0_16629_143
GCCGACATCTATCACCATGAAGGTCGAGCTGTGCATTTTCAGCGGGTACAAGATCTACCCGGGACACGGGCGGCGC
+
BBBBBBA=B=@@AABBA@BAABAAB<=>@;0><>0;BB?=05<>??2705;+560.(5=#################
@SRR037945.11917613_0_16629_367
AAAAAACCCGCCGTGCAGTCAAATTCCAACGAGCCATCACTGGTGCATCTCTTGCTGATATAATGGCCAAGAGGAA
+
BBB1=?BCBABB8=?BBB>@BB@ABA?@A92<<@B7>;>>A7>1<7305>/=6257-+3<6;<#############
@SRR037945.11925799_1_16629_61
CTCTTGGGGCAGAGACCTTCACAGGCTTCACCATCTTTTTTTTTTATGCTTCCTTTTTGGGGGCCTTTTCTGCCGG
+
7BC?*+.++C<:+5*;<??@+B?,=6@6>)92=**9<B<?BAA.################################
@SRR037945.11926951_0_16629_335
CAAGAAAGGGCATTCGGAAGAAATTCAACAGAAAAGAACCCGCCGTGCACTCAAATTCCAACGAGCCATCCCTTTT
+
BB=A=22<6A?(4=A<6:@384:>B=*/'/0.:6<3=688@@?8--6)6%-5696?####################
@SRR037945.11928366_0_16629_251
TCTTAATGCAAAATGTGAGTCAGCATTCCTTTCCAAAAGGAATCCTCGGCAGATAAACTGGACTTTCCTCTACAGA
+
BBBA>4>@A:=9:=?;?@@:@<;83:=@@?AA@?';784776:>><:354##########################
@SRR037945.11942965_1_16629_12
TAGAGCTTTATTTCCAACTCTGCTCTACCACACTAGCGTTTCCCACCAACTCTGGGGGCAGAGACCTTCCCAGGCT
+
BB>BB@@C;@BCB@@@@2(@@/=@/?BAA4=9)@:/3'>@@?826==7############################
@SRR037945.11947039_0_16629_367
AAAGAACCCGCCGTGCAGTCAAATTCCAACGAGCCATCACTGGTGCATCTTTTGCTTATATAATTGCCAAGAGGAA
+
*=B.@@7C@3@@01;7/;36?A@ABA=-18.:4?=006=::+404;##############################
@SRR037945.11948259_0_16629_401
CATCACTGGTGCATCTCTTGCTTATATAATGGCCAAGAGGAATCAGAAACCAGAGGTTAGGAAAGCCCAGCGAGAG
+
BBBCAABB>><B<:B<@B>(?;''<3;><>)<>@=>>1788;676/6@>6>52/3/46##################
@SRR037945.11960190_1_16629_338
CTTGTGTTTCCTTCTGTAGAGGACAGTCCAGTTTATCTGCCGAGGATTCCTTTTTGAAAGGAATGCTTACTCACAT
+
BBBB;3=BBCBBBB=(;=7=859A=9;<?.4:AA2=+6%58)/2225<0=:A@#######################
@SRR037945.12004140_1_16629_197
CTGCTCTCGCTGTGCTTTCCTAACCTCTTTTTTCTTATTCCTCTTTTCCATTTTTTCATCAAAAAATTCACCAATT
+
B@=BAB?@.@B7((@@ABBABAB@A@<8.+5BB2;'48>4####################################
@SRR037945.12012701_1_16629_284
GAATTTGACTGCACGGCGGGTTCTTTTTTTTTTAATTTCTTCCCACTGCCCTTTCTTTTTTTTCCTTTTTTATAGG
+
B@BA@AA@BBBBBABB@AAB4@1@AA@(;@B>(78:A?(7=2<4.3+.7?>*<:(585##################
@SRR037945.12026211_0_16629_365
GAAAAGAACCCGCCGTGCAGTCAAATTCCAACGAGCCATCACTGGTGCATCTCTTTCTGATATAATGGCCAAGAGG
+
@CCBBBABCCCABC>@ACBB?;/=;B@BB>4?4@=A?11?562%.7(9/5@?########################
@SRR037945.12032576_0_16629_258
GCAAAATGTGAGTCAGCATTCCTTTCCAAAAGGAATCCTCGGCAGATAAACTGGACTTTCCTCTACAGAAGGAAAC
+
ACCBC9CBBBA@CBBA@BBA@ABBB<B?BBA=:>@=?@<;####################################
@SRR037945.12033619_0_16629_421
CTGATATAATGGCCAAGAGGAATCAGAAACCAGAGGTTAGGAAAGCCCAGCGAGAGCAGGCTATCAGGGCTGCCCA
+
BCCBB@BB>ABBBC>:@A@=7AC@A@=B?A>391=@@>3/9?B:4;?;/1##########################
@SRR037945.12043776_1_16629_501
CACAGCTCGACCTTCATGGTGATAGATTTCGGCCTTCCGGGGTAAAGATCTACCCGGGACACGGGCGGCGCCCCCC
+
ABBBABBBBBBB@BB=@@499;=@5@9-:916############################################
@SRR037945.12052737_1_16629_26
CAACTCTGCTCTACCACACTAGCGTTTCCCACCAACTCTGGGGGCAGAGACCTTCACAGGCTTCCCAATCTTTTTT
+
BACBABB@A@ABBABA?<?=:5=16=@@A;/=>33<2;7314##################################
@SRR037945.12058039_0_16629_251
TCTTAATGCAAAATGTGAGTCAGCATTCCTTTCCAAAAGGAATCCTCGGCAGATAAACTGGACTTTCCTCTTCAAA
+
A@B?=AB@@>?=7>=;:<8<A=;54;@@@@A@@?48<:22455>>###############################
@SRR037945.12058500_1_16629_50
TTTCCCACCAACTCTGGGGGCAGAGACCTTCACAGGCTTCACAATCTTTTTTTTATGTTCTTCCTTTTTGGGGGCC
+
AA@ABBABB1B@A@@=?>47?-..2/2*98:#############################################
@SRR037945.12060556_0_16629_201
CCGGGACACGGGCGGCGCTACGCCAGGACCGACGGGAAGGTTTTCCAGTTTCTTAATGCAAAATTTGAGTCAGCAT
+
BB??;8@1?<??B:<?6=75?1==-159>:-)5183//3356##################################
@SRR037945.12074093_0_16629_145
CGACATCTATCACCATAAAGGTCGAGCTGTGCAGTTTCAGCGGGTACCAGATCTACCCGGGACACGGGCGGCGCTC
+
BA<BB@B?A=BAAA==A@49:9>399A;769=>=7?=:7197>=################################
@SRR037945.12093826_0_16629_258
CCAAAATGTGAGTCAGCATTCCTTTCCAAAAGGAATCCTCGGCAGATAAACCGGACTCTCCTCTACAGAAGGAAAA
+
)@C<@*;AA<BA@CCA;;BACBBAAB7AA@@)2@B6ACACBA=825=7;=))0(8B(':ABA<@0<(':9)(>BA#
@SRR037945.12103066_0_16629_148
CATCTATCACCATGAAGGTCGAGCTGTGCAGTTTCAGCGGGTACAAGATCTACCCGGGACACGGGCGGCGCTACCC
+
AAAB?7?BBAA?A9BAA==A=9=A@0<??A?=@@@537==:1353###############################
@SRR037945.12113081_0_16629_458
TAGGAAAGCCCAGCGAGAGCAGGCTATTAGGGCTGCCAAGGAAGCAAAAAAAGCTAAAAAAGGCCCCAAAAAAACA
+
A*'/=@?@@BB68A://:5)B).94@##################################################
@SRR037945.12117270_0_16629_263
ATGTGNGTCAGCATTCCTTTCCAAAAGGAATCCTCGGCAGATAAACTGGACTGTCCTCTACAGAAGGAAACACAAG
+
BCBA8%5CC6;BBBABBBBCAAAAABA@BBBBB?>4=>;=3;4;>18@=15>3::?97414+2//7?#########
@SRR037945.12119422_0_16629_144
CCGACATCTATCACCATGAAGGTCGAGCTGTGCAGTTTCAGCGGGTACAAAATCTACCCGGGACACGGGCGGCGCT
+
BC9BA6@BBAA@BAB;BABAA??>==6?>:9%94@>B@>=66=:64;4:;/9########################
@SRR037945.12127955_0_16629_144
CCGACATCTATCACCATGAAGGTCGAGCTGTGCAGTTTCAGCGGGTACAAGATCTACCCGGGACACGGGCGGCGCT
+
BBBBA5@BBBBBBABBBAB?5A?B?@6>B@A<AAB<B@=A==?7>:=36;%52,7.####################
@SRR037945.12130032_1_16629_333
CCTTTCTTGTGTTTCCTTCTGTAGAGGACAGTCCAGTTCATCTGCCGAGGATTCCTTTTGGAAAGGAATGCTTACT
+
BBBABBBB?BBBCBABABAA4;<7A;<@A32::A;59<4+644+7<124332;9>4?###################
@SRR037945.12145522_1_16629_55
CGCCAANTCTGGGGGCAGAGACCTTCACAGGCTTCACAATCTTTTTTTTTGGTTCTGCCTTTTTGGGGGCCCTTGC
+
BCBC=<%6@@;B2B7BB=@AB@BAAB;A=3?@@B78@<8@+ABAA<@AA'/'/',3(189?B=<38##########
@SRR037945.12149416_0_16629_251
TCTTAATGCAAAATGTGAGTCAGCATTCCTTTCCAAAAGGAATCCTCGGCAGATAAACTGGACTTTCCTCTACAGA
+
BBCB@BB@BBBBBA@?@:8AB<>=??B=@ABB=@8B@@>:;==?@>1).22038:;;###################
@SRR037945.12149592_0_16629_144
CCGACATCTATCACCATGAAGGTCGAGCTGTGCAGTTTCAGCGGGTACAAGATCTACCCGGGACACGGGCGGCGCT
+
BBAABA@B?A?AABAA=9@<:77<43:>9+:0<<;9@?9:0:9;;3##############################
@SRR037945.12152198_1_16629_34
CTCTACCACACTAGCGTTTCCCACCAACTCTGGGGGCAGAGACCTTCACAGGCTTCACAATCTTTTTTTTTGTTTC
+
BBCBCCB@BBBBB@B1<BABBB6BB9?9779'2=;>@<8307;;?A<?=:828<9%%,/;--6@@A>?########
@SRR037945.12168697_0_16629_374
CCGCCGTGCAGTCAAATTCCAACGAGCCATCACTGGTGCATCTCTTTCTTATATAATTTCCAAGAGGAATCAAAAA
+
BCABB>>>BB@BCBBBBB@BBB=3@-=A:=AA@B;557::9@@?################################
@SRR037945.12171997_0_16629_211
GGCGGCGCTACGCCAGGACCTACGGGAATGTTTTCCAGTTTTTTAATTCAAAATTTTATTCAACATTCCTTTTCAA
+
7@B=BA6ABC@;BC@)>A?=';B86)A>%';BB?)@>.7@=)=>*=8.25A#########################
@SRR037945.12175157_1_16629_83
AGGCTTCACAATCTTTTGTTTAGGTGCTGCCTTTTTGGGGGCCTTTGCAGCAGCCATTTTTTTTTTTTTTTTTTCC
+
B@@BBABB@B@B>BBBA9?BB>/2.%9@9=@@A=(:(.)744##################################
@SRR037945.12200495_1_16629_58
CAACTCTGGGGGCAGAGACCTTCACAGGCTTCCCAATCTTTTGTTTAGGTGCTGCCTTTTTGGGGGCCTTGGCCGC
+
B;@BABB@=:7;?<=<59>A>?=6>355;:91############################################
@SRR037945.12201583_0_16629_96
GTTCTCCTATGTTTCTTTCTTTCTCTTCGCCATCTTTACCCCGGCCGGCCGACCTCTTTCACCATGAAGGCCGGGC
+
B?A4CB?)(9?&::0):1(?;?(*2?>0.>##############################################
@SRR037945.12204297_0_16629_144
CCGACATCTATCACCATGAAGGTCGAGCTGTGCAGTTTCAGCGGGTACAAGATCTACCCGGGACCCGGGCGGCGCT
+
BB=5@=?B==9A@AA?A;><4:393;9>==1/;,13########################################
@SRR037945.12211191_0_16629_153
ATCACCATGAAGGTCGAGCTGTGCAGTTTCAGCGGGTACAAGATCTACCCGGGACCCGGGCGGCGCCACGCCCGGA
+
@BA6>A<;;>=?==A799A?9;;<2;=AA=.,=###########################################
@SRR037945.12217366_0_16629_367
AAAGAACCCGCCGTGCAGTCAAATTCCAACGAGCCATCACTTGTGCATCTCTTGCTGATATAATGGCCAAGAGGAA
+
BBAB@B@ABABBA=>;A=?B@A@AA3@>9>792@@<9>88?A3825496=6=?#######################
@SRR037945.12225192_0_16629_559
CAAAGGCAGCACCTAAACCCAAGATTGAGACGCCTGTTAACATCTCTCCCCCCCGCGTTTGATGCCCAACCCCCCC
+
BA?<)(47>)A?;5##############################################################
@SRR037945.12228639_0_16629_404
CACTGGTGCATCTCTTGCTGATATAATGGCCAAGAGGAATCAGAAACCAGAGGTTAGGAAAGCCCAGCGAGAGCAG
+
BCBCBBABB<AABBBA@BB=7<:=99@?@BB8:<6=??@@>9*5???A51.3:67-*0;#################
@SRR037945.12235033_0_16629_373
CCCGCCGTGCAGTCAAATTCCAACGAGCCATCACTGGTGCATCTCTTGCTGATATAATGGCCAAGAGGAATCAAAA
+
BBB<C?@=ABBB@A>B>>ABB@C=10/>@66:6:?<<72=/8<<>=;'0:355?16974:################
@SRR037945.12241626_0_16629_165
GTCGAGCTGTGCAGTTTCAGCGGGTACAAGATCTACCCGGGACACGGGCGGCGCTACGCCCGGACCTACGGGAAGG
+
@BB?<<B@BAAA@?ABBA@9??>==<>?>265=92=B@6>94:(628#############################
@SRR037945.12251969_1_16629_95
CTTTTGTTTAGGTGCTGCCTTTGTGGGGGCCTTGGCAGCAGCCATTTCTGTCTTTTTTTTTTCCTTCTTTTCCTTT
+
BCBABACCBBB@?BCBB@BABB@@BBBBAAB@B4@#########################################
@SRR037945.12259894_1_16629_286
ATTTGACTGCACGGCGGGTTCTTTTCTTTTTAATTTCTTCCCACTGCCCTTTCTTTTTTTTTCTTTTTTTGAGGAC
+
BCBB@>BBBC>BB>@BB@)<A8AAB4:CB=''27AB*=9*7.'+25?>?;>@096..'3<################
@SRR037945.12272577_0_16629_144
CCGACATCTATCACCATGAAGGTCGAGCTGTGCAGTTTCAGCGGGTACAAGATCTACCCGGGACACGGGCGGCGCT
+
@@@@A6AA?9?AAAAA@=B=A9=A2>>==:=8A?=;??531===;5=3:>/33,5,1?##################
@SRR037945.12281814_1_16629_69
GCAGAGACCTTCACAGGCTTCACAATCTTTTGTTTAGGTTGTTCCTTTGTGGGGGCCTTGGCAGCCGCCCTTTCTT
+
BACBC?B@C?BA@BBBBABB?;>9B@B<BBA8>C@(36?''3(2AAB>'7)<########################
@SRR037945.12290001_0_16629_121
TTCGCCATCTTTACCCCGGCAGGCCGACATCTATCACCATGAAGGTCGAGCTGTGCAGTTTCAGCGGGTACAAAAA
+
BBB>BBB@9AAAB??8?==9?6;@@;7=94==.=77@;/=7864684(6847462+####################
@SRR037945.12329778_1_16629_280
GTTGGAATTTGACTGCACGGCGGGTTCTTTTCTTTTTAATTTCTTCCGACCGCCCTTTCTTTTTTTTCCTTTTTTT
+
?ABCCBAABAAAC?>BCA;3@:>5>?3=BBA.<BB>'68;B=*<?1:'.74%9@?:A;(8<29%9@;#########
@SRR037945.12338250_1_16629_89
CACAATCTTTTGTTTAGGTGCTGCCTTTGTGGGGGCCTTGGCAGCAGCCATAGCTGTCTTTTTTTTTTCCTTCTTT
+
BCB@CBBBCBB=@BA@?5@?ABB@BABA7A@AA@A>@@@#####################################
@SRR037945.12367279_1_16629_56
GCCAACTCTGGGGGCAGAGACCTTCACAGGCTTCACAATCTTTTTTTTATGTTCTTCCTTTTTTTGTTCCCTTTCC
+
BBBACBBB?0)30=@;:B7@@ABBAAA?9'?BB737>@7(;BA@?<@:############################
@SRR037945.12373573_1_16629_343
GTTTCCTTCTGTAGAGGACAGTCCAGTTTATCTTCCCATGATTCCTTTTTTAANAGAATTCTTACTCACATTTTTC
+
@CBBCCBBCBAB@+?:0>A91:@B95=B?)=)9-89%1%..3>3?<A#############################
@SRR037945.12383845_0_16629_404
CACTGGTGCATCTCTTGCTGATATAATGGCCAAGAGGAATCAGAAACCAGAGGTTAGGAAAGCCCAGCGAGAGCCG
+
BABBAA=AB@CBABAB<A>?<9?<9979-=@/:334:489::.27;;<############################
@SRR037945.12388722_0_16629_419
TGCTGATATAATGGCCAAGAGGAATCAGAAACCAGAGGTTAGGAAAGCCCAGCGAGAGCAGGCTATCCGGGCTGCC
+
B@B@@>@A?6;@@=B4??=??>7=7>=599=??/94=;<<745:>;/6?###########################
@SRR037945.12395512_0_16629_374
CCGCCGTGCAGTCAAATTCCAACGAGCCATCACTGGTGCATCTCTTGCTGATATAATTGCCCAGAGGAATCAGAAA
+
BCBCC<BBC?@@?<:@CBCC;@B>4?BA>>B?B>=<9??9:B4@@8'3<(45663#####################
@SRR037945.12395995_0_16629_153
ATCACCATGAAGGTCGAGCTGTGCAGTTTCAGCGGGTACAAGATCTACCCCGGACCCGGGCGGCGCTACCCCCGGA
+
??B@BB@@>9;>==@:9>B=99=>099@?<0.=63719######################################
@SRR037945.12397362_0_16629_410
TGCATCTCTTGCTGATATAATGGCCAAGAGGAATCAGAAACCAGATGTTAGGAAAGCCCAGCGAGAGCAGGCTATC
+
A@BBBBBBBB@A@@9A@A9B@77AA>769?<4>69155=?><(/16(9;35#########################
@SRR037945.12446777_1_16629_50
TTTCCCACCAACTCTGGGGGCAGAGACCTTCACAGGCTTCACAATCTTTTTTTTAGGTTCTTCCTTTTTGGGGGCC
+
ABABAB@BAAA>@>A=;2?2@92=6<=@@A?9@96<=;@/-2182(6>############################
@SRR037945.12451902_0_16629_408
GGTGCATCTCTTGCTGATATAATGGCCAAGAGGAATCAGAAACCAGAGGTTAGGAAAGCCCAGCGAGAGCAGGCNA
+
B=81@)CBAB@BBBA;=A@B>7@2;@==?@2@86=?=37=<9=@25482=?6.145;38=################
@SRR037945.12461685_1_16629_358
GGACAGTCCAGTTTATCTGCCGAGGATTCCTTTTGGAAAGGAATGCTGACTCACCTTTTTCTTTAAGAAACTGGAA
+
?A@C+5@CC.:?BBB=BCBBAB>??;@B:@@CBA:@3A?7<@->9?>'+28>(8'9@B548-=A6/-034;8(66:
@SRR037945.12465213_0_16629_296
TCGGCAGATAAACTGGACTGTCCTCTACAGAAGGAAACACAAGAAAGGGCAGTCGGAAGAAATTCAAAAAAAAAAA
+
BBBBA?B@BBBBAB2<@B??>@A?><8@>=?@=:<@@;36*:16@?68:182584:19-79?##############
@SRR037945.12470218_1_16629_293
TGCACGGCGGGTTCTTTTCTTTTTAATTTCTTCCCACTTCCCTTTCTTGTGTTTCCTTTTTTATGGGACAGTCCCT
+
B=A@B::@<@>>B*<BBB4??B='48;@>(8@*4%15222;88?:(77(4##########################
@SRR037945.12473365_1_16629_334
CTTTCTTGTGTTTCCTTCTGTAGAGGACAGTCCAGTTTATCTGCCGAGGATTCCTTTTGGAAAGGAATGCTGACTC
+
BBCCC@CCBCBBBCCBCBA5BAB@;;BB=9A?=%4>B?3788(:<%49;:9@;@:BB='-4@<#############
@SRR037945.12487325_0_16629_190
ACAAGATCTACCCGGGACACGGGCGGCGCTACGCCAGGACCGACGGGAAGGTTTTCCAGTTTCTTTATGCAAAATG
+
BABC?CCB@BABB@??@B>?@6=@?6>2?=?72<A31688=2.7168166<46=######################
@SRR037945.12504410_0_16629_160
TGAAGGTCGAGCTGTGCAGTTTCAGCGGGTACAAGATCTACCCCGGACACGGGCGGCGCTACGCCCGGACCGACGG
+
A?B9;=@B93/B?>98A=9=AA>:+::;;5=7############################################
@SRR037945.12507813_0_16629_145
CGACATCTATCACCATGAAGGTCGAGCTGTGCAGTTTCAGCGGGTACAAGATCTACCCGGGACACGGGCGGCGCTA
+
BBBB>>BBBBBABBAC@BA=6??:???B1>7=<:>AA=1&59126<5?############################
@SRR037945.12516728_0_16629_402
ATCACTGGTGCATCTCTTGCTGATATAATGGCCAAGAGGAATCAGAAACCAGAGGTTAGGAAAGCCCAGCGAGAGC
+
BAA<BAAA?@BB?B@ABA.>@5@A@@6@B--<@:3/7<;449;937A6;81.+233####################
@SRR037945.12516749_0_16629_144
CCGACATCTATCACCATTAAGGTCGAGCTGTGCAGTTTCAGCGGGTAAAAAATCTACCCGNGACACGGGCGGGGCT
+
BCBC@BCCBCBCCCCCA5B:40:?)7.:ABBBBA*=CC;:%21>B<##############################
@SRR037945.12536456_0_16629_201
CCGGGACACGGGCGGCGCTACTCCAGGACCGACGGGAAGGTTTTCCAGTTTTTTAATTCAAAATTTTATTCAACCT
+
BA2-6ABB@-3;@1%82>=>3%8=####################################################
@SRR037945.12540776_0_16629_144
CCGACATCTATCACCATGAAGGTCGAGCTGTGCAGTTTCAGCGGGTACAAAATCTACCCGGGACACCGGCGGCCCT
+
BCBCCBBBCBBBCBB>:/@B?::A:??@?9<;:>::B?@5-5:<749,99&-7#######################
@SRR037945.12561326_0_16629_185
CGGGTACAAGATCTACCCGGGACACGGGCGGCGCTACGCCAGGACCGACGGGAAGGTTTTCCAGTTTTTTTATTCA
+
B??A=?B2>>AB?>B?@@4;=??=?=6==45457666669,12633.+1557########################
@SRR037945.12566172_1_16629_234
TTCCTCTTGGCCATTATATCAGCAAGAGATGCACCAGTGATGGCTCGTTTGAATTTTACTGCCCCGGGGGGGTTTT
+
BABB@BA@5>@B@B>6<@?@64=/8863668856?1831#####################################
@SRR037945.12583249_0_16629_251
TCTTAATGCAAAATGTGAGTCAGCATTCCTTTCCAAAAGGAATCCTCGGCAGATAAACTGGACTGTCCTCTCCCCA
+
BBBA@4?BC>BBBBB?ABA@B?<A8>ABA@ABBB<A?928??;AB3:+1:##########################
@SRR037945.12589292_1_16629_214
TCCTAACCTCTAGTTTCTTATTCCTCTTAGCCATTTTATCTCCAATGGATACACCCAAGAAGGCTCCTTTTGATTT
+
054:1:,-1*@(@B##############################################################
@SRR037945.12614561_0_16629_540
GCTGCTGCCAAGGCCCCCACAAAGGCAGCACCTAAACAAAAGATTGTGAAGCCTTTGAAGGTCTCTGCCCCCCCAG
+
BBABB=BCBB:/:BBCCB9B5AC2?>6;<9@B89;B51;38/59################################
@SRR037945.12635825_1_16629_70
CAGAGCCCTTCACAGGCTTCACCATCTTTTTTTTAGTTGCTGCCTTTTTTGGGGCCCTGGCAGCCCCCCTTTCTTT
+
B;=B1)>BBBC?B<@9A@BBB0'42@:;@A;<><5-'339:'4@################################
@SRR037945.12646067_1_16629_190
TGATAGCCTGCTCTCGCTGGGCTTTCCTAACCTCTTGTTTCTGATTCCTCTTGGCCATTTTATCCGCAAAAGATTC
+
BBBB>ABBB@BABBBAB@@=>AABA@@<>@AA@?B>.<AA;:/29?=?=?##########################
@SRR037945.12649140_1_16629_338
CTTGTGTTTCCTTCTGTAGAGGACAGTCCAGTTTATCTTCCGAGGATTCCTTTTGGAAAGGAATGCTGACTCACAT
+
BCB?ABABBBBBB@BAAB@A@?@@B>>?=3:<A>*<88%3<326;-1929==@=######################
@SRR037945.12649167_0_16629_510
GCTAAGCAGGCATCAAAGAAGACAGCAATGGCTGCTTCCAAGGCCCCCCCCAAAGCAGCCCCCAAAAAAAAAATTT
+
BC>9?CBCCBC>=A<@ACCC?BCBBC>?B@BBA@93%2<(2*75?BB@############################
@SRR037945.12678203_0_16629_140
CAGGCCGACATCTATCACCATGAAGGTCGAGCTGTGCAGTTTCAGCGGGTACAAAATCTACCCCGGACACGGGCGG
+
BBAACCBBAA@BACBACBBA86@B=@A>9=?=<&:4>5=<A?9>################################
@SRR037945.12683390_1_16629_323
TTCCGACTGCCCTTTCTTGTGTTTCCTTCTGTAGAGGACAGTCCAGTTTATCTTCCCAGGATTCCTTTTTGAAAGG
+
BABB>5@AABA?AAA@B@-84;@@@?AB:;-::0;77;9#####################################
@SRR037945.12694890_0_16629_399
GCCATCACTGGTGCATCTCTTGCTGATATAATGGCCAATAGGAATCAAAAACCNGAGGTTAGGAAAGCCCAGCGAG
+
A<B>>CBB@<?>A<2AABBBB*B@@=B??A@B5;A>@9%*7/3=<69)7AA@7%0'05469449?###########
@SRR037945.12715540_1_16629_55
CACCAACTCTGGGGGCAGAGACCTTCACAGGCTTCACAATCTTTTTTTTAGTTTCTTCCTTTTTTGGGGTCTTTTC
+
BBAB@ABC@A=>;3?@>(908?@@>?>8?::>@>4(5.6<8<@@?.:@@*%%2225637#################
@SRR037945.12720499_1_16629_287
TTTGACTGCACGGCGGGTTCTTTTCTTTTTAATTTCTTCCCACTTCCCTTTCTTTTTTTTCCTTACCTCTTTTTTT
+
BA?<?@B@A@<53<3007>.:@A;(8AB:-/47@##########################################
@SRR037945.12730398_0_16629_310
GGACTGTCCTCTACAGAAGGAAACACAAGAAAGGGCAGTCGGAAGAAATTCAAAAGAAAAAAACCCGCCGTGCAGT
+
BBBB@5BCB@BBBC@4?A@AABBBB@A>6BBB:76??8;5<@<A4<A@9A6=@A7&7@@#################
@SRR037945.12752064_1_16629_50
TTTCCCACCAACTCTGGGGGCAGAGACCTTCACAGGCTTCACAATCTTTTTTTTTGGTGCTGCCTTTTTGGGGGCC
+
BBBCCCBBB>AAABAA?<<;@?4539@B@><#############################################
@SRR037945.12762219_0_16629_365
GAAAAGAACCCGCCGTGCATTCAAATTCCAACGAGCCATCACTGGTGCATCTCTTGCTTTTTTAATGGCCCAGAGG
+
B19)2288BCCBCC@9@@6':A@=18?B6*9@);9A?26;####################################
@SRR037945.12766033_0_16629_216
CGCTACGCCAGGACCGACGGGAAGGTTTTCCAGTTTCTTAATGCAAAATGTGAGTCAGCATTCCTTTTCAAAAAGA
+
BCC@3@5=A84(;BB=@=9;(9AAB@BCAA@?:/7>A>=4;3*9;@AA############################
@SRR037945.12773835_1_16629_56
ACCAACTCTGGGGGCACCGACCTTCACCGGCTTCACATTCTTTTTTTTAGGTCCTGCCTTTTGGGGGGCCTTGGCC
+
,@>5*9A#####################################################################
@SRR037945.12778587_0_16629_404
CACTGGTGCATCTCTTGCTGATATAATGGCCAAGAGGAATCAGAAACCCGAGGTTAGGAAAGCCCAGCGAGAGCCG
+
B;C@?8<9BBBBBCAB?A?@@B@9-5A@@@=43231;/4:6-/65,<9############################
@SRR037945.12779835_0_16629_144
CCGACATCTATCACCATGAAGGTCGAGCTGTGCCGTTTCAGCGGGTACAAGATCTACCCGGGACCCGGGCGGCGCT
+
AB?@AAAB=?@AA?A9==;?999@7796=/73:&:#########################################
@SRR037945.12800325_0_16629_391
TCCAACGAGCCATCACTGGTGCATCTCTTGCTGATATAATGGCCAAGAGGAATCAGAAACCAGAGGTTAGGAAAGC
+
BCCAAA>=;AAA=AB>?@5./A>6>=@<@9@@(33?<>>99:9>66966839662-499996666:9775689###
@SRR037945.12805437_1_16629_57
CCAACTCTGGGGGCAGAGACCTTCACAGGCTTCACAATCTTTTTTTTAGGTGCTTCCTTTTTGGGGGCCTTTGCAG
+
BBBCBBBA@<@>@B<@<58??>@?@=@;6;<9145//6)<<@?#################################
@SRR037945.12806140_0_16629_123
CGCCATCTTTACCCCGGCAGGCCGACATCTATCACCATGAAGGTCGAGCTGTGCAGTTTCAGCGGGTACAAAATCT
+
AABCBBB@A=8@BBA;2>:?=@@45=;9>;545###########################################
@SRR037945.12810860_0_16629_358
TTCAAAAGAAAAGAACCCGCCGTGCAGTCAAATTCCAACGAGCCATCACTGGTGCATCTCTTGCTGATATAATGGC
+
BCB:A;>9;><9;<=@A@9BA974>777>9977<?<-35,,7:;52;#############################
@SRR037945.12826592_1_16629_123
GCCTTGGCAGCAGCCATTGCTGTCTTCTTTTATGCCTGCTTAGCCTTTTTTTCTTCCTTTGCCGCCCTGATATCCT
+
BCCB?BBCCBB;>AB99<.=;<=B>=6<B;-56'9@3%887',9A;ABBB:'66?2;###################
@SRR037945.12830943_1_16629_287
TTTGACTGCACGGCGGGTTCTTTTCTTTTTAATTTCTTCCCCCTTCCCTTTTTTTTTTTTCCTTTTTTATAGGGCA
+
ABB>9B@@@5@?=C8>@<@<<ABB*@ABB827@>='/:45+'/))4?4:?=)>=(34>##################
@SRR037945.12832089_1_16629_44
CTAGCGTTTCCCACCAACTCTGGGGGCAGAGACCTTCACAGGCTTCCCAATCTTTTTTTTTTGTTCTTCCTTTTTT
+
BA<-;+<A?B@;??;@76>4=;17,%31/365<5##########################################
@SRR037945.12838842_1_16629_58
CAACTCTGGGGGCAGAGACCTTCACAGGCTTCACAATCTTTTTTTTAGGTGCTTCCTTTTTGGGGGCCTTTTCCGC
+
@CBBBBBB@A@>BB<<:@B@BB@;@42/?BA1147:<2?A@B=@@:-240./2-36:@;#################
@SRR037945.12848332_1_16629_255
GCAAGAGATGCACCAGTGATGGCTCGTTGGAATTTTACTGCACGGCGGGTTTTTTTTTTTTTAATTTTTTCCCCCT
+
BCBCBBBBCABCBBBA@>89@@AB@:A=/=4=;B<%8=;1;5<.4<9??3>.9?BB5<AAB###############
@SRR037945.12862633_1_16629_72
GAGACCTTCACAGGCTTCACAATCTTTTGTTTAGGTGCTGCCTTTTTGGGGGCCTTGGCAGCAGCCATTTCTTTTT
+
BBB6BCBB@4BBBBB@B>=:<<>?@@C@6>B@6:?;65;5>B;BA1:'0<@#########################
@SRR037945.12872678_1_16629_290
GACTGCACGGCGGGTTCTTTTCTTTTTAATTTTTTTCTACTTCCCTTTTTTTTTTTTTCTTTTTTTTAGTGCATTT
+
ABBC<ACA+6A3=?AB,BBBA*?BBA==>=BB.@A*3**63-/:;7AB*<AA@AAB####################
@SRR037945.12913258_0_16629_510
GCTAAGCAGGCATCAAAGAAGACAGCAATGGCTTCTTCCAAAGCCCCCCCAAAAGCAGCACCCAAAAAAAAAATTT
+
ABBBCBBCBBCBBCCCB@C<*<BB=BBBA(1A3%1006?/0-.6?B##############################
@SRR037945.12936746_1_16629_49
GTTTCCCACCAACTCTGGGGGCAGAGACCTTCACAGGCTTCACAATCTTTTTTTTATGTTCTTCCTTTTTTGGGGC
+
BBCBCCBACCB@CACB?@A<?B97+0(;@?>;:A)3:@@?0';-2155==##########################
@SRR037945.12937835_1_16629_127
TGGCAGCAGCCATTGCTGTCTTCTTTGATGCCTTCTTAGCCTTTTTTGCTTCCTTTGCAGCCCCCATATCCCCCCC
+
B@ACB@B??BB<>A1>>7>?>A6>A<(:5%8@-'/86%.6@6@@@###############################
@SRR037945.12995942_1_16629_100
GTTTAGTTGCTGCCTTTGTGGGGGCCTTTGCAGCAGCCATTGCTTTCTTTTTTGATGCCTGCTTTTCCTTTTTTTC
+
BB>BB0(->A@==B4CA8A=3(4@?@<:'<?841*%8901768#################################
@SRR037945.13000555_1_16629_96
TTTTGTTTAGGTGCTGCCTTTGTGGGGGCCTTGGCAGCAGCCATTGCTGTTTTTTTTTATTCCTTCTTTTCCTTTT
+
BCC:09BBA>>(@>@?@@>AB2;)6.//:A?#############################################
@SRR037945.13002042_1_16629_300
CGGGTTCTTTTCTTTTGAATTTCTTCCGACTGCCCTTTCTTGTGTTTCCTTCTGTAGAGGACAGTCCCGTTTTTCT
+
B@7/0<A8A?4A?A?>76/:@>B?;=;.%57;=B@=?=;=5%*/7@6#############################
@SRR037945.13013914_1_16629_96
TTTTGTTTAGGTGCTGCCTTTGTTGTGCCCTTGGCAATATCCATTGTGTTTTTTCTTTCTTCCTTTTTTTCCCTTT
+
@BACBCBA>><B=@A97C?B=3B9####################################################
@SRR037945.13015804_0_16629_410
TGCATCTCTTGCTGATATAATGGCCAAGAGGAATCAGAAACCAGAGGTTAGGAAAGCCCAGCGAGAGCAGGCTATC
+
BA@1>BB@BBAA;39B=>@@B76?>5>;1<6:49==67??6<2666##############################
@SRR037945.13016864_1_16629_96
TTTTGTTTAGGTGCTGCCTTTGTGGGGGCCTTGGCAGCAACCATTGCTTTCTTTTTTTATGCCTTCTTTGCCTTTT
+
BBBB@@B@<@?;8??>@@@B@0>?8;;9;>=>6;>;61-8:;339/##############################
@SRR037945.13025490_0_16629_190
ACAAGATCTACCCGGGACACGGGCGGCGCTACGCCAGGACCGACGGGAAGGTTTTCCAGTTTCTTAATTCAAAATT
+
BBBCA9@BABBBA??;7?5A95;>,5>3;4-</;=(1378822#################################
@SRR037945.13040722_1_16629_76
CCTTCACAGGCTTCACAATCTTTTGTTTAGGTGCTTCCTTTGTTGGGGCCTTGGCAGCAGCCATTTCTTTTTTTTT
+
BCB@B;AB@ABAB=A:56?BABB='=B@7295&78'8@@B####################################
@SRR037945.13041283_0_16629_140
CAGGCCGACATCTATCACCATGAAGGTCGAGCTGTGCAGTTTCAGCGGGTACAAGATCTACCCGGGACACGGGCGG
+
BA@?ABA<??@?B>@AA?A?@=A=116=49197'71=5&6=###################################
@SRR037945.13046519_1_16629_119
GGGGGCCTTGGCAGCAGCCATTGCTGTCTTCTTTGATGCCTGCTTAGCCTTTTTTTCTTCCTTTTCAGCCCTTATA
+
@CBCBCB@@@@BCBB@<ABA>?:?A@A@BB6@B?6;95;A7'3A=399;ABCCB@;1>A2>?##############
@SRR037945.13067428_0_16629_410
TGCATCTCTTGCTGATATAATGGCCAAGAGGAATCAGAAACCAGAGGTTAGGAAAGCCCAGCGAGAGCAGGCTATC
+
BBB@<BAB9@@?>16B@>??@56?@91536<3=9786;?;<=2118553###########################
@SRR037945.13070608_0_16629_393
CAACGAGCCATCACTGGTGCATCTCTTGCTGATATAATGGCCAAGAGGAATCATAAACCAGAGGTTACGAAAACCC
+
BCB?BA@@>3>BAA3B@??0143=9BA?>###############################################
@SRR037945.13075184_1_16629_287
TTTGACTGCACGGCGGGTTTTTTTTTTTTTTATTTCTTCCTCCTTCCCTTTTTTTTGTTTCCTTTTTTTTGGGGCC
+
BBBBA@B@A@@@>?B@);?+ACCA4=ABB;-9@AA,?A)0%&0114>?9@@,:B:4(6@#################
@SRR037945.13075804_0_16629_379
GTGCAGTCAAATTCAAACGAGCCATCACTGGTGCATCTCTTGCTGATATAATGGCCAAGAGGAATCAGAAACCAGA
+
B?BCB@BBAABBBBAB>B@BABB>AB@B@@:<A>6:BAAA?-8>(3::::@<49<?:62/92309-305?=7:6##
@SRR037945.13109913_0_16629_297
CGGCAGATAAACTGGACTGTCCTCTACAGAAGGAAACACAAGAAAGGGCAGTCGGAAGAAATTCAAAAAAAAAAAA
+
BBBB@BBBA@B@=@@BB??BAB?=@@>?4<A:3?ABA:+:?(4<=11-;1..1::79&7@>(2,7>59.7?>42:<
@SRR037945.13110153_0_16629_259
CAAANTGTGAGTCAGCATTCCTTTCCAAAAGGAATCCTCGGCAGATAAACTTGACTTTCCTCTTCAAAAGGAAACA
+
BBA4%;7=69%:@A-4=??;AAB@?A@A8'-07;<4:#######################################
@SRR037945.13110841_0_16629_444
CAGAAACCAGAGGTTAGGAAAGCCCAGCGAGAGCAGGCTATCAGGGCTGCCCAGGAAACAAAAAAAGCTAAAAAGG
+
BC=ABCA@@A;AA@@B?<AB?2?BB@4<:66#############################################
@SRR037945.13112635_0_16629_395
ACGAGCCATCACTGGTGCATCTCTTGCTGATATAATGGCCAAGAGGAATCAGAAACCAGAGGTTAGGAAAGCCCCG
+
BB<1=BBBBB9?B=8==B?=@@>A=39=63637270'2;;/422354315-02638####################
@SRR037945.13134768_1_16629_119
GGGGGCCTTGGCAGCAGCCATTGCTGTCTTCTTTGATGCCTGCTTAGCCTTTTTTTCTTCCTTTGCAGCCCCCCTT
+
BBABBCCCBBBC@@>8<BA93@<::@7@?B?;B@,16.<@:(699%-4@9@@@@######################
@SRR037945.13150196_1_16629_50
TTTCCCACCAACTCTGGGGGCAGAGACCTTCACAGGCTTCCCAATCTTTTTTTTAGGTGCTTCCTTTTTTGGGGCC
+
ABBCBBBBB@B@ABB@B@?=B<<@7=?A>A?7?=7=8@?&%.16.4;>@<77?:+02663-'/62=##########
@SRR037945.13166227_1_16629_287
TTTGACTGCACGGCGGGTTCTTTTTTTTTTAATTTCTTCCCACTTCCCTTTCTTTTGTTTCCTTCTTTTGAGGACA
+
B@CABBA?A8BBABAB>;;8@BBA(>BB?05<9@@2<>*;%,7+%5<=(8<+8<57####################
@SRR037945.13181168_1_16629_114
TTTGTGGGGGCCTTGGCAGCAGCCATTGCTTTCTTCTTTTATTCCTTCTTTGCCTTTTTTTCTTCCTTTTCACCCC
+
@C@6<@A;78?B;>8;=-/:7-99+36//3&76;:)5#######################################
@SRR037945.13210855_1_16629_297
CGGCGGGTTCTTTTTTTTTTAATTTTTTTCCACTTCCCTTTTTTTTTTTTTCTTTTTTTTAGGACAATCCCCTTTT
+
BBBBAB@9B4@BBA*>BB>'0;7A=(4='4),5..6:A*?=)7=?8'9@###########################
@SRR037945.13211005_1_16629_70
CAGAGACCTTCACAGGCTTCACAATCTTTTGTTTAGGTGCTGCCTTTGTGGGGGCCTTTGCCGCAGCCCTTTCTTT
+
BC@BABBBBBBBBBA@BAB99?46=<ABB<(;B;-0.7/70%3=7=<#############################
@SRR037945.13217548_1_16629_129
GCAGCAGCCATTGCTGTCCTCTTTGATGCCTGCTTATCCTTTTTTTCTTCCTTTGCCGCCCTTATAGCCTGCTCTC
+
BC@BCBBAB?CCBCB?7ACBB@BB0BB@BB>';B<')<C4BB?B<26BA@@#########################
@SRR037945.13219085_1_16629_120
GGGGCCTTGGCAGCAGCCATTGCTTTCTTCTTTTATTCCTTCTTAGCCTTTTTTTCTTCCTTTTCAGCCCTTATTT
+
ACBCCCBA;ACCBA?ABA?==(=<)>;?A-=B?3=60=?7'):?)6788BBBA#######################
@SRR037945.13222974_1_16629_300
CGGGTTCTTTTCTTTTGAATTTCTTCCGACTGCCCTTTCTTGTGTTTCCTTCTTTAGAGGACAGTCCAGTTTATTT
+
BBBABABABBCBBBCA9ABABB@BBBA:5<B@BAAAAA@A@@@5@B@<?@A<9';#####################
@SRR037945.13234872_1_16629_193
TAGCCTGCTCTCGCTGGGCTTTCCTAACCTCTGGTTTCTGATTCCTCTTGGCCATTTTATCAGCAAGAGATTCACC
+
B?>BAB?=B@@@8@A25=@@AA>=@2=8?<8@56:@<6>)2>@2686=############################
@SRR037945.13238152_0_16629_313
CTGTCCTCTACAGAAGGAAACACAAGAAAGGNCAGTCGGAAGAAATTCAAAAGAAAAAAACCCGCCGTGCAGTCAA
+
BB5@B?BB?@A@@A;?@BB@><AB;=6;A>3%:3937@?9<66?<1=:=;@=25=@;###################
@SRR037945.13243293_0_16629_421
CTGATATAATGGCCAAGAGGAATCAGAAACCAGAGGTTAGGAAAGCCCAGCGAGAGCAGGCTATCAGGGCTTCCAA
+
BCBBABBBAAC@BBAB<;A=?@B@>1=BB?A>@<5::?>56=@@4=??3383########################
@SRR037945.13244464_1_16629_63
CTGGGGGCAGAGACCTTCACAGGCTTCACAATCTTTTGTTTAGGTGCTGCCTTTGTGGGGGCCTTTGCAGCCGCCC
+
BCBCBBACCBBA;BBAAA;@<AABAB91;>5=9?AB>(>C>8::5%39&7>=A:&97###################
@SRR037945.13247767_1_16629_119
GGGGGCCTTGGCAGCAGCCATTGCTGTCTTCTTTGATGCCTGCTTAGCCTTTTTTTCTTCCTTGGCAGCCCTGATA
+
BAA6>BCBB@;CBBBB7BB@A?=;?0<;@B.BB;/7:(=@6%58>1)5@BBBAB?/1;B2<;=#############
@SRR037945.13260106_1_16629_44
CTAGCGTTTCCCACCAACTCTGGGGGCAGAGACCTTCACAGGCTTCACAATCTTTTTTTTAGGTGCTTCCTTTTTT
+
BA>BA@@CBBBBBABB<B?BA+/24;=52<18;?@?:)9322:A@(-1696/7@A#####################
@SRR037945.13264543_0_16629_144
CCGACATCTATCACCATGAAGGTCGAGCTGTGCAGTTTCAGCGGGTACAAGATCTACCCGGGACACGGGCGGCGCT
+
BAB@BA@A@@@B?AA>@AA=;95;>/7=;274;3;;?@701###################################
@SRR037945.13272690_1_16629_50
TTTCCCACCAACTCTGGGGGCAGAGACCTTCACAGGCTTCACAATCTTTTTCTTAGTTGCTGCCTTTTTTGGGGCC
+
BBB@ABB8=8@=>=@/.6388,,5(4:6;<=;26796>>812)4(7/;############################
@SRR037945.13275595_1_16629_323
TTCCGACTGCCCTTTCTTGTGTTTCCTTCTGTAGAGGACAGTCCAGTTTTTCTTCCGAGGTTTCCTTTTTTTAAGG
+
BBCBB9A@BBCBBBBBCBAB=BBBBBACBC8BA@BBA=:>@=5=(+:BB1=*5'?9)%*.&6@44?B?B#######
@SRR037945.13282045_1_16629_52
TCCCACCAACTCTGGGGGCAGAGACCTTCACAGGCTTCACAATCTTTTTTTTAGGTGCTTCCTTTTTTGGGGCCTT
+
BBBBBBBBBAAA@=<6:8A<-;6><@A@;???5)8=>/,5693'9AA#############################
@SRR037945.13312403_0_16629_183
AGCGGGTACAAGATCTACCCGGGACACGGGCCGCGCTACGCCAAGACCGCCGGGAAGGGTTTCCAGCTTTTTTATT
+
B?A=??14==;#################################################################
@SRR037945.13317229_1_16629_539
GGGGTAAAGATGGCGAAGAGAAAGAAAGAATCATTGGAGAACCTTATGAGATCTCAGTCCAGGAGGAGATCACAGC
+
B63(4<7,@ABA?@/6+;A6<7)<.)28(;=97>3640=<2:<9>);977##########################
@SRR037945.13324428_0_16629_375
CGCCGTGCAGTCAAATTCCAACGAGCCATCACTGGTGCATCTCTTGCTGATATAATGGCCAAGAGGAATCAAAAAC
+
BABB@@>BBAAB>BBBBBA<BA=<<BA6;A9>5333:>57A<##################################
@SRR037945.13336638_0_16629_154
TCACCATGAAGGTCGAGCTGTGCAGTTTCAGCGGGTACAAGATCTACCCCGGACACGGGCGGCGGTTCCCCCGGGC
+
-BBBBBB@>2=A:<:>BB<?3?>@===9=8=?=:61########################################
@SRR037945.13336737_1_16629_351
CTGTAGAGGACAGTCCAGTTTATCTGCCGAGGATTCCTTTTGGAAAGGAATGCTTACTCACATTTTTCATTAAGAA
+
BB@@B?@@?7?A>>?=027@>-:65%37).5447>.49######################################
@SRR037945.13355916_0_16629_308
CTGGACTGTCCTCTACAGAAGGAAACACAAGAAAGGGCAGTCGGAAGAAATTCAAAAGAAAAGAACCCGCCGTGCA
+
B34>>AAB6CC@.<ABAA?B38@><A7B4@@@>2<:97'99-21>3%,5'5=3:??<(/<>7'345;#########
@SRR037945.13361616_1_16629_124
CCTTGGCAGCAGCCATTGCTGTCTTCTTTGATGCCTGCTTAGCCTTTTTTTCTTCCTTTGCAGCCCCTATATCCCT
+
BCBBB@BB?B<?B@;?=/?9+;A<A><A:%36+:>4+686%.9<6?@AA###########################
@SRR037945.13362211_0_16629_585
GTGAAGCCTGTGAAGGTCTCTGCCCCCCGAGTTGGTGGGAAACGCTAAAAAAATCGGAAGAGCGGTTTACCAGGAA
+
AB@;B?ABCB<?>=B@@B?@BBABBB?'5*1<A;@=?@=#####################################
@SRR037945.13409994_0_16629_173
GTGCAGTTTCAGCGGGTACAAGATCTACCCGGGACACGGGCGGCGCTACGCCAGGACCGACGGGGGGGTTTTCCCG
+
@ABA?BBBBBBAAA;?=A==>2@7@95@B>6=@;##########################################
@SRR037945.13413734_0_16629_190
ACAAGATCTACCCGGGACACGGGCGGCGCTACGCCAGGACCGACGGGAAGGTTTTCCAGTTTCTTAATGCAAAATT
+
BBCB>>@BBBBBB@@@AA9A7;?@;=?6?847(?=/335:<-/8/45<5*.64>######################
@SRR037945.13417689_0_16629_374
CCGCCGTGCAGTCAAATTCCAACGAGCCATCACTGGTGCATCTCTTGCTGATATAATGGCCAAGAGGAATCAGAAA
+
BB@BB5@A@A@BAB@1;BBBBAA=@>BA@BA@?@>==9<:@@=<@9/95//52?<@93686/63155,5214-4;;
@SRR037945.13433975_0_16629_77
TCTCCCTCTGCCCTATAAGGTTCTCCCATGATTCTTTCTTTCTCTTCGCCATCTTTACCCCGGCAGGCCGACATCT
+
ABBBAABB;1>@@?@>A:/0=A?@?A=6;%%8@=@B>6B@=/8.>@*%5=1659>>####################
@SRR037945.13439562_0_16629_166
TCGAGCTGTGCATTTTCAGCGGGTACAAGATCTACCCGGGACACGGGCGGCGCTACCCCCCGACCGACGGGAAGGT
+
AA3==?@=1&92%4;@<:##########################################################
@SRR037945.13447086_1_16629_86
CTTCACAATCTTTTGTTTAGGTGCTGCCTTTGTGGGGGCCTTTGCAGCAGCCATTTCTTTCTTTTTTTTTTCCTTC
+
BBBCCBBBBBBBBA6?BBA7:=6>=3=@ABA3</<6:=??=###################################
@SRR037945.13481243_0_16629_504
AAAAAGGCTAAGCAGGCATCAAAGAAGACAGCAATGGCTGCTTCCAAGGCCCCCCCAAAAGCCCCCCCCCAACCAA
+
>?;?<>AB@A?>BB>8@;>A<<@;;>83:5;>############################################
@SRR037945.13485291_1_16629_29
CTCTGCTCTACCACACTAGCGTTTCCAACCAACTCTGGGGGCAGAGACCTTCCCAGGCTTTCCAATTTTTTTTTTT
+
ABBA:BAA@B>@@@?>@A>@@6;@:@5>>?;;6@6<.796:985344#############################
@SRR037945.13486382_1_16629_316
GAATTTCTTCCGACTGCCCTTTCTTGTGTTTCCTTCTGTAGAGGACAGTCCAGTTTATCTTCCGGGGATTTCTTTT
+
BB@BCCBABCB@@B@:B@B@CBA@@0<9AB@AB?A=A);?85889:154###########################
@SRR037945.13492706_0_16629_160
TGAAGGTCGAGCTGTGCAGTTTCAGCGGGTACAAGATCTACCCGGGACACGGGCGGCGCTACGCCCGGACCGACGG
+
@A:02;?A==1A?9=6?A?;A@>53;0815=6.;-8/9/49###################################
@SRR037945.13504187_0_16629_374
CCGCCGTGCAGTCAAATTCCAACGAGCCATCACTGGTGCATCTCTTGCTTATATAATGGCCAAGAGGAATCAAAAA
+
BBACB@@9>9/=AA@49>?A=973-9?5597(.50#########################################
@SRR037945.13510537_0_16629_182
CAGCGGGTACAAGATCTACCCGGGACACGGGCGGCGCTACGCCAGGACCGACGGGGAGGGTTTTCAGTTTCTTTTT
+
B96?=55/39;53395514;=55032313###############################################
@SRR037945.13526381_1_16629_46
TGCGTTTCCCACCAACTCTGGGGGCAGAGACCTTCACAGGCTTCACCATCTTTTTTTTAGGTTCTGCCTTTTTTGG
+
BBBB@BBCCCBBBBABAB>:;@;<A63;21BB>B:+<267A9=/+:474=6@@#######################
@SRR037945.13567903_0_16629_203
GGGACACGGGCGGCGCTACGCCAGGACCGACGGGAAGGTTTTCCAGTTTCTTAATTCAAAATGTGATTCAGCATTC
+
BBA?B@AB@6@97B?B?<A;>BA;7@A=:>:18?9?:5:BBB17),2@>###########################
@SRR037945.13569984_1_16629_343
GTTTCCTTCTGTAGAGGACAGTCCAGTTTATCTTCCGAGGATTCCTTTTTTAAAGGAATTCTGACTCACATTTTTC
+
B@ABCBBA@B?:B@@<@A?A>@A@14?A@>>40':>,)0.)1@<@=@A############################
@SRR037945.13577695_0_16629_336
AAGAAAGGGCAGTCGGAAGAAATTCAAAAGAAAAGAACCCGCCGTGCAGTCAAATTCCAACGAGCCCTCACTGGTG
+
?BBB@BA(=B>A>B9A<>67A7A<?A@=@<6?B@2:@@A<39?68=2%)384=8:#####################
@SRR037945.13595633_0_16629_77
TCTCCCTCTGCCCTATATGGTTCTCCCATGATTCTTTCTTTCTCTTCGCCATCTTTACCCCGGCAGGCCGACATCT
+
B@BBBB@@??B@@@@B;6:==A??>=;2823<>8BBB2@BB2;<;@7'37592<@#####################
@SRR037945.13596799_1_16629_338
CTTGTGTTTCCTTCTGTAGAGGACAGTCCACTTTATCTGCCGGGGATTCCTTTTGGAAAGGAATTCTGACTCCCCT
+
B@B:9?:)9;B@?@>>5-3=634;>>69;###############################################
@SRR037945.13599152_0_16629_450
CCAGAGGTTAGGAAAGCCCAGCGAGAGCAGGCTATCAGGGCTTCCAAGGAAGCAAAAAAAGCTAAGAAGGCATCAA
+
BBBBAB=AB@;;AAB?AB?B?=5;779?################################################
@SRR037945.13616492_1_16629_63
CTGGGGGCAGAGACCTTCACAGGCTTCACAATCTTTTTTTTAGGTTCTGCCTTTTTTGGGGCCTTTGCAGCAGCCC
+
BBCBBABCA=CABBBBBBBB@/;BAB>9;0;;->BB@6>B;%*)5%35)3;8B?79(9##################
@SRR037945.13626740_1_16629_96
TTTTGTTTAGGTGCTGCCTTTGTGGGGGCCTTGGCAGCCGCCCTTTCTTTCTTTTTTTTTTCCTTCTTTTCCTTTT
+
BA?>@@?B=169.75-93?@?(71####################################################
@SRR037945.13640275_1_16629_323
TTCCTACTGCCCTTTCTTGTGTTTCCTTCTGTAGAGGACAGTCCAGTTTTTCTGCCGCGGATTCCTTTTTGAAAAT
+
BAB>(:7:;@8AA==79=636;=>;<>77;944913::8:8797################################
@SRR037945.13640747_1_16629_78
TTCACAGGCTTCACAATCTTTTTTTTAGGTGCTGCCTTTGTTGGGGCCTTTTCAGCACNCCTTTTTTTTTTTTTTT
+
BB@8B:.:@BA6'7(99??B@B37BA47-984:(09;@######################################
@SRR037945.13647461_1_16629_37
TACCACACTAGCGTTTCCCACCAACTCTTGGGTCAGAAACCTTCAAATTCTTTACAATCTTTTTTTTATTTTTTGC
+
@C=?B??@=:<@.5::/::A=@:1+5>?4,*)*::)5(3:####################################
@SRR037945.13647975_0_16629_374
CCGCCGTGCAGTCAAATTCCAACGAGCCATCACTGGTGCATCTCTTGCTTATATAATGGCCAAGAGGAATCAAAAA
+
B@ACBBCCCCB<BCA9A@BBAC@B@9AB;;ACCB5*=1BBA@BB@=(4?(;@B@B:;39>B424053/@9:7%8@?
@SRR037945.13648865_1_16629_430
GGAAAACCTTCCCGTCGGTCCTTGCGTAGCGCCGCCCGTTTCCCCGGTAAATCTTTTACCCCCTGAAACTGCCCAA
+
BBBCBCBBBBBB@:>>.1;1>7-2939;53*7;19#########################################
@SRR037945.13660717_0_16629_397
GAGCCATCACTGGTGCATCTCTTGCTGATATAATGGCCAAGAGGAATCAGAAACCAGAGGTCAGGAAAGCCCAGCG
+
<B4BCABCCBBA=>?BABBBAB@)>A(<A?AAAA23@?5?;8?43>87?8<A@96:6336;A/'.<@#########
@SRR037945.13692027_1_16629_72
GAGACCTTCACAGGCTTCACAATCTTTTTTTTAGGTGCTGCCTTTGTGGGGGCCTTGGCCGGCGCCCATTCCTTTT
+
BB?5?CABA5ACCACCC83B**;;ABB?=AAA*,2;(7:'8?-C=71)9###########################
@SRR037945.13697115_0_16629_144
CCGACATCTATCACCATGAAGGTCGAGCTGTGCAGTTTCAGCGGGTACAAGATCTACCCGGGACCCGGGCGGCCCC
+
AA=3?3AB<AAAAA@5;=93<:1?134?6441=-##########################################
@SRR037945.13709725_1_16629_71
AGAGACCTTCACAGGCTTCACAATCTTTTGTTTAGGTGCTGCCTTTTTGGGGGCCTTGGCCGCCCCCCTTTCTTTT
+
@?@;BCBBBB5B<?AB>@=9>115=?BA>+7@>0/32'20%,?7>###############################
@SRR037945.13733791_0_16629_144
CCGACATCTATCACCATGAAGGTCGAGCTGTGCAGTTTCAGCGGGTACAAGATCTACCCGGGACACCGGCGGCGCT
+
BBB@B?@B@5;BBBAAB<@?A4=B62=B>9=;A97=A?;91>;=9127############################
@SRR037945.13734909_1_16629_117
GTGGGGGCCTTGGCAGCAGCCATTTCTNTCTTCTTTTATTCCTGCTTAGCCTTTTTTTCTTCCTTTGCAGCCCTTT
+
BACBBBACCBABBBAA@39@@388*;1%8B>=:=B='.7)9A3%2;:'-9>6ABAB####################
@SRR037945.13776738_1_16629_344
TTTCCTTCTGTAGAGGACAGTCCAGTTTATCTGCCGAGGATTCCTTTTGGAAAGGAATGCTGACTCACATTTTTCA
+
BBBBBBABAA@B?9@?@>2'4@?15:@>6<>8(:9777200=28<@@=-54;8271830#################
@SRR037945.13777403_0_16629_338
GAAAGGGCAGTCGGAAGAAATTCAAAAGAAAAGAACCCGCCGTGCAGTCAAATTCCAACGAGCCATCACTGGTGCA
+
ACBBA<CCCBCCCACCAACBABCBCBCCBCCCBBBBCC@CB>:;?8=@?@A@<><@8?1)99>?9/=7>#######
@SRR037945.13781607_0_16629_145
CGACATCTATCACCATGAAGGTCGAGCTGTGCAGTTTCAGCGGGTACAAGATCTACCCCGGACACGGGCGGCGCTA
+
BACCB>CBCBCBBCCCA9A@9?B?AABBAA<BB@:BBAA<?=BA;;:>?(7,5869B###################
@SRR037945.13786206_1_16629_368
GTTTATCTGCCGAGGATTCCTTTTGGAAAGGAATGCTGACTCACATTTTGCATTAAGAAACTGGAAAACCTTCCCT
+
BBBBCBB@@CBA?BA;ABAAABBB@8=AA=<89>5:<;;:?6.:4>BB<%5-9;3709>>30215???679#####
@SRR037945.13834269_1_16629_126
TTGGCAGCAGCCATTGCTGTCTTCTTTTATTCCTGCTTAGCCTTTTTTTCTTCCTTTGCAGCCCTTATATCCTTCT
+
A@A>B>B>?6AB@:>'79(3:<A4?@?%%9':?2.3@>('9=<@ABB#############################
@SRR037945.13837263_1_16629_23
TTCCAACTCTGCTCTACCACACTAGCGTTTCCCACCAACTCTGGGGGCAGAGACCTTCACAGGCTTTACAATTTTT
+
AC@BBA?A@>1@@@?B>A@=?=9;86(3A=6;?58?1;596###################################
@SRR037945.13855269_1_16629_210
GCTTTCCTAACCTCTGGTTTCTGATTCCTCTTGGCCATTATATCAGCAAGAGATGCACAAGTGATGGCTCCTTTGG
+
BCBBBCCC@ACCBCABBABCB@BBBCBBAAB@=:BA>>=1####################################
@SRR037945.13864651_1_16629_47
GCGTTTCCCACCAACTCTGGGGGCAGAGACCTTCACAGGCTTCCCAATCTTTTTTTTAGGTGCTTCCTTTTTTGGG
+
BBBB?ACCB@AA<4@BBAABA;7@<70-0=B?<>8>379A<=1%1)-+29@#########################
@SRR037945.13907237_0_16629_404
CACTGGTGCATCTCTTGCTGATATAATGGCCAAGAGGAATCAGAAACCAGAGGTTAGGAAAACCCAGCCAGAGCAG
+
BBBA@;>ABAAA@BAA=B83>@@8+6=:/@@8=4727673=:13;79>434666######################
@SRR037945.13922542_1_16629_282
TGGAATTTGACTGCACGGCGGGTTCTTTTCTTTTTAATTTCTTCCCACTTCCCTTTCTTTTGTTTCCTTTTTTAGA
+
AAA@B<AB?@A>>B>A=?AA?>::22?@?(=BA>,351B@(2@48%*2,%.>?1<#####################
@SRR037945.13940815_1_16629_47
GCGTTTCCCACCAACTCTGGGGGCAGAGACCTTCACAGGCTTCACAATCTTTTTTTTAGGTTCTTCCTTTTTTGGG
+
BBBCCBCABBBBA@BABBABA:@BA@>>?@B@BABBA>>A:B/(72@139A@>6>A>###################
@SRR037945.13982121_0_16629_258
GCAAAATGTGAGTCAGCATTCCTTTCCAAAAGGAATCCTCGGCAGATAAACTGGACTTTCCTCTACAGAAGGAAAC
+
BBBAB<CB@BABBCCAB@BBBABBBAB>BBAB@>BBBBABA@A@8>7AB@;@@>>:9(<9>928'/0467+29>=#
@SRR037945.14016017_1_16629_325
CCGACTGCCCTTTCTTGTGTTTCCTTCTTTAGAGGACAGTCCAGTTTTTCTTCCGAGGATTCCTTTTTTAAAGGAA
+
BCBBCB@BCCBBBCABBA6ABBBBAAB;+@<,86<;@<18;?:7:A=#############################
@SRR037945.14028760_0_16629_393
CAACGAGCCATCACTGGTGCATCTCTTGCTGATATAATGGCCAAGAGGAATCATAAACCAGAGGTTAAGAAACCCC
+
BAC>+15?B@A@BA5%&;->@@@A??7%6/)476<:<#######################################
@SRR037945.14041649_1_16629_358
GGACAGTCCAGTTTATCTGCCGAGGATTCCTTTTGGAAAGGAATGCTGACTCACATTTTTCATTAAGAAACTGGAA
+
BCBB?@BB=)>BC<4<B@<BC@@<?@<>AB?BC@';@B>2<6=/.7922496.6'4=###################
@SRR037945.14045359_0_16629_144
CCGACATCTATCACCATGAAGGTCGAGCTGTGCAGTTTCAGCGGGTACAAGATCTACCCGGGACACGGGCGGCGCT
+
BBA9ABAB@@@AABAAA?A59;5==9=A;;;;>39=<>;.1###################################
@SRR037945.14060299_1_16629_322
CTTCCGACTGCCCTTTCTTGTGTTTCCTTCTGTAGAGGACAGTCCCGTTTATCTTCCCAGGATTCCTTTTTGAAAG
+
BB@CC<>C@@BBBBCBAAB?>?>AA@BA@@9+561:3#######################################
@SRR037945.14091441_1_16629_76
CCTTCACAGGCTTCACAATCTTTTTTTTAGGTGCTGCCTTTTTGGGGGCCTTGGCCGCCCCCCTTTCTTTCTTTTT
+
BBBABB?>?=BAA:/;/77:>AA=(=@7.*,536--5?;@>###################################
@SRR037945.14093052_0_16629_431
GGCCAAGAGGAATCAGAAACCAGAGGTTAGGAAAGCCCAGCGAGAGCAGGCTATCAGGGCTGCCAAGGAAGCAAAA
+
BBCCCBCCCBCCBB<>A@CCC@CBBBC@;7@AB@7@CA>>A?6<A>@?>@A<########################
@SRR037945.14094713_1_16629_223
CTGGTTTCTGATTCCTCTTGGCCATTATATCAGCAAGAGATGCACCAGTGATTGCTCCTTTGAATTTTTCTTCCCC
+
BBA:9:BBBA>BABB=BBA?<BB:<A39)64-;5%-<7.463;1;<1#############################
@SRR037945.14095785_1_16629_363
GTCCAGTTTATCTGCCGAGGATTCCTTTTGGAAAGGAATGCTGACTCACATTTTGCATTAAGAAACTGGAAAACCT
+
BBCCACBABCBBCABB5AAB@BBBBBCBBB@A?:>A6A@?@B?A@?A7>9?AA=(89=;-1,5?=30%)7??<;?>
@SRR037945.14117250_1_16629_55
CACCAACTCTGGGGGCAGAGACCTTCACACGCTTCACAATCTTTTTTTTAGGTGCTGCCTTTTTGGGGGCCTTGGC
+
BB@B8<@@@BA@=>==;7<=>@@<=6767;5@;<:,:.<929?A>,6@:,4663375284################
@SRR037945.14128000_1_16629_187
CTCTGATAGCCTGCTCTCGCTGGGCTTTCCTAACCTCTGGTTTCTGATTCCTCTTGGCCATTTTTTTATCCAGAGA
+
?)@??0;+@BCA@BBABABBBAB<@CBAAB=6<>B?ABBBBCA?@81;A@@A>#######################
@SRR037945.14148679_1_16629_338
CTTGTGTTTCCTTCTGTAGAGGACAGTCCAGTTTATCTGCCGAGGATTCCTTTTTGAAAGGAATTCTGACTCACAT
+
BBBB=BBB@CBCCA@4=?@B?ABAB@@@B2<@A;);(86<=126;1:<9?4?@#######################
@SRR037945.14155174_1_16629_58
CAACTCTGGGGGCAGAGACCTTCACAGGCTTCACAATCTTTTTTTTAGGTGCTGCCTTTTTGGGGGCCTTTGCCGC
+
?:?BBB@7>76<B;?;7@BBBBA7A9?;ABB>:2+05;=BB=3>@:##############################
@SRR037945.14173177_0_16629_174
TGCAGTTTCAGCGGGTACAAGATCTACCCGGGACACGGGCGGCGCTACGCCAGGGCCGACGGGGAGGTTTTTCCCT
+
@AAB=?AAA;:?>??5455;113/5/:==###############################################
@SRR037945.14173981_0_16629_382
CAGTCAAATTCCAACGAGCCATCACTGGTGCATCTCTTGCTGATATAATGGCCAAGAGGAATCAGAAACCAGAGGT
+
BCCCC>@BB@CBCBB>B@BB=?B<BA==<3@BAB@>A;):9'8;5>=<;4.<=27)/3:4=1/6############
@SRR037945.14185174_1_16629_312
TTTTGAATTTCTTCCGACTGCCCTTTCTTGTGTTTCCTTCTGTAGAGGACAGTCCCGTTTATTTTCCCAGGATTCC
+
BBBBB@BAAABAB@?88>@?@AA@@B=AB8??@@?7?8@;8-##################################
@SRR037945.14189994_1_16629_326
CGACTGCCCTTTCTTGTGTTTCCTTCTGTAGAGGACAGTCCAGTTTATCTTCCGAGGATTCCTTTTTGAAAGGAAT
+
?CBBCCBCB?AACBC4@A@BB@BAC?A@A@7(:?4@<2/?=)18################################
@SRR037945.14217306_0_16629_439
GGAATCAGAAACCAGAGGTTAGGAAAGCCCAGCGAGAGCAGGCTATCAAGGCTGCCAAAAAAACAAAAAAAGCTAA
+
BCBCBCCCBCCBCCC:?ABCB@?BAC@CBC9+>B@:A1@B;@@:A4<5'0.7108@>7%&15%/5@AA@@######
@SRR037945.14226864_1_16629_358
GGACAGTCCCGTTTATCTGCCGAGGATTCCTTTTGGAAAGGAATTCTGACTCCCCTTTTTCATTAAGAAACTGGAA
+
BBBB6ABC>(:9BBB@B78@B58><7AB?B:BB>(7-1><:/56;<0,5:##########################
@SRR037945.14229377_0_16629_527
GAAGACAGCAATGGCTGCTGCCCAGGCCCCCCCAAAGGCAGCCCCTCAAACAAAAAATTTGGAGCCTCTGCAAATC
+
B55=BC>>B4BBBBB*@###########################################################
@SRR037945.14256671_0_16629_213
CGGCGCTACGCCAGGACCGACGGGAAGGTTTTCCCGTTTCTTAATTCAAAATGTGAGTCCGCATTCCTTTTCCAAA
+
BAAB5B=;<&9?)-98>9%+76?:+6/73<@A############################################
@SRR037945.14258641_0_16629_404
CACTGGTGCATCTCTTGCTGATATAATGGCCAAGAGGAATCAGAAACCAGAGGTTAGGAAAACCCAGCGAGAGCAG
+
BABAB@?@@7=B@BAB?A@;6<787=<85>>3533352;27+,177=:+1-1########################
@SRR037945.14260209_1_16629_326
CGACTGCCCTTTCTTGTGTTTCCTTCTTTAGAGGACAGTCCCGTTTTTCTGCCGATTTTTCCTTTTTTAAAGGGAT
+
B@+BCA@@B=?=<=B=;8@A=@@AA47+8;;6:7##########################################
@SRR037945.14261164_1_16629_234
TTCCTCTTGGCCATTATATCAGCAAGAGATGCACCCGTGATGGCTCGTTTGAATTTTACTTCACGGCGGGGTTTTT
+
BBBBAB@??@@@@@B>@>6;16739/47873<689'576843252###############################
@SRR037945.14263684_1_16629_49
GTTTCCCACCAACTCTCTGGGCAGAGCCCTTCACCGGCTTCACAATCTTTTTTTTAAATGCCCCCTTTTTTTTGGC
+
@7BB7><B9BC:>B?*666(=58?6'+4A?B@############################################
@SRR037945.14274859_0_16629_367
AAAGAACCCGCCGTGCAGTCAAATTCCAACGAGCCATCACTGGTGCATCTCTTTCTTATATAATGGCCAAGAGGAA
+
>CBBBCCCCBCCB9:CB<A>>BA>ABA:CB@@-AB:>B5B64/>)=1;B6A6?/6;####################
@SRR037945.14295886_0_16629_456
GTTAGGAAAGCCCAGCGAGAGCAGGCTATCAGGGCTGCCAAGGAAGCAAAAAAGGCTAAACAGGCATCAAAAAAAA
+
B@BC@:CCCBCBA<@@<B;@>>1>>><<687-<###########################################
@SRR037945.14296949_1_16629_70
CAGAGACCTTCACAGGCTTCACAATCTTTTGTTTAGGTGCTGCCTTTTTGGGGGCCTTGGCAGCAGCCATTTCTTT
+
BB=9<BBBBABBBB@@ABA/1?98?@@BC@-;A?6845(3+'7@7A?#############################
@SRR037945.14303758_1_16629_58
CAACTCTGGGGGCAGAGACCTTCACAGGCTTCACAATCTTTTTTTTAGGTGCTTCCTTTTTTGGGGCCTTTGCCGC
+
BB>@BAB@B<;@B=8=6?AA??@<@<;8?>A1(5(/869@@?4<A>%%*866/'/52=##################
@SRR037945.14307739_0_16629_168
GAGCTGTGCAGTTTCAGCGGGTACAAGATCTACCCGGGACACGGGCGGCGCTACGCCCGGACCGACGGGGAGGGTT
+
@BAB@?@=B@BAB@B@7AA@@;AA@B61;A?9A@B0?>/9,A/>;=;#############################
@SRR037945.14308886_0_16629_233
CGGGAAGGTTTTCCAGTTTCTTAATGCAAAATGTGAGTCAGCATTCCTTTCCAAAAGGAATCCTCGGCAGATAAAC
+
B>@38BBBACBBBB6?@BABBABA?<?A;5<?4>;?=A<A8;38;8=>AA8<<?=:45##################
@SRR037945.14348222_1_16629_96
TTTTGTTTAGGTGCTGCCTTTGTGGGGGCCTTTGCAGCAGCCATTGCTGTCTTCTTTTATGCCTTCTTTGCCTTTT
+
ACB?;:B@>:368@<?<;?A;+4+3363:><#############################################
@SRR037945.14349404_1_16629_228
TTCTGATTCCTCTTGGCCATTATATCAGCAAGAGATGCACCAGTGATGGCTCTTTGGAATTTTACTTCACGGGGGG
+
B@@B@9@@@@@@@@<<??<>B88>=7734:;(31979626:7-87###############################
@SRR037945.14354168_1_16629_33
TCTCTACCACACTAGCGTTTCCNACCAACTCTGGGGGCAGAGACCTTCACAGGCTTCCCAATCTTTTTTTTAGGTG
+
BBB@BBBCBB2@@A@A>?@@A3%5@??==2=@::88897838868598############################
@SRR037945.14373111_1_16629_55
CACCAACTCTGGGGGCAGAGACCTTCACAGGCTTCACAATCTTTTTTTTAGGTGCTTCCTTTTTTGGGGCCTTTGC
+
BCCCB>CBCAABA?4C>?>@BBCBBB@BA?9B@B3/;(.8=>AA@<AB;'%-0/70%.:9################
@SRR037945.14374520_0_16629_213
CGGCGCTACGCCAGGACCGACGGGAAGGTTTTCCAGTTTCTTAATTCAAAATGTGAGTCAGCATTTCTTTTCAAAA
+
AA1B<B@B@3<B>=7>AB<8A=8=<?10>BAB,@;3;=???B+@################################
@SRR037945.14391297_0_16629_145
CGACATCTATCACCATTAAGGTCGAGCTGTCCATTTTCAGCGGGTACAAAATCTACCCCGGACACCTGCCGCGCTC
+
B4CACB+6CB@>A@A=)?8'.=;?B2>='9(@9%7@;69/?###################################
@SRR037945.14403542_0_16629_297
CGGCAGATAAACTGGACTGTCCTCTACAGAAGGAAACACAAGAAAGGGCAGTCGGAAAAAATTCAAAAAAAAAAAA
+
BBBCBA?A?@AB=59?=:4:BAA>?<<2*78+/=BB;<?><-;A:+.772.4-,.6;'2>@17,1><5%.=?8###
@SRR037945.14415895_1_16629_315
TGAATTTCTTCCGACTGCCCTTTCTTGTGTTTCCTTCTGTAGAGGACAGTCCCGTTTATCCCCCGCGGATTCCTTT
+
AA>:>@BBBBBB?AA@7BBB?@AAA916<7??@A<>########################################
@SRR037945.14417453_0_16629_168
GAGCTGTGCAGTTTCAGCGGGTACAAGATCTACCCGGGACCCGGGCGGCCCCCCGCCCGGACCCCCCGGAAGGTTT
+
=7@B>@.(</2<BB@7=>>@;8;:(5150=6/2=;#########################################
@SRR037945.14421922_1_16629_313
TTTGAATTTCTTCCGACTGCCCTTTCTTGTGTTTCCTTCTGTAGAGGACAGTCCCGTTTTTCTTCCCAGGATTCCT
+
ABB@BB@@ABAABB@AB>=BB@@B@@@?;;;;@@@@>>?:4304456#############################
@SRR037945.14422922_0_16629_547
CCAAGGCCCCCACAAAGGCAGCACCTAAACAAAAGATTGTGAAGCCTGTGCAGGTCTCTGCCCCCCGAGTTGGTGG
+
BB@A?:BBAB@7B12@//A56?7=A53<9:3/,43#########################################
@SRR037945.14428341_0_16629_258
GCAAAATGTGAGTCAGCATTCCTTTCCAAAAGGAATCCTCGGCAGATAAACTGGACTGTCCTCTACCCCAGGAAAC
+
BBA:9,<BBCAB?A?<B?>ACBA@?BB;2429=608@A;#####################################
@SRR037945.14445640_0_16629_142
NNCCGACATCTATCACCATGAAGGTCGAGCTGTGCAGTTTCAGCGCGTACCAGATCCACCCCGGACCCCCCCCCCC
+
############################################################################
@SRR037945.14449211_0_16629_354
GAAATTCAAAAGAAAAGAACCCGCCGTGCAGTCAAATTCCAACGAGCCATCACTGGTGCATCTCTTGCTTATATAA
+
B@>7BACB=?;A>>BB<B@CBBABB@<;<>8?>16;>@@AA<=57;A>11919:773###################
@SRR037945.14461835_1_16629_170
TTTTGCTTCCTTGGCAGCCCTGATAGCCTGCTCTCCCTGGGCTTTCCTAACCTCTGGTTTCTGATTCCTCTTTGCC
+
BBABABB?BB@>36A<=ABA><@@3-8@-.:<>72%6.'//3=@@4=-+0:#########################
@SRR037945.14484814_0_16629_393
CAACGAGCCATCACTGGTGCATCTCTTGCTGATATAATGGCCAAGAGGAATCAGAAACCAGAGGTTAGGAAAGCCC
+
BBB@;<8BA3>?;ABA@66B@>B@B@>5=@5;=;9;?7*/??7:0/0824;6.//=75##################
@SRR037945.14492933_1_16629_58
CAACTCTGGGGGCAGAGACCTTCACAGGCTTCACAATCTTTTTTTTTGGTGCTTCCTTTTTGGGGGCCTTTGCAGG
+
BCBCCBB5>@:@BB<A?9BB?A:(9@;@@B@907)961;BA=:?B9'/-3-1/#######################
@SRR037945.14513672_0_16629_367
AAAGAACCCGCCGTGCAGTCAAATTCCAACGAGCCATCACTGGTGCATCTCTTGCTGATATTATGGCCAAGAGGAA
+
BB<96<BAB=B?8?6<<=>@1;@@A>=@@88?8>@9=?2?=67565##############################
@SRR037945.14521318_0_16629_135
CCCGGCAGGCCGACATCTATCACCATGAAGGTCGATCTGTGCAGTTTCAGCGGGTACAAGATCTTCCCGGGGCCCG
+
ABB@@@B3ABA;@9BA;@2A;@A@6?9??>=3A>1=;;84<4&2;?<=;3##########################
@SRR037945.14525114_1_16629_338
CTTGTGTTTCCTTCTTTAGAGGACAGTCCAGTTTATCTGCCGAGGATTCCTTTTTGAAAGGAATTCTTACTCACAT
+
BBABB@BBBCBAAA?)@?5@?A@A5,57@(22B?3;46)8?363555:.<3B########################
@SRR037945.14526353_1_16629_53
CCCACCAACTCTGGGGGCAGAGACCTTCACAGGCTTCACAATCTTTTTTTTTGGTTCTTCCTTTTTGGGGGCCTTT
+
BBBBBBBBAABC@@<9?><7=65=B?A>@:744<@>''2/15':AA##############################
@SRR037945.14541419_0_16629_423
GATATAATGGCCAAGAGGAATCAGAAACCAGAGGTTAGGAAAGCCCAGCGAGAGCAGGCTATCAGGGCCGCCAAGG
+
A>B@BABB@BA;@@@7@=?@AAB==A?>8?8<??=A86==@A1=@?=211/5'62046##################
@SRR037945.14570500_1_16629_58
CAACTCTGGGGGCAGAGACCTTCACAGGCTTCACAATCTTTTTTTTAGGTGCTGCCTTTTTGGGGGCCTTTGCAGC
+
BBBABBBBA?9=A@?>;@A@AA@A=932<@B?5;<:5.9A@###################################
@SRR037945.14586452_1_16629_156
GCCTGCTTAGCCTTTTTTGCTTCCTTGGCAGCCCTGATAGCCTGCTCTCTCTGGGCTTTCCTAACCTCTTTTTTCT
+
<BBC6CCACBCCBBCBBB>BABBBB?-.?8>ACB7&::<%;?8'8<=<4%56%+/8;B=(<3'6;;223-'3A:##
@SRR037945.14587080_1_16629_51
TTCCCACCAACTCTGGGGGCAGAGACCTTCACAGGCTTCCCAATCTTTTTTTTATGTGCTTCCTTTTTTGGGGGCT
+
BBBCC=BABAA@A>/>//=>@@@6==@@A6@8?/7;=@,%,3?2(7@@;###########################
@SRR037945.14589397_1_16629_76
CCTTCATAGGCTTCACAATCTTTTTTTTAGGTGCTGCCTTTTTTGGTGCCTTTGCCCCCACCCTTTCTTTCCTCTT
+
,CCA7,;C<,>C@,,BC4;<,<6;,BC@B6,>08@,7A0<B,B0AC=7A###########################
@SRR037945.14600173_1_16629_57
CCAACTCTGGGGGCAGAGACCTTCACAGGCTTCCCCATCTTTTTTTTAGGTGCTTCCTTTTTGGGGGCCTTTGCCG
+
BC=5@?BB9?@:<B=7595?B@=?.=.75><96%6#########################################
@SRR037945.14609496_0_16629_144
CCGACATCTATCACCATGAAGGTCGAGCTGTGCAGTTTCAGCGGGTACAAAATCTACCCGGGACACGGGCGGCGCC
+
AB>6BA>BAAAB=AA=?:=>>=5>837>:114:,12:<7#####################################
@SRR037945.14630265_1_16629_204
CGCTGGGCTTTCCTAACCTCTGGTTTCTGATTCCTCTTGGCCATTATATCAGCCAGAGATGCACCCGGGATGGCCC
+
BAA?>=?BABB?BA>>BA>A?>;?A>>@/4;@@>>?########################################
@SRR037945.14635589_0_16629_175
GCAGTTTCAGCGGGTACAAGATCTACCCGGGACACGGGCGGCGCTACGCCCGGACCGACGGGGAGGGTTTCCCGTT
+
@BB578BBB@B@BB1@=*=8=@@5=BBA2A>=@(>,1<<2;=8#################################
@SRR037945.14639501_1_16629_49
GTTTCCCACCAACTCTGGGGGCAGAGACCTTCACAGGCTTCACCATCTTTTTTTTTGGGGCTGCCTTTTTGGGGGC
+
BCBBCCCCCC>>BCAA?B@BBC=B9<4BCAAC5@5<@C@B0(=*84,/BBB7@A######################
@SRR037945.14654814_1_16629_215
CCTAACCTCTGGTTTCTGATTCCTCTTGGCCATTATATCAGCAAGAGATGCACCAGTGATGGCTCCTTTGAATTTT
+
BB???CBAB=?@?B@B@:;>ABBA@@=54A?25;##########################################
@SRR037945.14658034_1_16629_353
GTAGAGGACAGTCCAGTTTATCTTCCGAGGATTCCTTTTGGAAAGGAATGCTGACTCACATTTTTCATTAAAAAAC
+
B@CBBABBA46BBBBAABA5<@0':A(87973?4?:?A=18>@4.###############################
@SRR037945.14659109_1_16629_64
TGGGGGCAGAGACCTTCACAGGCTTCACAATCTTTTGTTTAGGTGCTTCCTTTTTGGGGGCCTTTGCCGCCCCCCT
+
B>@A;5B=:@=A@A@@>+:B6=A8?/,477,:4>==########################################
@SRR037945.14665805_0_16629_432
GCCAAGAGGAATCAGAAACCAGAGGTTAGGAAAGCCAGCGAGAGCAGGCTATCAGGGGTGCCCAGGAAACCAAAAA
+
BBB8/:<?;+0?BC>7;>A>=@;:@;=7/>>#############################################
@SRR037945.14691079_1_16629_184
CAGCCCTGATAGCCTGCTCTCGCTGGGCTTTCCTAACCTCTTGTTTCTGATTCCTCTTGGCCCTTTTATCAGCAAA
+
BBAB6A3071;?@@B?92:3;6:<4;4??@><<0=29?1;.&)2<<##############################
@SRR037945.14712492_1_16629_120
GGGGCCTTGGCAGCAGCCATTGCTGTCTTCTTTTATNCCTGCTTAGCCTTTTTTTCTTCCTTTGCCGCCCCTATAT
+
BCBACCBB>BCBCBA;AC>?A>>?2=A<BB<B<'47%9A;0;>;2)<BABBBB<%7<=##################
@SRR037945.14717715_1_16629_358
GGACAGTCCAGTTTATCTGCCGAGGATTCCTTTTGGAAAGGAATGCTGACTCACATTTTTCATTAAGAAACTTGAA
+
BBCC@BACB?@>BB@@B;1AB??706=B@@?BB:%97==<;996&46%55>2-4-;@A='2099############
@SRR037945.14736277_0_16629_248
GTTTCTTAATGCAAAATGTGAGTCAGCATTCCTTTCCAAAAGGAATCCTCGGCAGATAAACTGGACTTTCCTCTAC
+
BABBCAA@AABBBAA@?;>>@8<BBA@4:@@BAB@?@8>@=7:>>>>A;917<97737##################
@SRR037945.14741893_1_16629_56
GCCAACTCTGGGGGCAGAGACCTTCACAGGCTTCCCAATCTTTTTTTTAGGTTCTTCCTTTTTGGGGGCCCTTGCC
+
BBCB;CCBB;;B@CCC@<A=CCABCBC;1>B@B9)7):<5>BB@3BB?1'2<(39(2@9AA>##############
@SRR037945.14744323_0_16629_318
CTCTACAGAAGGAAACACAAGAAAGGGCAGTCGGAAGAAATTCAAAAGAAAAGAACCCGCCGTGCAGTCAAATTCC
+
BABB@BBBBB@@BBBB@BB<BAB@><>A@@?;7@=?:<B@AB=;A?:.9@B>0<@>?;0:;3532*0.41:33915
@SRR037945.14747324_0_16629_101
CCCATGATTCTTTCTTTCTCTTCGCCATCTTTACCCCGGCAGGCCGACATCTATCACCATGAAGGTCGAGCTTTTC
+
BBCC<2@ABBBBABBBBBBBBB>(?@8=@ABA=>AB@67<1###################################
@SRR037945.14750529_1_16629_56
ACCAACTCTGGGGGCAGAGACCTTCACAGGCTTCACAATCTTTTTTTTATGTGCTTCCTTTTTTTTGGCCTTTGCA
+
BBCCBBBB=1361@@B@A=@>@A@<=:765;=@/,8-46(6?##################################
@SRR037945.14776853_1_16629_125
CTTGGCAGCAGCCATTGCTGTCTTCTTTTATGCCTGCTTAGCCTTTTTTTCTTCCTTTTCCGCCCCCATAACCCTC
+
BBB;?B<=?+4@?.2:,;3'7=7>57##################################################
@SRR037945.14779650_1_16629_49
GTTTCCCACCAACTCTGGGGGCAGAGACCTTCACAGGCTTCACCATCTTTTTTTTAGGTTCTGCCTTTTTTGGGGC
+
BBCABCB,BB6AB@C@BA?6>?1269<<A<;B2@;4:@==2'=#################################
@SRR037945.14783869_0_16629_395
ACGAGCCATCACTGGTGCATCTCTTGCTGATATAATGGCCAAGAGGAATCAGAAACCAGAGGTTAGGAAAACCCAG
+
BC76>CB@BCBBBA>;<A>BBB@AB9@@8;7766696:@>364+174753/-3=78####################
@SRR037945.14785063_1_16629_52
TCCCACCAACTCTGGGGGCCGAAACCTTCCCAGGCTTCCCAATCTTTTTTTTAGGTTCTTCCTTTTTTGGGGCCCT
+
BBBB)AA2>B?A>6=77;=(3,%,3?7#################################################
@SRR037945.14802264_1_16629_315
TGAATTTCTTCCGACTGCCCTTTCTTGTGTTTCCTTCTGTAGAGGACAGTCCAGTTTATCTTCCGAGGATTCCTTT
+
AB@;?BBCA@CC@AC>@BBBAABBA?=;8>@ABB?A@;8<9/8;5:##############################
@SRR037945.14806038_1_16629_322
CTTCCGACTGCCCTTTCTTGTGTTTCCTTCTGTAGAGGACAGTCCAGTTTATCTTCCCAGGATTCCTTTTTGAAAT
+
BAACCABB?<BBB@BBBA:&3:?ABBBAB?7.9542570866##################################
@SRR037945.14812493_0_16629_390
TTCCAACGAGCCATCACTGGTGCATCTCTTGCTGATATAATGGCCAAGAGGAATCAGAAACCAGAGGTTAGGAAAG
+
BCCC?9B@>AABB@A:@@B7@@@4:@?BAA>B9-,?197:3/2@=27877<6<7;655?>67'4246:2/23-55#
@SRR037945.14815363_1_16629_80
CACAGGCTTCACAATCTTTTGTTTAGGTGCTGCCTTTGTGGGGGCCTTTGCCGCAGCCCTTTCTTTTTTTTTTTTT
+
BAA1<@BBB>+>)0>;8?B='>@;-,7;:8581<3@>-4#####################################
@SRR037945.14816438_0_16629_181
TCAGCGGGTACAAGATCTACCCGGGACACGGGCGGCGCTACGCCCGGACCGACGGGAAGGGTTTCCAGTTTCTTAA
+
@@A?@6=33=1=9,>,A6>=BB/;30=0401#############################################
@SRR037945.14830100_0_16629_446
GAAACCAGAGGTTAGGAAAGCCCAGCGAGAGCAGGCTATCAGGGCTTCCCAGGAAGCAAAAAAAGCTAACCCGGCC
+
ABBCCC>B>>>9?;:=<<>1@BA>-=915=>>7:?#########################################
@SRR037945.14835965_0_16629_144
CCGACATCTATCACCATGAAGGTCGAGCTGTGCAGTTTCAGCGGGTACAAGATCTACCCCGGACACGGGCGGCGCC
+
BA<9@7;B?A8A>BAA=7<3914A977>=37/>614=;######################################
@SRR037945.14840633_0_16629_165
GTCGAGCTGTGCAGTTTCAGCGGGTACAAGATCTACCCGGGACACGGGCGGCGCTACCCCCNGACCGACGGGAAGG
+
ABBB@ABB9@BA=@BBBBBAB>AB<=@3A3;6.=*@BA3<=96299?=############################
@SRR037945.14849428_1_16629_192
ATAGCCTGCTCTCGCTGGGCTTTCCTAACCTCTGGTTTCTGATTCCTCTTGGCCATTATATCAGCAAGCGATTCAC
+
BCB?BB@@BBA@B<AA?@@@ABBBB>9>@@@><53;BB<;2/6>@@<6############################
@SRR037945.14853345_1_16629_323
TTCCGACTGCCCTTTCTTGTGTTTCCTTCTGTAGAGGACAGTCCAGTTTATCTTCCGAGGATTCCTTTTTGAAAGG
+
BBBB=4@@A@@?A@@@?B@92>A@AA??:>-:>678;1?742=9################################
@SRR037945.14884889_1_16629_35
TCTACCACACTAGCGTTTCCCACCAACTCTGGTGGCAGAGCCCTTCCCAGTCTTTCCCATCTTTTTTTTTTTTTTC
+
BC>>788BB>A>*4=AA;CA023?0:>59###############################################
@SRR037945.14887327_0_16629_323
CAGAAGGAAACACAAGAAAGGGCAGTCGGAAGAAATTCAAAAGAAAAGAACCCGCCGTGCAGTCAAATTCCAACGA
+
BCCB=?BCCCC@BB>BB@<>>?BBB>BBBAC@A?>>A@?BB@2=BB@7<A??</<>0100)/.43>##########
@SRR037945.14888700_0_16629_160
TGAAGGTCGAGCTGTGCAGTTTCAGCGGGTACAAGATCTACCCGGGACACGGGCGGCGCTACGCCCGGACCCACGG
+
@9AA=/7=3<5>?;;55<;5<=9=,92353;10###########################################
@SRR037945.14889747_1_16629_109
CTGCCTTTGTGGGGGCCTTGGCAGCAGCCATTTCTGTCTTCTTTGATTCCTTCTTAGCCTTTTTTTCTTCCTTTGC
+
BBBBBCBBA@@B>@@?AA>;8@>3917<>/59'2=(739@+;##################################
@SRR037945.14892146_1_16629_331
CCCCTTTCTTGTGTTTCCTTCTGTTCATCACACTCCAGTTTCCCTTCCGACCGTTCCTTTTGGAAAGGAATTCTTC
+
*B>BBC@+?@ACC@ABCA*<@2######################################################
@SRR037945.14895958_1_16629_157
CCTGCTTAGCCTTTTTTGCTTCCTTGGCAGCCCTGATAGCCTGCTCTCGCTTGGCTTTCCTAACCTCTGGTTTCTT
+
BCBBBAA??CBBBBBBBBBBBBB??(2@87>BA54730/>@8:=7<14+7.%*03:A>.<-'09<11-126<####
@SRR037945.14916324_0_16629_84
CTGCCCTATAAGGTTCTCCCATCATTCTTTCTTTCTCTTCGCCATCTTTACCCCGGCAGGCCGCCCTCTATCCCCA
+
BCACBCBBCA36?@BAABAA1;85?><@A@@AA>7><A@5%9>73<9A;###########################
@SRR037945.14917763_1_16629_54
CCACCCACTCTGGGGGTAGAGACCTTCACAGGCTTTACAATCTTTTTTTTTTGTTCTTCCTTTTTTGGGGCCTTTG
+
BB@B@)@88A:'189?2/6?:;?BAA3>:2778B=(6107)/:ACB@B############################
@SRR037945.14922905_1_16629_58
CAACTCTGGAGGCAGAGACCTTCACAGGCTTCACAATCTTTTTTTTATGTTCTTCCTTTTTTTGGGCCTTTTCCTA
+
BCBBABB>1)%&=?<44?B>B>@:=/,3:>=1%.%.75;AA###################################
@SRR037945.14966734_0_16629_354
GAAATTCAAAAGAAAAGAACCCGCCGTGCAGTCAAATTCCAACGAGCCATCACTGGTGCATCTCTTGCTGATATAA
+
;@AAC@B8A.<BC@CBCA@CCBBBC<?7A<9;B;??@AAC;?A::3@@51@)@30:54<:>###############
@SRR037945.14981050_0_16629_308
CTGGACTGTCCTCTACAGAAGGAAGCACAAGAAAGGGCAGTCGGAAGAAATTCAAAAGAAAAGAACCCCCCGTGCC
+
BBA@@C@A@BBBBBA>9?7@=@A@?B?@<>9@=769==1<857;8912:?97//4?<336################
@SRR037945.14981753_1_16629_348
CTTCTGTAGAGGACAGTCCAGTTTATCTGCCGAGGATTCCTTTTGGAAAGGAATGCTTACTCCCCTTTTTCCTTAA
+
BAACC@96>B@?AB>1;BA)9??<3:A8(>?--6<7;@??8==#################################
@SRR037945.14982949_1_16629_58
CAACTCTGGGGGCAGAGACCTTCACAGGCTTCACAATCTTTTTTTTAGGTGCTGCCTTTTTGGGGGCCTTTGCAGC
+
B;ACACBB@>@AA@>298ABAAA:A14<B@@/,93:697?A###################################
@SRR037945.14989990_1_16629_322
TTTTCGACTGCCCTTTCTTGTGTTTCCTTCTGTAGAGGACAGTCCAGTTTATCTTCCCATGTTTCCTTTTTGTAAG
+
A@@4B;:B87B@?A?=>A>334@@:8@=################################################
@SRR037945.14996983_0_16629_168
GAGCTGTGCAGTTTCAGCGGGTACAAGATCTACCCGGGACACGGGCGGCGCTACGCCCGGACCCACGGGAAGGTTT
+
A?ABBBBB@-;ABBB@AAABB?@@7@3>;@95>B>79@@@;@8@@89B6)9('4&:>02:################
@SRR037945.15006983_1_16629_139
TTGCTGTCTTCTTTGATGCCTGCTTAGCCTTTTTTGCTTCCTTGGCAGCCCTGATAGCCTTCTCTCCCTTGGCTTT
+
AA<B@ABBCCB@BB898<@B@=A?=7:AA<BBB@>3>;@??=:#################################
@SRR037945.15013471_0_16629_408
GGTGCATCTCTTGCTGATATAATGGCCAAGAGGAATCAGAAACCAGAGGTTAGGAAAGCCCAGCGAGAGCAGGCTA
+
B@BCCC@CBCBB@CCBA@C=;@95?CA?@<5:<6@<B?3=@9A@39377?=5.3;@####################
@SRR037945.15015661_1_16629_96
TTTTGTTTAGGTGCTGCCTTTGTGGGGGCCTTGGCAGCAGCCATTGCTTTCTTCTTTTATGCCTTCTTTGCCTTTT
+
BCBB@AB@=9=A0BA;BB@?AB?AB=A?BAB@>?>:-0%,@@'2=.:2-47;=(=?####################
@SRR037945.15018520_0_16629_248
GTTTCTTAATGCAAAATGTGAGTCAGCATTCCTTTCCAAAAGGAATCCTCGGCAGATAAACTGGACTTTCCCGATC
+
BBBBABBBBBBBBBBBBA<@B>BB>=BB@BBBAAB@B@>:@59?A9@A676<:#######################
@SRR037945.15040907_0_16629_140
CAGGCCGACATCTATCACCATGAAGGTCGAGCTGTGCAGTTTCAGCGGGTACAAGATCTCCCCGGGACACCGGCGG
+
BB;<AB>0@@@A==?>4>@89.0>919=811=7&405%57####################################
@SRR037945.15045022_1_16629_334
CTTTCTTGTGTTTCCTTCTGTAGAGGACAGTCCAGTTTATCTGCCGAGGATTCCTTTTGGAAAGGAATGCTTACTC
+
BBBBCBA6>;>B@BBAAA?9==7=>::>6,2B;'16@8(213%;;),.5*5=77:#####################
@SRR037945.15054287_0_16629_251
TCTTAATGCAAAATGTGAGTCAGCATTCCTTTCCAAAAGGAATCCTCGGCAGATAAACTGGACTTTCCTCTACAGA
+
ABBBA;AAA@BB@BA;@<@AB<=?<AB;B@AABA6<:>;8936?A=6.393361:5####################
@SRR037945.15055299_1_16629_358
GGACAGTCCAGTTTATCTGCCGAGGATTCCTTTTGGAAAGGAATGCTGACTCACATTTTGCATTAAGAAACTGGAA
+
BBCCCBBCC@ABBCBABB:BBA>BB<>B@B?AB?+>>?@:8AA9':5969=:.:/8AB;+7.8=66.172-71459
@SRR037945.15061143_1_16629_237
CTCTTGGCCATTATATCAGCAAGAGATGCACCAGTGATGGCTCCTTTGAATTTTACTTCACGGCGGGTTTTTTTCA
+
BBBCBB>CBB@BB?=>A<?BA?=@9?4%8/;@.34'7909=<2%4>##############################
@SRR037945.15066011_0_16629_144
CCGACATCTATCACCATGAAGGTCGAGCTGTGCAGTTTCAGCGGGTACAAGATCTACCCGGGACACGGGCGGCGCT
+
ABA<B=?B?B?ABAAABA=><=;B799?;07=A<=<?;?=9=><?2959=##########################
@SRR037945.15080274_0_16629_185
CGGGTACAAGATCTACCCGGGAGACGGGCGGCGCTACGCCAGGACCGACGGGAAGGTTTTCCAGTTTTTTTATTCA
+
B>-<;@@AA=BA?>8B@BABB@8>?696=?1;==3,;/5?9:6379,/54722.2<68=#################
@SRR037945.15091251_1_16629_286
ATTTGACTGCACGGCGGGTTCTTTTTTTTTTAATTTCTTCGACTTCCCTTTTTTTTGTTTTCTTTTTTTAAGGAAA
+
BB?BC@BBAABB?@BB:1?@-BBAB(@AAB<=;@?B(@?(/0--/5:>)>A4:>:2'3##################
@SRR037945.15099667_1_16629_77
CTTCACAGGCTTCACAATCTTTTGTTTAGGTGCTGCCTTTTTGGGGGCCTTGGCAGCAGCCATTTCTTTCTTTTTT
+
BBBC>CBCBBAB=6?:?@9>@B@(<B?/+4:-;4'2<:A;'9'/<=;#############################
@SRR037945.15112171_0_16629_144
CCGACATCTATCACCATGAAGCTCGAGCTTTGCAGTTTCAGCGGGTCCAAAATTTACCCGCGACCCGGGCGGCGCT
+
BB9(:?>:?>##################################################################
@SRR037945.15140923_1_16629_97
TTTGTTTAGGTGCTGCCTTTGTGGGGGCCTTGGCAGCAGCCATTTTTTTCTTCTTTTATTCCTTCTTTTCCTTTTT
+
BBA@ACBC4<=)<6-;B?BA(;9:9-(6?95169404-&,;1(5:95.############################
@SRR037945.15167868_0_16629_153
ATCACCATGAAGGTCGAGCTGTGCAGTTTCAGCGGGTACAAGATCTACCCGGGCCACGGGCGGCGCCCCCCCCGGC
+
AA@=AA@A?AB=;;B419?;<;=:07;;;###############################################
@SRR037945.15171179_1_16629_95
CTTTTGTTTAGGTGCTGCCTTTGTGGGGGCCTTGGCAGCCGCCATTTCTTTCTTCTTTTATGCCCTCTTTGCCTTT
+
BAC@B@AB?;68==?A=AB?AA;==??==?B/<6=#########################################
@SRR037945.15178643_1_16629_338
CTTGTGTTTCCTTCTGTAGAGGACAGTCCAGTTTATCTGCCGAGGATTCCTTTTTGAAAGGAATTCTTACTCCCCT
+
BBA@;>7@=B@BB?@@;>8.898>2876;:9;>;(6938;>0-25568)369;;######################
@SRR037945.15193939_0_16629_308
CTGGACTGTCCTCTACAGAAGGAAACACAAGAAAGGGCAGTCGGAAGAAATTCAAAAGAAAAAAACCCCCCCTGCA
+
BAA?@CB<>@CAC;:?+/);A>@B9A5>1:<@A=7>=6)-7;146916837@:6:=9.4?<###############
@SRR037945.15194000_1_16629_135
GCCATTGCTGTCTTCTTTGATGCCTGCTTAGCCTTTTTTTCTTCCTTGGCCGCCCTGATAGCCTGCTCTCCCTTGG
+
BCCCB6ABBCBBBBC@B@:*5CCB;5@CBB@>C@BAB@C)6BBBB@##############################
@SRR037945.15203025_1_16629_55
CACCAACTCTGGGGGCAGAGACCTTCACAGGCTTCCCAATCTTTTTTTTAGGTGCTTCCTTTTTTGGGGCCTTTGC
+
BBBC?<>@BB@<A??A6@9;1>ABAA<=9:<B@@3(<1462<AA=###############################
@SRR037945.15214782_1_16629_21
TTTTCCAACTCTGCTCTACCACACTAGCGTTTCCCACCAACTCTGGGGGCAGAGACCTTCACAGGCTTCACAATCT
+
BBB@BBA?A@BB>B>@@BAB>=3=998>56=@A@>->?94=<49352145##########################
@SRR037945.15222478_0_16629_124
GCCATCTTCACCCCGGCAGGCCGACATCTATCACCATGAAGGTCGAGCTGTGCAGTTTCAGCGGGTACAAAATCTC
+
BCCBBCBACBCCCCBCC;ACCCABB;@BBBBCBBB?ABC=;>/@:;?4;2;<:0?@CA##################
@SRR037945.15225572_1_16629_123
GCCTTGGCAGCAGCCATTGCTGTCTTCTTTGATGCCTGCTTAGCCTTTTTTGCTTCCTTGGCAGCCCTTATACCCT
+
BBC;=8BA,AC7>BA?<BBAA@BABB<<A</26?BB:=@BA418A<?BBB?1A<?4@<##################
@SRR037945.15243092_0_16629_150
TCTATCACCATGAAGGTCGAGCTGTGCAGTTTCAGCGGGTACAAGATCTACCCGGGACCCGGGCGGCGCTCCCCCC
+
@B???B;BBA99=0627>459>;98+:,27@=<###########################################
@SRR037945.15246543_1_16629_57
CCAACTCTGGGGGCAGAGACCTTCACAGGCTTCACAATCTTTTTTTTAGGTGCTTCCTTTTTGGGGGCCTTTGCAG
+
BCC:BACBAAA@@?):<6ABBBAB>B43;B@@5/>6956=AB;#################################
@SRR037945.15247810_1_16629_173
TGCTTCCTTGGCAGCCCTGATAGCCTTCTCTCGCTGGGCTTTCCTAACCTCTGGTTTCTTATTCCTCTTTGCCCTT
+
@4BBABBAB.(>@@@@=@??>6;?B7'24(3987(7=83:@@7?5-5;############################
@SRR037945.15271010_0_16629_145
CGACATCTATCACCATGAAGGTCGAGCTGTGCAGTTTCAGCGGGTACAAGATCTACCCGGGACACGGGCGGCGCTA
+
BABBBBBBCBBB?BBB@B9@6:=2;?A9&8:><?ABA9<6####################################
@SRR037945.15274123_1_16629_358
GGACAGTCCAGTTTATCTGCCGAGGATTCCTTTTGGAAAGGAATGCTTACTCACATTTTGCATTAATAAACTTGAA
+
BBCC:B@C>1;@CBAB:>>AA6+8A8:A@@?BBB=?>@>82<@7449'1:;7-9-9@@8'00;@6###########
@SRR037945.15297234_0_16629_333
CACAAGAAAGGGCAGTCGGAAGAAATTCAAAAGAAAAGAACCCGCCGTGCAGTCAAATTCCAACGAGCCATCACTG
+
B<@<CBCC<B>=A6?@9.<A?=@ABCA@:?BA@<@A@<@A@AA::75.&6(768<;>699################
@SRR037945.15323671_0_16629_393
CAACGAGCCATCACTGGTGCATCTCTTGCTGATATAATGGCCAATAGGAATCAGAAACCAAAGGTTAGGAAAACCC
+
BCCB?A4A@5;BB@@?':'<@B@@?>;36<+7<><@@0%%589-)0336###########################
@SRR037945.15339864_1_16629_414
TTTGCATTAAGAAACTGGAAAACCTTCCCGTCGGTCCTGGCGTAGCGCCGCCCCTCTCCCGGGCCGATCTTTTACC
+
BBABA5=BA8?B?ACBAABCCBBCAABBB=:B>:7B########################################
@SRR037945.15345866_1_16629_57
CCAACTCTGGGGGCAGAGACCTTCACAGGCTTCCCAATCTTTTTTTTTGGTGCTGCCTTTTTGGGGGGCTTGGCCG
+
BC>5ACB>BBBBBB89)9/>ABA>4:&88A7=7,7&/5;>@?<'2=='/344424121=#################
@SRR037945.15391783_1_16629_50
TTTCCCACCAACTCTGGGGGCAGAGACCTTCACAGGCTTCACAATCTTTTGTTTAGATGCTGCCTTTTTGGGGGCC
+
BBBBCB>BCBBBBBBA>@=@@>;@43>B@?@3=+29@=>4(:)-/=:#############################
@SRR037945.15392299_1_16629_55
CACCAACTCTGGGGGCAGAGACCTTCACAGGCTTCACAATCTTTTTTTTAGAGTTAAAGATAGAGCTTTTTTTCCC
+
B<BB?3=BAA@;;9?=>?9?>AB?A@3@6:5@67<'5:86(6>=9'9?7###########################
@SRR037945.15396408_0_16629_393
CAACTCGCCATCACTGGTGCATCTCTTTCTGATATAATGGCCATGAGCAATCAGAAACCAGAGGTTAGGAAACCCC
+
B)9B()123:2;';-2<);<)568?###################################################
@SRR037945.15415674_0_16629_201
CCGGGACACGGGCGGCGCTACGCCAGGACCGACGGGAAGGTTTTCCAGTTTTTTAATGCAAAATGTTAGTCAGCAT
+
BCB@>+ABBB>?B<<BABABB@BB=6<@@B3?<==@@7164@@A/=314@>)>;######################
@SRR037945.15417707_1_16629_33
GCTCTACCACACTAGCGTTTCCCACCAACTCTGGGGGCAGAGACCTTCACAGGCTTCACAATCTTTTTTTTTTGTG
+
BBABCCBB@B@B>BBBCB@BBBBABB<<AAB=@@AA@::9;2<4B:B;5=969=@=<;-3:-(8@###########
@SRR037945.15418275_0_16629_223
CCAGGACCGACGGGAAGGTTTTCCAGTTTCTTAATGCAAAATGTGAGTCAGCATTCCTTTCCAAAAGGAATCCTCG
+
BBA@B>BB?BBB@@B>@B=BCBBB3<@BCB?=/76&;/6;2;-=552:?8.:/7@>@3?<@<+6<5/57:339###
@SRR037945.15419815_0_16629_185
CGGGTACAAGCTCTACCCGTGACACGGGCGGCGCTACGCCCCGCCCCACCGGCATCTTTTTCCGTTTCTTTATGCA
+
>&:',5=3####################################################################
@SRR037945.15419923_0_16629_365
GAAAAGAACCCGCCGTGCAGTCAAATTCCAACGAGCCATCACTGGTGCATCTCTTGCTGATATAATGGCCAAGAGG
+
BBABB:<6CCC?AC@??B@AA@+)*=B@BBBB773?;18@<B9-/7/?:2<6?@;477(/99:=:+/367-4/448
@SRR037945.15421563_0_16629_461
GAAAGCCCAGCGAGAGCAGGCTATCAGGGCTGCCAAGGAAGCAAAAAAGGCTAAGCAGGCATCAAAGAAGACAGCA
+
BBBBBCBC5ABA>?ABBAB@B?BA8)43?=5;?>)8?:45/;>A@13+6<<9########################
@SRR037945.15430277_0_16629_201
CCGGGACACGGGCGGCGCTACGCCAGGACCGACGGGAAGGTTTTCCAGTTTCTTAATTCAAAATTTGAGTCACCAT
+
BCA<56@8>8;6A64A9>6-;/?@322=@<.+</:72038:@@<################################
@SRR037945.15437748_1_16629_86
CTTCACAATCTTTTGTTTAGGTGCTGCCTTTGTGGGGGCCTTGGCAGCAGCCATTTCTTTTTTTTTTTTTTCCTTC
+
BBCCCCB>BBBCCBBBCB?779;B;3?ABB<%7<;8=@=A=A1=9044).1;'-:'.;6:(7@4@@##########
@SRR037945.15463248_0_16629_174
TGCAGTTTCAGCGGGTACAAGATCTACCCGGGACACGGGCGGCGCTACGCCAGGACCGACGGGAAGGTTTTCCAGT
+
@AB???B<BA=>=>>5?=5@7=9987=?:.8786##########################################
@SRR037945.15495673_1_16629_298
GGCGGGTTCTTTTCTTTTGAATTTCTTCCGACTGCCCTTTCTTTTGTTTCCTTCTTTAGAGGACATTCCCGTTTTT
+
BBCBA=CB:BBBB@BBB=.>C@BA4?AA=,2<82<BBABA-@@5<(<B@3:>=#######################
@SRR037945.15498918_1_16629_50
TTTCCCACCAACTCTGGGGGCAGAGACCTTCACAGGCTTCACAATCTTTTTTTTAGGTGCTTCCTTTTTTGGGGCC
+
BBBABAB:@AA@@=@51168876:.78=;>?1;5857;;11316452<><6<@8######################
@SRR037945.15509429_1_16629_100
GTTTAGGTGCTGCCTTTGTGGGGGCCTTTGCAGCAGCCATTGCTTTCTTTTTTTTTTCCTTCTTATCCTTTTTTTT
+
B@CBA(<@@??@B>A=;,9(23>>?<8;5--<>6901<281,&/94)5<(##########################
@SRR037945.15518251_1_16629_318
ATTTCTTCCGACTGCCCTTTCTTGTGTTTCCTTCTGTAGAGGACAGTCCAGTTTTTCTTCCCCGGATTCCTTTTTG
+
ABABBABBB;:BB@BBB?B@B?@<83>AB@B@@?=;########################################
@SRR037945.15542620_1_16629_49
GTTTCCCACCAACTCTGGGGGCAGAGACCTTCACAGGCTTCACAATTTTTTTTTTTTTTGCTTTGATTGGAAGAGG
+
=@CCCCCBCCBCB@CA?;B?ACBA=3<ABABA<B;=;9@>-%976.'8AA##########################
@SRR037945.15551856_1_16629_316
GAATTTCTTCCGACTGCCCTTTCTTGTGTTTCCTTCTGTAGAGGACAGTCCCGTTTATCTTCCCAGGATTCCTTTT
+
>6<BABA@BCC;?CB>CCC?BBAAB+B=@BCA@<B<A4A5955:<@131;?+42######################
@SRR037945.15554534_1_16629_55
CACCAACTCTGGGGGCAGAGACCTTCACAGGCTTCACAATCTTTTTTTTAGGTGCTGCCTTTTTGGGGGCCTTTGC
+
BBCCCBBCCBBBBAABA@B@@AB@A>ABAA@ABA/(>75=:>ABA)=A@%%*6(-7'0;6@A##############
@SRR037945.15559574_1_16629_57
CCAACTCTGGGGGCAGAGACCTTCACAGGCTTCCCAATCTTTTTTTTAGGTTCTTCCTTTTTGGTGGGCTTTGGCG
+
BB<>A@BA=?@?<><<?=6@@@@<6<36:@;<.%3%13;2<###################################
@SRR037945.15562433_1_16629_348
CTTCTGTAGAGGACAGTCCAGTTTATCTGCCGAGGATTCCTTTTTGAAAGGAATGCTGACTCCCCTTTTTCCTTAA
+
BBBBB@;><8>@=@7:5A@558A:%5;2%9=+-023098@9###################################
@SRR037945.15567698_1_16629_343
GTTTCCTTCTGTAGAGGACAGTCCAGTTTATCTGCCGAGGATTCCTTTTGGAAAGGAATGCTGACTCACCTTTTTC
+
BABACCB@CBCCCBCBBCCC<?@A6?<B?,=<32;B02<<><B>B?AC@-+5<>8=;>2--6+79/2)4%2@@###
@SRR037945.15586389_1_16629_343
GTTTCCTTCTGTAGAGGACAGTCCAGTTTATCTGCCGCGGATTCCTTTTTGAAAGGAATGCTTACTCCCCTTTTTC
+
BBBBCCB@BB@AB=B@=0>76=?=01<BB<8:<(<?%%0718<.=<@#############################
@SRR037945.15589972_1_16629_76
CCTTCACAGGCTTCACAATCTTTTGTTTAGGTGCTGCCTTTTTTGGGGCCTTGGCCGCCCCCCTTTCTTTCTTTTT
+
BCBBA=B?>=BBB5(>009@B@B?5=A<37:=>A3(8A>A:%4&3>?=############################
@SRR037945.15602831_0_16629_145
CGACATCTATCACCATGAAGGTCGAGCTGTGCAGTTTCAGCGGGTACAAGATCTACCCGGGACACGGGCGGCGCTA
+
B59A<>B>>>BBA?;>?58769<2:1<9<6:9%)3>@:9#####################################
@SRR037945.15604617_0_16629_360
CAAAAGAAAAGAACCCGCCGTGCAGTCAAATTCCAACGAGCCATCACTGGTGCATCTCTTGCTGATATAATGGCCA
+
B>;6CBBBC>>BBABABB>7@(A?>B?<:4<@6B@:>;44<@>2<2?;?>:?9>88:99<55:-40.(:6,4466#
@SRR037945.15610289_1_16629_287
TTTGACTGCACGGCGGGTTCTTTTCTTTTTAATTTCTTCCGACTTCCCTTTTTTGTGTTTCCTTCTTTTGAGGACA
+
BBB?A?=@B@@@@@>A;9B*:ABB+=AB?3:<:A@(@A0<'033(0<;:@@(6907/:?#################
@SRR037945.15618610_0_16629_144
CCGACATCTATCACCATGAAGGTCGAGCTGTGCAGTTTCAGCGGGTACAAGATCTACCCCGGACACGGGCGGCGCT
+
BBA?@9=B;3=AABB=;6;@4<A===;<>05.<08@B@947>95787#############################
@SRR037945.15627863_1_16629_70
CAGAGACCTTCACAGGCTTCACAATCTTTTGTNTAGGTGCTGCCTTTTTGGGGGCCTTTGCCGCCGCCCTTTCTTT
+
@4==>AAB?AABBB>5AAA81?7<8;=A################################################
@SRR037945.15672536_1_16629_343
GTTTCCTTCTGTAGAGGACAGTCCAGTTTATCTGCCGAGGATTCCTTTTTGAAAGGAATTCTTACTCACATTTTTT
+
:ABBCCBBC?:@?8A;7ACA4=CB84>B@>A4:'=>;6';;=A>A>BB=(89>:.#####################
@SRR037945.15687954_1_16629_388
TTTTGGAAAGGAATTCTTACTCACATTTTGCATTAAGAAACTGGAAAACCTTCCCGTCGTTCCTCTCTTACCCCCC
+
ABBB90ABB=0>@3&7;.9@:;;?@@=>8)9>@==1)3?@96,,,<A#############################
@SRR037945.15715084_0_16629_551
GGCCCCCACAAAGGCAGCACCTAAACAAAAGATTGTGAAGCCTGTGAAGGTCAAGATCGGAAGAGCGGTTCCGCCG
+
BCCCCCA3A89>BCB??B=BC<>8@A8384;9882:>@78?C3/:9;0>>##########################
@SRR037945.15715663_0_16629_437
GAGGAATCAGAAACCAGAGGTTAGGAAAGCCCAGCGAGAGCAGGCTATCAGGGCTGCCCAGGAAACAAAAAAAGCT
+
ABBCA:@C=A<@@CCA?9AA?=?A>68</>B?;:B=A=6>899@<57596##########################
@SRR037945.15716361_1_16629_321
TCTTCCGACTGCCCTTTCTTGTGTTTCCTTCTGTAGAGGACAGTCCCGTTTTTCTCCCGCGGATTCCTTTTTGAAA
+
BCAACC>*@B@BCCA@?@?A@<-<A?BA:###############################################
@SRR037945.15723680_1_16629_52
TCCCACCAACTCTGGGGGCAGAGACCTTCACAGGCTTCACCATCTTTTTTTTAGGTGCTGCCTTTTTGGGGGCCTT
+
BBBBBBB<A@B@A=?7==@@676<@?>@################################################
@SRR037945.15726100_0_16629_335
CAAGAAAGGGCAGTCGGAAGAAATTCAAAAGAAAAGAANCCGCCGTGCAGTCAAATTCCAACGAGCCCTCCCTGGT
+
B>>=<9A?==B=<=A<=<B;;??=B;058;39:;5.77%9<###################################
@SRR037945.15735425_1_16629_66
GGGGCAGAGACCTTCACAGGCTTCACAATCTTTTGTTTAGGTGCTGCCTTTTTGGGGGCCTTTGCCGCCGCCCTTT
+
BBBA@*6?<*?BB@A;A;=>BAB9(=-:6=>AA;+<B;+-/2-50%1;8A##########################
@SRR037945.15737845_1_16629_96
TTTTGTTTAGGTGCTGCCTTTGTGGGGGCCTTGGCAGCCGCCCTTGCTTTCTTCTTTTATTCCTTCTTTGCCTTTT
+
?BCAA<A=A?5;<B>8BBAB=567:7/:BB##############################################
@SRR037945.15748670_0_16629_274
CATTCCTTTCCAAAAGGACTCCTCGGCAGATAAACTGGACTGTCCTCTACAGAAGGAAACACAAGAAAGGGCAGTC
+
B<BCBCBCCCB@;B@@A0*?CBBB<>B<>6>43+>:6<?><18>A@<:-:(269665<;717##############
@SRR037945.15757888_1_16629_338
CTTGTGTTTCCTTCTGTAGAGGACAGTCCAGTTTATCTGCCGAGGATTCCTTTTTGAAAGGAATGCTGACTCACAT
+
BBBB8BAABCBBABBB@A=BA:<@<<4>=-34<7(3:60;?+/27/4<;?9#########################
@SRR037945.15763905_0_16629_140
CAGGCCGACATCTATCACCATGAAGGTCGAGCTGTGCAGTTTCAGCGGGTACAAGATCTACCCGGGACACGGGCGG
+
AAAABBA9=.;A@AAA=BAB<>?=995A=71==;;;;119?;;/0###############################
@SRR037945.15773804_0_16629_185
CGGGTACAAGATCTACCCGGGACACGGGCGGCGCTACGCCAGGACCGACGGGAAGGTTTTCCAGTTTCTTAATGCA
+
AB@;&0>AA<?<B=9@BA>8.0:<96+1<'92+:71:#######################################
@SRR037945.15777792_1_16629_39
CCACCCTAGCGTTTCCCACCAACTCTGGGGGCAAAGACCTTCACCCCCTTTCCCCTCCTTTTTTTTCCTGCTTCCC
+
BCA<)>*;%:A?:0B4A###########################################################
@SRR037945.15783341_0_16629_148
CATCTATCACCATGAAGGTCGAGCTGTGCAGTTTCAGCGGGTACAAGATCTACCCGGGACACGGGCGGGCCCCCCG
+
BBBBB@BBBAB@?9A@AB?ABAA?=,:3==4ABB=>9??>?###################################
@SRR037945.15787798_1_16629_39
CCACACTAGCGTTTCCCACCAACTCTGGGGGCAGAGACCTTCACAGGCTTCACAATTTTTTTTTTTGGTGCTTCCT
+
BCCCBCBABBB:BBBBA=BB<>@BBA;;=<5A@A@9<?A@?6.??<5?:>6)2(2/(=?@@###############
@SRR037945.15801192_1_16629_97
TTTGTTTAGGTGCTGCCTTTGTGGGGGCCTTGGCAGCAGCCATTGCTTTCTTTTTTTATTCCTTCTTTGCCTTTTT
+
ABB@<@??6384@5+;A@A;0713593#################################################
@SRR037945.15819405_1_16629_58
CAACTCTGGGGGCAGAGACCTTCACAGGCTTCACAATCTTTTTTTTAGGTGCTGCCTTTTTTGGGGCCTTTGCAGC
+
BCBBCC@1@@BAC?3:;@CABABBA393@AA22BAB<??AA;/:B?(%'73;3'7@4AB<################
@SRR037945.15820914_0_16629_450
CCAGAGGTTAGGAAATCCCAGCGAGAGCAGTCTATCAGGGCTGCCAAGGAAGCAAAAAAGGCTAAGCAGGCATCAA
+
BB9A631;?6.%:@60>B@4/496####################################################
@SRR037945.15824711_1_16629_50
TTTCCCACCAACTCTGGGGGCAGAGACCTTCACAGGCTTCACAATCTTTTGTTTAGGTTCTGCCTTTTTGGGTGCC
+
@A@@ABB@BA=;@=?;<733<(132<;=<<;?85633@=&%/-'2.##############################
@SRR037945.15829571_0_16629_50
AAGGAAGGGAATTTAGGGAGGAGATTCTCTCCCTCTGCCCTATAAGGTTCTCCCATTATTCTTTCTTTTTCTTCCC
+
BA@A@>.@@?B@BAA8?>@;=:88@=?@;?<?@@?<.=??9::>?;;;>9<4:9-*'058;?@<+><;########
@SRR037945.15847994_1_16629_343
GTTTCCTTCTTTAGAGGACAGTCCAGTTTATCTTCCGAGGATTCCTTTTTGAAAGGAATTCTTACTCACATTTTTC
+
BCBBCCBBC>(<>'>3;@B<*6AA54:B@5?58%8;%3),24?09;A@############################
@SRR037945.15867057_0_16629_190
ACAAGATCTACCCGGGACACGGGCGGCGCTACGCCAGGACCGACGGGAAGGTTTTTCATTTTTTTAATTCAAAATG
+
B=BB=@@@B<A@A.(5=@;6(6(63(4269;269##########################################
@SRR037945.15875719_0_16629_160
TGAAGGTCGATCTGTGCAGTTTCATCGTGTACAAGATCTACCCGGGACACGGGCGGCGCTACGCCNGGACCGACGG
+
@6?@2/1@7''?/,/3=;(>A=;=####################################################
@SRR037945.15875932_0_16629_171
CTTTGCAGTTTCAGCGGGTACAAGATCTACCCGGGACACGGCCGGCGCTACCCCAGGACCGACGGGGAGGGTTTCC
+
@?'?)BB,B@BA@;A,8'=A=AA,</=2A###############################################
@SRR037945.15948693_0_16629_384
GTCAAATTCCAACGAGCCATCACTGGTGCATCTCTTGCTGATATAATGTCCAAGAGGAATCAGAAACCAGAGGTTA
+
?<BBC6B@ACBB@BBB?B@BBB@A?7;>@@=??BAB/?B?654<9@:.(>@0:-37998'0908?=/(333138;7
@SRR037945.15963807_1_16629_70
CAGAGACCTTCACAGGCTTCACAATCTTTTTTTTAGGTGCTGCCTTTTTGGGGGCCTTTGCAGCCCCCCTTTCTTT
+
B><>6?BCBAB>AA=@BBB>8>646A@BA;'9B8'-53163)3<<###############################
@SRR037945.15998495_1_16629_70
CAGAGACCTTCACAGGCTTCACAATCTTTTGTTTAGGTGCTGCCTTTTTGGGGGCCTTTGCCGCCGCCCTTTCTTT
+
B>;=><@BABBAAA=-?AA8/9=/8;>BB8%9B=./,517.%/=7>##############################
@SRR037945.16057651_1_16629_58
CAACTCTTGGTGCAGAGACCTTCACATGCTTCACAATCTTTTTTTTATTTGCTTCCTTTTTTTGTGCCTTTGCAGC
+
BCCABCA)0''%<6&;(9B@BA@AB;,%,<@@?78;=3?@BB>A@;0)%752--2;*>##################
@SRR037945.16067666_0_16629_386
CAAATTCCAACGAGCCATCACTGGTGCATCTCTTGCTGATATCNTGGCCACGAGGAATCAGAAACCCGCGGTTAGG
+
?0006>B?)8B;8:BA27>(=6393=?75A6#############################################
@SRR037945.16077598_1_16629_323
TTCCGACTGCCCTTTCTTGTGTTTCCTTCTGTAGAGGACAGTCCAGTTTTTCTTCCCAGGATTCCTTTTTGAAAAG
+
ABCCB8AB?CCCABBABB@A7?BABBBABA2=5;>=<2?5:9##################################
@SRR037945.16083661_0_16629_386
CAAATTCCAACGAGCCATCACTGGTGCATCTCTTGCTGATATAATGGCCAAGAGGAATCAGAAACCAGAGGTTAGG
+
@8*7>AAB::B<;5A?(<@:A?<=4:@)7@>@@?7?73+-/32/587?:3##########################
@SRR037945.16103789_1_16629_91
CAATCTTTTGTTTAGGTGCTGCCTTTCTGGGGGCCTTTTTCGGGGGCCTTTTTTTCTTTTTTTTTTCCTTCTTTTC
+
?%-?@8?6;(-A:B9'0A<>AB4=B###################################################
@SRR037945.16105955_0_16629_165
GTCGAGCTGTGCAGTTCCAGCGGGTACAAGATCTACCCGGGACACCGGCGGCGCTACGCCAGGACCCACGGGAAGG
+
A;BA@A@B?9ABA=;;ABA?B=<7.+9;@8=8;2&:A=######################################
@SRR037945.16113712_1_16629_47
GCGTTTCCCACCAACTCTGGGGGCCGAGACCTTCACAGGCTTCCCCATCTTTTGTTTAGGTTCTGCCTTTTTGGGG
+
BBC;BBCCCCBC55BCBAB@B@<<(=;<6AB=B@.=115A9?51=.'.0###########################
@SRR037945.16115189_0_16629_352
AAGAAATTCAAAAGCAAAGAACCCGCCCTCCATTCAAATTCCACCGACCCCTCACTTTTGCCTCTCTTGCTTATTT
+
)@6<2+@,=)9>6)*)16-(5@B<>B>(6(/'3*346)1<C>'08###############################
@SRR037945.16130947_1_16629_315
TGAATTTCTTCCGACTGCCCTTTCTTGTGTTTCCTTCTGTAGAGGACAGTCCCGTTTATCTTCCGTGGATTTCTTT
+
BBA4ABBBBBCCB;BCBBBBABBBBAAB?BBBBBBA:A:;00>=82?/35>#########################
@SRR037945.16138364_0_16629_233
CGGGAAGGTTTTCCAGTTTCTTAATGCAAAATGTGAGTCAGCATTCCTTTCCAAAAGGAATCCTCGGCAGATAAAC
+
BBBBC@@AACBB@BA@@BB@ABBAA@@A?BB@1==80@@A>;::@;?:A?9?9?A?;5696.665###########
@SRR037945.16141780_1_16629_26
CAACTCTGCTCTACCACACTAGCGTTTCCCACCAACTCTGGGGGCAGAGACCTTCACAGGCTTCCCAATCTTTTTT
+
@4@BBCB@BAC=:BBCBBB?<=BA@B@BBB2@B;>B6@600;;4;13/26?@::9#####################
@SRR037945.16162117_1_16629_325
CCGACTGCCCTTTCTTGTGTTTCCTTCTTTAGAGGACAGTCCAGTTTATCTGCCGAGGATTCCTTTTTGAAAGGAA
+
BCABBAABBBBBBBB>5>:>BABBAAB:%7<7<;;>95-.>:-27###############################
@SRR037945.16162163_1_16629_49
GTTTCCCACCAACTCTGGGGGCAGAGACCTTCACAGGCTTCACAATCTTTTTTTTAGGTGCTTCCTTTTTGGGGGC
+
BBBBCCCBBB@BBABBBA<<6BA@@@@ABAB=4;5:;A@A.'05?7<9AA>3AA######################
@SRR037945.16162567_0_16629_160
TGAAGGTCGAGCTGTGCAGTTTCAGCGGTTACAATTTCTACCCGGGCCCCGGCCGGCCCTCCCCAAGCCCCAAAGG
+
;57A8(2<:5:@9=0356##########################################################
@SRR037945.16162952_1_16629_299
GCGGGTTCTTTTCTTTTGAATTTCTTCCGACTGCCCTTTCTTTTTTTTCCTTCTTTAGAGGACATTCCCTTTTTTC
+
BCBCBCCCBBBBBCBB?4???BBBCBBC?>AA7?BBAB@,@@/;'<BA1)=#########################
@SRR037945.16180612_0_16629_251
TCTTAATGCAAAATGTGAGTCAGCATTCCTTTCCAAAAGGAATCCTCGGCAGATAAACTGGACTGTCCTCTACAGA
+
BAB@>>??AA>>>>4<762<A92>3;>@:@B@9;,=@<559?646:##############################
@SRR037945.16182140_1_16629_102
TTAGGTGCTGCCTTTGTGGGGGCCTTGGCAGCAGCCATTTCTTTCTTTTTTTATTCCTTCTTTTCCTTTTTTTCTT
+
AAB@9@>AB<@@BB@-;8@5>??@><5:>88:122?:67'/3&/)9>(9A##########################
@SRR037945.16185185_0_16629_251
TCTTAATGCNAAATGTGAGTCAGCATTCCTTTCCAAAAGGAATCCTCGGCAGATAAACTGGACTTTCCTCTACAGA
+
AAB@@BB@<%:>A>-8>>7<?=978;@?@@B?=A?A>434;@<>>96315##########################
@SRR037945.16189353_0_16629_393
CAACGAGCCATCACTGGTGCATCTCTTGCTGATATAATGGCCAAGAGGAATCAGAAACCAGAGGTTAGGAAAGCCC
+
B<CB:@:CB<>A2;?@@7<@@@AA@@@@<B686<@?@==:?=9=46;?2=<<666<<-2/2/385;2.35######
@SRR037945.16192348_1_16629_294
GCACGGCGGGTTCTTTTCTTTTTAATTTCTTCCGACTGCCCTTTCTTTTTTTTCCTTCTTTATATGANAGTCCCTT
+
AA,<<AB2/9>B,@BCC9B?A@-?>:@:)9B3/'707+6<AAA:14:<5###########################
@SRR037945.16196269_1_16629_58
CAACTCTGGGGGCAGAGACCTTCACAGGCTTCACACTCTTTTTTTTAGGTGCTTCCTTTTTTGGTGCCTTTGCCGC
+
B>9A6AA7=4:@B@4714???B?6>/32?7<1,:0'-29#####################################
@SRR037945.16202942_1_16629_297
CGGCGGGTTCTTTTTTTTTTAATTTTTTCCGACTTCCCTTTTTTTTTTTTTCTTTTTTAAAGTACAATCCCGTTTT
+
B><C7AA>B-@CB?)<BBA<0<?BA)<A+7%/55-2>@7@?*;?5>:@B###########################
@SRR037945.16203261_1_16629_96
TTTTGTTTAGGTGCTGCCTTTGTGGGGGCCTTTGCAGCAGCCATTTCTTTCTTCTTTTATTCCTTCTTTTCCTTTT
+
BBCB=@B@=779;;>6=?@@B<:*?7<(7?=9-59#########################################
@SRR037945.16257862_0_16629_369
AGAACCCGCCGTGCAGTCAAATTCCAACGAGCCATCACTGGTGCATCTCTTTCTTATATAATGGCCAAGAGGAATC
+
7A:,CBB@BB@9@6BB9A9@BBAB@@@A5<9B@6<A9@9>:###################################
@SRR037945.16282914_1_16629_58
CAACTCTGGGGGCAGAGACCTTCACAGGCTTCCCCATCTTTTTTTTAGGTGCTGCCTTTTTGGGGGCCTTGGCCGC
+
B;4A@BB@??;<?0:9;3>A;><-:-7:?9:5############################################
@SRR037945.16285082_0_16629_374
CCGCCGTGCAGTCAAATTCCAACGAGCCATCACTGGTGCATCTCTTGCTGATATAATGGCCAAGAGGAATCAGAAA
+
BBABB;?:?8<=A><;>@BA6>?68:A@2;?)<6:46<=-5<9=>7-:############################
@SRR037945.16294426_0_16629_339
AAAGGGCAGTCGGAAGAAATTCAAAAGAAAAGAACCCGCCGTGCAGTCAAATTCCAACCAGCCCTCCCTGGTGCCT
+
:@B=:A@5@?CBBBB@5*5=A?;;969>:)6::6@BB9A@3/;6&.-=/###########################
@SRR037945.16296746_1_16629_66
GGGGCAGAGACCTTCACAGGCTTCACAATCTTTTTTTTAGGTTCTGCCTTTTTGGGGGCCCTGGCCGCCGCCCTTT
+
B6ABCA?+>*@CA>:.;02<B6:87@<2&=BBBC)@B@('/1'2965>7B##########################
@SRR037945.16308984_1_16629_287
TTTGACTGCACGGCGGGTTCTTTTCTTTTTAATTTCTTCCGTCTTCCCTTTTTTTTTTTTCCTTCTTTTGAGGACA
+
@CB?@B@??<AB@@?A@4A4:BB?3@BA;+079AB29@27004-'0:=6@8(9=######################
@SRR037945.16316082_1_16629_55
CACCAACTCTGGGGGCAGAGACCTTCACAGGCTTCCCAATCTTTTTTTTAGGTGCTGCCTTTTTGGGGGCCTTTGC
+
B=C>5*@BBCBBBABC@BB<BABBBC5A<>1ABB8'>)6306BA@0AC<%../,9<1;@;A>(3/39=########
@SRR037945.16318954_1_16629_50
TTTCCCACCAACTCTGGGGGCAGAGACCTTCACAGGCTTCACAATCTTTTTTTTTGGTGCTGCCTTTTTTGGGTCC
+
ABA9<B2=>0?<<=531-:=3.11/6?A;<B@<-++.8<.75'01(8#############################
@SRR037945.16319188_1_16629_49
GTTTCCCACCAACTCTGGGGGCAGAGACCTTCACAGGCTTCACAATCTTTTTTTTTTGTGCTGCCTTTTTTGGGGC
+
BBBBCCBACCBBBAABB>A??B@7:=@@BB@=/;696@><3':)2857############################
@SRR037945.16345844_0_16629_224
CAGGACCGACGGGAAGGTTTTCCAGTTTCTTAATGCAAAATGTGAGTCAGCATTCCTTTCCAAAAGGAATCCTCGG
+
BBA7?CB?:A;:;>>::>?AA@@?<=@@>>=15><=2;635)347-3:722443138###################
@SRR037945.16359375_0_16629_165
GTCGAGCTGTGCAGTTTCAGCGGGTACAAGATCTACCCGGGACACGGGCGGCGCTACGCCAGGACCGACGGGAAGG
+
@@AAAAB@:=ABABABBA?A@69=AA8;;.39=97<A>-34:>9:6469###########################
@SRR037945.16368441_1_16629_51
TTCCCACCAACTCTTGGGGCAGAGACCTTCACAGGCTTCACAATTTTTTTTTTTGTTGCTGGCTTTTTGGGGGGCT
+
BCBCAABB6:@A3=(67(;>0-/<=:4@@6/3>7/2=613/###################################
@SRR037945.16392604_1_16629_343
GTTTCCTTCTGTAGAGGACAGTCCAGTTTATCTTCCGAGGATTCCTTTTTGAAAGGAATGCTGACTCACATTTTTC
+
BABCBABBBA=?B@@?4A7@788@86?BB8>4522>555>08>*8=@@@###########################
@SRR037945.16401918_1_16629_66
GGGGCAGAGACCTTCACAGTCTTCACAATCTTTTTTTTAGGTTCTTCCTTTTTTGGGGCCTTCGCAGCACCCCATT
+
A@@3B)@B29?@B<A/AA--?:@@(>/?;8(>AB/@B@4.39(:)%3>2:A6########################
@SRR037945.16403704_0_16629_271
CAGCATTCCTTTCCAAAAGGAATCCTCGGCAGATAAACTTGACTTTCCTCTACAGAAGGAAACACAAGAAAGGGCA
+
BC@CCCBCCBBABBBC@A@?@ABBA@B?9@@:?9;BA?5%&94>)9??<0431./7=466?###############
@SRR037945.16404295_1_16629_157
CCTGCTTAGCCTTTTTTGCTTCCTTGGCAGCCCTTATAGCCTTCTCTCGCTTTTCTTTCCTAACCTCTTGTTTCTT
+
BBCBCBCCBBCA@CCBC:BA@BBBB<BBB=BAA?.5CA@<@@4A?@@@;6@(((5ACC+?;9?>>44=..;@A###
@SRR037945.16405192_1_16629_227
TTTCTGATTCCTCTTGGCCATTATATCATCAAAAGATTCACCAGTGATTTCTCGTTTGAATTTTACTTCCCCGCCG
+
BB@BB?@>BBA?@?@::@?;@@484>##################################################
@SRR037945.16421699_1_16629_343
GTTTCCTTCTTTAGATGACAGTCCAGTTTATCTTCCGATGATTCCTTTTTTAAAGTAATTCTTACTCACATTTTTC
+
B@BCCBBBC:*?@>@+%??:-2B@<7>A=(:;;5==%8.7:8=7A*<A?###########################
@SRR037945.16430493_1_16629_20
TATTTCCAACTCTGCTCTACCACACTAGCGTTTCCCACCACCTCTGGGGGCAGAGACCTTCACCCGCTTCCCAATC
+
<<ABBC@3=C@CBBCBA;?C@2@3B=*9@<:>;BB?-<?)(:>:311#############################
@SRR037945.16439691_0_16629_296
TCGGCAGATAAACTGGACTGTCCTCTACAGAAGGAAACACTAGAAAGGGCAGTCGGAAGAAATTCAAAAGAAAAAA
+
BCBCA3AAB=@CC=B@?A@;ACCAC:)@5?@;>?=??@0?(/7@?:,7=?37066?3:104:/:0(879%1:>###
@SRR037945.16451483_0_16629_399
GCCATCACTGGTGCATCTCTTGCTGATATAATGGCCAAGAGGAATCAGAAACCAGAGGTTAGGAAAGCCCAGCGAG
+
BCC6ACCBCBC@CC7CBBC@BBCBAB@@@AABABBB2BABB?6@BBB?>@B8A8===@;>?3;5;>4=########
@SRR037945.16457517_1_16629_170
TTTTGCTTCCTTGGCAGCCCTGATAGCCTGCTCTCGCTGGGCTTTCCTAACCTCTGGTTTCTTATTCCTCTTTGCC
+
BAB?ACABBBBBAAB@;BBB?<@99:BA;;<;@<:2>4,3??5;;<@2'+<=########################
@SRR037945.16460860_1_16629_50
TTTCCCACCAACTCTGGGGGCAGAGACCTTCACAGGCTTCACCATCTTTTTTTTAGGTGCTTCCTTTTTTGGGGCC
+
?BCCCB<BB:?B?B??4/4<B9932<@B<@:(>)22<<@2%6%%/15>############################
@SRR037945.16472795_1_16629_51
TTCCCACCAACTCTGGGGGCAGAGACCTTCACAGGCTTCACAATCTTTTTTTTAGGTGCTGCCTTTTTGGGGGGCT
+
ABABB@@AB<B@@B<@<=6=A====?A@@@:<=8=:<>/'5)66/9>=93;@########################
@SRR037945.16495748_1_16629_378
CGAGGATTCCTTTTGGAAAGGAATGCTGACTCACATTTTGCATTAAGAAACTGGAAAACCTTCCCGTCGGTCCTTG
+
BB@AB<ABBBBBABAA@@B?A@?B>AA6/==@@><>@@B8;1?B9;;=@@99>78?@9=9>??>############
@SRR037945.16513028_0_16629_470
GCGAGAGCAGGCTATCAGGGCTGCCAAGGAAGCAAAAAAGGCTAAGCAGGCCTCAAAGAAGACAGCAATGGCTGGT
+
BCBABBAB;?AA;08A=<4?A>?B@9;:=3327(:>:=;0;?7.6.##############################
@SRR037945.16521750_1_16629_122
GGCCTTGGCAGCAGCCATTGCTGTCTTCTTTTATGCCTGCTTAGCCTTTTTTGCTTCCTTGGCAGCCCTTATATCC
+
BBCCCCBAC>BB<<AB<<AAAA3<B@B7>@8(29.?B<.>;6'7@B;BBAA;%9>@*@##################
@SRR037945.16544453_1_16629_55
CACCAACTCTGGGGGCAGAGACCTTCACAGGCTTCACAATCTTTTGTTTTGGTGCTTCCTTTTTTGGGGCCTTTGG
+
BBB@?@@B?B?8:?=:@8@8@==@:@@=;57>663'34858/=#################################
@SRR037945.16567082_0_16629_258
GCAAAATGTGAGTCAGCATTCCTTTCCAAAAGGAATCCTCGGCAGATAAACTTGACTGTCCTCTACAGAAGGAAAC
+
BCCBBCCB?BC;BCA=CBABCBBBBACCCCC?BCC@BCABBAAA4=?>BB>6(.:=72=/5?,1%5:2:<(2>B<#
@SRR037945.16580942_0_16629_158
CATGAAGGTCGAGCTGTGCAGTTTCAGCGGGTACAAGATCTACCCGGGACACGGGCGGCCCTACCCCCGGACCGAC
+
BBA=BABB9B=A<B?3@9A90;B@<@8:(93<4&)<.42(636>################################
@SRR037945.16588945_0_16629_375
CGCCGTGCAGTCAAATTCCAACTATCCATCACTGGTGCATCTCTTTCTTATATAATTGCCAAGAGGAATCAGAAAC
+
A)BCB8(@<%8B=:9>BBABB:%:%<A==?:A?.&5':@@@@?>:%5:.35:########################
@SRR037945.16609672_1_16629_315
TGAATTTCTTCCGACTGCCCTTTCTTGTGTTTCCTTCTTTAGAGGACAGTCCAGTTTATTTTCCGAGGATTTCTTT
+
A+<%>BA=CBB@(?>B4?@;BB?4B;-@2BAB?>?@?>7#####################################
@SRR037945.16610622_0_16629_298
GGCAGATAAACTGGACTGTCCTCTACATAAGGAAACACAAGAAAGGGCAGTCTGAAGAAATTCAAAAGAAAAAAAA
+
=ACB?CB@CBC=*)AC<*?>?B=A?B@)<@<;AC?AA>C@8BC@(/(>=9A:(.5>.<BB==;=BB;%6BC?4?>#
@SRR037945.16619678_1_16629_378
CGAGGATTCCTTTTGGAAAGGAATGCTGACTCACCTTTTGCATTAAGAAACTGGAAAACCTTCCCGTCGGTCCTGG
+
B;7<@-9:@@9<8@?9??6<813/+96><9>=.3(<@??(?(65'/8/6646876837566(9:8###########
@SRR037945.16632378_0_16629_165
GTCGAGCTGTGCAGTTTCAGCGGGTACAAGATCTCCCCGGGACCCGGGCGGCGCTACCCCCGGCCCCACCGGGAGG
+
B@BA<BBBB@ABB@ABBAAABBBA5;@1+400?/(>BB*95,:(=/33>###########################
@SRR037945.16637501_1_16629_287
TTTGACTGCACGGCGGGTTCTTTTCTTTTTAATTTCTTCCCACTGCCCTTTCTTGTGTTTCCTTCCCTAGAGGACA
+
BCB?@C@>B@BBAB>>?9</<ABA<>>A;0.-8A@:<?@8%%50+0?@:@##########################
@SRR037945.16638099_1_16629_39
CCACGCTAGCGTTTCCCACCCACTCTGGGGGCAGAGACCTTCACAGGCTTCACCATCTTTTTTTTATGTGCTGCCT
+
BA8B?CBB:BBAB@ABB3@@(0@=B674:;7='7./3=@8?###################################
@SRR037945.16658502_0_16629_144
CCGACATCTATCACCATGAAGGTCGAGCTGTGCAGTTTCAGCGGGTACAAGATCTACCCGGGACCCGGGCGGCGCT
+
AAA9A<AA@==A@@A>A<<6=:1B;=9?A;;8>+64?9>#####################################
@SRR037945.16678136_0_16629_144
CCGACATCTATCACCATGAAGGTCGAGCTGTGCAGTTTCAGCGGGTACAAGATCTACCCGGGACACGGGCGGCGCT
+
BBA9?=AB@AAAABA9<7?B8A;?859?=0===6;<?@72.:991497############################
@SRR037945.16713838_1_16629_52
TCCCACCAACTCTGGGGGCAGAGACCTTCACAGGCTTCACAATCTTTTTTTTAGGTTCTGCCTTTTTTGGGGCCTT
+
BBBA9AB>;@AAB??<:4=.1759>@<=;/=594>>;.%3-2137?##############################
@SRR037945.16730183_1_16629_63
CTGGGGGCAGAGACCTTCACAGGCTTCACAATCTTTTTTTTATTTGCTGCCTTTTTGGGGGCCTTTGCAGCCGCCA
+
BB4CB?BB,<@@A<BBABC>@@AA@<9<3)A6(@AAA7BBB/4(858;63=9@#######################
@SRR037945.16732454_1_16629_52
TCCCACAAACTCTGGGGGCAGAGACCTTCACAGGCTTCACAATCTTTTTTTTATGTGCTTCCTTTTTTGGGCCTTT
+
BABBBA@;BABAB>:82>??7>7:<??<=::75-9>>5/3146-7?##############################
@SRR037945.16751759_0_16629_374
CCGCCGTGCAGTCAAATTCCAACGAGCCATCACTGTTGCATCTCTTGCTGATATAATTTCCAATAGGAATCATAAA
+
BBBB@:=>B?7;BCBABBBBBC=7@3=A@@B@B;0%98><;:A:A<+:>'+=4#######################
@SRR037945.16753886_1_16629_313
TTTGAATTTCTTCCGACTGCCCTTTCTTGTGTTTCCTTCTGTAGAGGACATTCCAGTTTTTCTTCCGAGGATTCCT
+
BBB?B@BABAAAA>7<>A1:@?@B@;A=09-;@@?>?@<#####################################
@SRR037945.16757530_0_16629_560
AAAGGCAGCACCTAAACAAAAGATTGTTAAGCCTGTGAAGGTCTCTGCCCCCAGAGTTGTTGGGAAACGCTAGTTT
+
BBB?<BB6BB?@A@AB@;@?949@A/;'9:69?<(4+:>.%.37:/.2:###########################
@SRR037945.16768612_0_16629_431
GGCCAAGAGGAATCAGANACCAGAGGTTAGGAAAGCCCAGCGAGAGCAGGCTATCAGGGCTTCCAAGGAAGCAAAA
+
BBCC><A>B>ABBBCB?%=BB@A@;4>CAA0AB<)3>?:482:,675:############################
@SRR037945.16795762_0_16629_149
ATCTATCACCATGAAGGTCGAGCTGTGCAGTTTCAGCGGGTACAAAATCTCCCCGGGCCCCGGGCGGCGCTACCCC
+
@BB@@?BABBBBAB@==5A>37B;156>699A=9,#########################################
@SRR037945.16798765_1_16629_319
TTTCTTCCGACTGCCCTTTCTTGTGTTTCCTTCTGTAGAGGACAGTCCCGTTTTTCTTCCGCGGATTCCTTTTTTC
+
BBBBABBB@<B@@BB@B@B@@?7=@@A@@A=@::##########################################
@SRR037945.16820788_0_16629_365
GAACAGAACCCGCCGTGCCGTCAAATTCCAACGAGCCATCACTGGTGCATCTCTTGCTGCTATCATGGCCAAGAGG
+
A55=A>BABBCBB>A5*>)+9;:;1B>BC9'=/%/A>6.A?:1,5675############################
@SRR037945.16825014_0_16629_191
CAAGATCTACCCGGGACACGGGCGGCGCTACGCCAGGACCGACGGGAAGGTTTTCCAGTTTCTTAATGCAAAATTT
+
BBCA??CB?CCCAA@@B@B@@?B==A=A=?A2?=(247><33>6734//26#########################
@SRR037945.16846844_1_16629_298
GGCGGGTTCTTTTCTTTTGAATTTCTTCCGCCTTCCCTTTCTTTTGTTTCCTTCTGTAGAGGACAGGCCCCTTTTT
+
B;A=>61963ABA8)@AA)=??BB4@@<:-(8:(<@?6@@3@8(4.6@############################
@SRR037945.16855912_1_16629_64
TGGGGGCAGAGACCTTCACAGGCTTCACAATCTTTTGTTTAGGTGCTGCCTTTGTGGGGGCCTTTGCAGCAACCCT
+
B<@A=;A??>8<A@@?@@@@66?>?<0;*438:@##########################################
@SRR037945.16872355_0_16629_393
CAACGAGCCTTCACTGGTTCATCTCTTCCTTTTTTAATTGCCAAGACGAATCAGAAACCAGAGTTTAGGAAAGCCC
+
B;*@BA######################################################################
@SRR037945.16880246_0_16629_230
CGACGGGAAGGTTTTCCAGTTTCTTAATGCAAAATGTGAGTCAGCATTCCTTTCCAAAAGGAATCCTCGGCAGATA
+
BBBBA???BA@7ABAAA*84;B?@B5=@399<<@1)413882'-.,.;7?4=>9;*9###################
@SRR037945.16882892_1_16629_95
CTTTTGTTTAAGTGCTGCCTTTGTGGCGGCCTTCTCCACAACCCATGCTTTCTTCTTTTCCCTCTTCTTTGCCCTT
+
,CAA6BC?,=3=5-?)%?BB/7.;.###################################################
@SRR037945.16886641_0_16629_188
GTACAAGATCTACCCGGGACACGGGCGGCGCTACGCCAGGACCGACGGGAAGGTTTTCCAGTTTCTTAATTCAAAA
+
B@CCA<>B@C@;BCCBBBAB>B>@7@@@A@B88?1@A>>=7=@64<=>;7:685<B>8747###############
@SRR037945.16890583_1_16629_308
TTTCTTTTGAATTTCTTCCGACTGCCCTTTCTTGTGTTTCCTTCTGTAGAGGACAGTCCAGTTTTTCTTCCCAGGA
+
BA@@BAB@??@@?B@@@?<;@>37>;==BB4A@3@)@A@>7@?;>+:>94##########################
@SRR037945.16899786_0_16629_534
GCAATGGCTGCTGCCAAGGCCCCCCCAAAGGCAGCACCTAAACAAAAGATTTTGAAGCCTTTTAAGGTCTCTTCCC
+
BB9-=BACA@@:(5A<:17>A@B@):'89&/7'%36=@)55;##################################
@SRR037945.16903398_0_16629_393
CAACGAGCCATCACTGGTGCATCTCTTGCTGATATAATGGCCAAGAGGAATCAAAAACCAGAGGGTAGGAAAGCCC
+
B@BB77AAB@BBB@B@BABB@B?B@BB.?A=<@A/?>?==;7483(6;68##########################
@SRR037945.16910020_1_16629_26
CAACTCTGCTCTACCACACTAGCGTTTCCCACCAACTCTGGGGGCAGAGACCTTCACAGGCTTCCCAATCTTTTTT
+
BCCCBC@BCABBCBBCA2?B@@A@BBBBBA<AB<;;A@9+07?5;=;=/69?A94'46;88<>('.'-,-2?@><<
@SRR037945.16937950_0_16629_115
TTTCTCTTCGCCATCTTTACCCCGGCAGGCCTACATCTATCACCCTTAAGGTCGAGCTGTGCAGTTTTAGCGTTTT
+
BBBBABB?B2@;6;?;;@;#########################################################
@SRR037945.16949679_0_16629_77
TCTCCCTCTGCCCTATAAGGTTCTCCCATTATTCTTTCTTTCTCTTCGCCATCTTTACCCCCGCATGCCGACCTTT
+
A;CBBBBAB<@@BB@>6=,,7@2@=7>.2)59?)@B>(BA<37377258###########################
@SRR037945.16958127_0_16629_395
ACGANCCATCACTGGTGCATCTCTTTCTGATATAATGGCCAAGAGGAATCAGAAACCAGAGGTTAGGAAAGCCCAG
+
A=)3%:B@@A?@B6>@<>;B:??B?(202.;9@:>965<;74*.437:58=3.5>7:/335###############
@SRR037945.16985164_1_16629_100
GTTTAGGTGCTGCCTTTGTGGGGGCCTTGGCCGCCGCCATTGCTGTCTTCTTTTATTCCTGCTTTGCCTTTTTTTT
+
BAB@@@<=@C<BBBACB@AA@@==AB@#################################################
@SRR037945.17006061_1_16629_122
GGCCTTGGCAGCAGCCATTGCTGTCTTCTTTTATGCCTTCTTAGCCTTTTTTTCTTCCTTGGCCGCCCTTTTACCC
+
BCCBB?BBBBCBA<CC7>B<B>ABBAC<BCC1>?*@C)(8A@(<AAAABCC@'7BB4A?#################
@SRR037945.17039108_0_16629_375
CGCCGTGCAGTCAAATTCCAACGAGCCATCACTGGTGCATCTCTTGCTGATATAATGGCCAAGAGGAATCAGAAAC
+
B?BBBABBA@ABBB?BABB>BA?<9BA<?B9A<??8<?3;@=>A=/=87,56396<69?</311/222/0-+7=<8
@SRR037945.17068113_0_16629_252
CTTAATGCAAAATGTGAGTCAGCATTCCTTTCCAAAAGGAATCCTCGGCAGATAAACTGGACTGTCCTCTACAGAA
+
BBCCBCCCA;C;@ABA?A@C>?A:?ABBBCBCCB@@>:@BBBBB<B:==(:797;>:88:<:5+2?##########
@SRR037945.17076836_0_16629_191
CAAGATCTACCCGGGACACGGGCGGCGCTACGCCAGGACCGACGGGAAGGGTTTCCAGTTTCTTAATTCAAAATTT
+
BBC4A?BACCCAAB@ABCB@B@B8A<;@>A@>BB==@@@@=8@8??9*@;-9=8?:%%5@@(=</314########
@SRR037945.17086881_1_16629_95
CTTTTGTTTAGGTGCTGCCTTTGTGGGGGCCTTGGCAGCAGCCATTTCTTTCTTCTTTTATTCCTTCTTTGCCTTT
+
BBBBBBBB>044<<BB@BAAA?1>7=?@<@@>A6@7:78-####################################
@SRR037945.17108600_0_16629_308
CTGGACTGTCCTCTACAGAAGGAAACACAAGAAAGGGCAGTCGGAAGAAATTCAAAAGAAAAGAACCCGCCGTGCA
+
BABBBBBBBBBBBBBBBBABA5@BBBA@B@5@B<774@811>7=@@->BB?><<@A?+7AA=(=@>?5,56#####
@SRR037945.17125550_0_16629_248
GTTTCTTAATGCAAAATGTGAGTCAGCATTCCTTTCCAAAAGGAATCCTCGGCAGATAAACTGGACTTTCCTCTAC
+
BCCBBBBBB?3@BBBBBA==A:?BB?@B@BAAAABAA5<B>::?A;:<:8574045####################
@SRR037945.17127689_1_16629_354
TAGAGGACAGTCCAGTTTATCTTCCGAGGATTCCTTTTTGAAAGGAATGCTTACTCACATTTTTCATTAAAAAACA
+
BB@A?>=>;<4???:?BA0@89(9;40-4767<;=@########################################
@SRR037945.17138770_1_16629_70
CATAGACCTTCACAGGCTTCACAATCTTTTTTTTAGGTGCTTCCTTTTTTGGGGCCTTTTCCCCATCCCTTTCTTT
+
BC/B@BCCBA=CCBA4AC@AC8*@@BBBBC7CBC0>*B:+=*3?ABA8############################
@SRR037945.17141045_1_16629_50
TTTCCCACCAACTCTGGGGGCAGAGACCTTCACAGGCTTCACAATCTTTTTTTTATGTTCTTCCTTTTTTGGTGCC
+
ABBBAB@@A9A?@@=-13176;7427>??>:88883=?:44417-25#############################
@SRR037945.17145898_1_16629_125
CTTGGCAGCAGCCATTGCTTTCTTCTTTTATTCCTTCTTATCCTTTTTTTCTTCCTTTTCATCCCTTTTTACCTTC
+
BBABCCC=@6':A@=@(7:(>(BB*BBA@99'<A?3<?@0*8B:AABCC:(=A(9#####################
@SRR037945.17156518_0_16629_396
CGAGCCATCACTGGTTCATCTCTTGCTGATATAATGGCCAAGAGGAATCAGAAACCAGAGGTTAGGAAAGCCCAAC
+
BACACCCBCBCB=?;2@BBCBB@<)<:%:B@BBBC91=BB@8=/?@B@;=%8AA=<9-7-/8>7'0;A9'0;38##
@SRR037945.17172612_1_16629_49
GTTTCCCACCAACTCTGTGGGCAGAGACCTTCACAGGCTTCACCATCTTTTTTTTTGGTTCTTCCTTTTTTGGGCC
+
7:6BBCCB:?@@/A@B>:@<=<@<;9)@@6:?9<?9:9?@-(=().8:>>6(9;3'-5:>(/'293>>########
@SRR037945.17174572_0_16629_444
CAGAAACCAGAGGTTAGGAAAGCCCAGCGAGAGCAGGCTATCAGGGCTGCCCCAGCAGCCAAAAAGGCTAAGCAGG
+
A3?((1>B1603??6'106902:?####################################################
@SRR037945.17207978_0_16629_405
ACTGGTGCATCTCTTGCTGATATAATGGCCCAGAGGAATCAGAAACCAGAGGTTAGGAAAGCCCAGCGAGAGCAGG
+
B@B@77;BCACACBAABBB@B<A>@B>3B@'=31>??=AB@;<9>AA12-;85<648?@@4<?#############
@SRR037945.17217699_0_16629_184
GCGGGTACAAGATCTACCCGGGACACGGGCGGCGCTACCCCAGGACCGACGGGAAGGTTTTCCAGTTTTTTTATGC
+
BB@?@9ABB9B9<@B+BBBA;:(>9@9=A;?1B9@94*%8A375=>=#############################
@SRR037945.17235898_1_16629_66
GGGGCAGAGACCTTCACAGGCTTCACAATCTTTTTTTTAGGTGCTGCCTTTTTGGGGGGCTTGGCCGCAGCCACTT
+
AB?@@6BBABBBBB@B@@BAB@B;);46=>BBA@(?BB./031:7/<@6BB)==######################
@SRR037945.17236329_1_16629_49
GTTTCCCACCAACTCTGGGGGCAGAGACCTTCACAGGCTTCACAATCTTTTGTTTAGGTGCTGCCTTTTTGGGGGC
+
BBCACCA+AC>@CBCCBABCCC;A;>CCB?BA+@5?ABAC0.@+31A5@B@)?C@:-0/>97)1?AB<%3':<A>#
@SRR037945.17267965_1_16629_325
CCGACTGCCCTTTCTTGTGTTTCCTTCTGTAGAGGACAGTCCAGTTTATCTGCCGAGGATTCCTTTTTGAAAGGAA
+
BA93@B@@BAAAAB?BA:7>A@@@@A@?7=?8?;;89;/)88##################################
@SRR037945.17272302_0_16629_338
GAAAGGGCAGTCGGAAGAAATTCAAAAGAAAAGAACCCGCCGTGCAGTCAAATTCCAACGAGCCATCACTGGTGCA
+
AA??969C@@BBAB?@>@<?AB@BB??>BAA>>;ABB?.??67-:-.7@4=;7?6=28##################
@SRR037945.17273438_0_16629_144
CCGACATCTATCACCATGAAGGTCGAGCTGTGCAGTTTCAGCGGGTACAAGATCTACCCGGGACCCGGGCGGCCCT
+
BBBBB@@BBBBBBBBBBABB:;>BB?AB9,<?AAB<B@BB9AAAA4>37=.9958/1?##################
@SRR037945.17273630_0_16629_327
AGGAAACACAAGAAAGGGCAGTCGGAAGAAATTCAAAAGAAAAGAACCCGCCGTGCAGTCAAATTCCAACGAGCCA
+
BB>BA6B@B::<>7:?>8@@=?>??@A:<@A@A:6>?>/<A@:+8?@@=.::5714####################
@SRR037945.17276846_1_16629_63
CTGGGGGCAGAGACCTTCACAGGCTTCACAATCTTTTGTTTTGGTTCTGCCTTTTTGGGGGCCTTTGCCCCCGCCC
+
BBA?@B<CA;(:==AB=>>=<:?A@?0:<1/2;>##########################################
@SRR037945.17308603_1_16629_322
CTTCCGACTGCCCTTTCTTGTGTTTCCTTCTGTAGAGGACAGTCCAGTTTATCTTCCGAGGATTCCTTTTTGAAAG
+
BBBB@@BAA4A@@AABAAB@66<ABA@BB?@':9/2/6::14639-02@###########################
@SRR037945.17310996_1_16629_96
TTTTGTTTAGGTGCTGCCTTTGTGGGGGCCTTGGCAGCAGCCATTTCTTTCTTTTTTTATTCCTTCTTTTCCTTTT
+
BBB?9BB?A9980?@3@@BA>-7115.8>@<92;;9########################################
@SRR037945.17330107_1_16629_239
CTTGCCCATTATATCAGCAAGACATTCACCAGTTATCTCTCTTTTGATTTTTACTGCACGGGGGGTTTTTTTTTTT
+
B04<(<4:3###################################################################
@SRR037945.17348008_0_16629_144
CCGACATCTATCACCATGAAGGTCGAGCTGTGCAGTTTCAGCGGGTACAAGATCTACCCGGGACCCGGGCGGCGCT
+
AB>=@17B?;?B?BBA@A===;;B:6>B@;:4>59>?@9(-A;==###############################
@SRR037945.17372147_1_16629_30
TCTGCTCTACCACACTAGCGTTTCCCACCCACTCTGGGGGCAGAGACCTTCACCGGCTTCCCAATCTTTTTTTTTT
+
BCB;B?B?CBC@B9A?27B?7>AAB@*@@(1=:>1(8#######################################
@SRR037945.17376113_1_16629_358
GGACAGTCCAGTTTATCTGCCGAGGATTCCTTTTGGAAAGGAATGCTGACTCACCTTTTGCATTAAAAAACTGGAA
+
B@BCBABBC6CBCA>ACB=BCB9@CBBBBABACBB@>?A7>7?B<BB=5:@93>(7BB@.@/6;87%9;A9-&/<9
@SRR037945.17382976_1_16629_66
GGGGCAGAGACCTTCACAGGCTTCACAATCTTTTGTTTAGGTGCTGCCTTTTTGGGGGCCTTGGCCCCCCCCCCTT
+
B>BBA=@=>?BCBB@;A2=@CA?;0>)55@>BA:':A:./-7)90%9A3?##########################
@SRR037945.17387802_1_16629_130
CAGCAGCCATTGCTGTCTTCTTTGATGCCTGCTTAGCCTTTTTTTCTTCCTTTGCAGCCCTTATAGCCTTCTCTCC
+
B@=C?>BCB@B>BA@@BAB>AA>):>>AA93<@9%-9A?@@?@5'27<############################
@SRR037945.17394539_1_16629_182
GGCAGCCCTGATAGCCTGCTCTCGCTGGGCTTTCCTAACCTCTGGTTTCTGATTCCTCTTGGCCCTTTTATCACCA
+
BC@3ACCC@@?=?BBC=;A;BBB?C988BBBBBBB858@C;B958@CA57'1:?=A@A>#################
@SRR037945.17399632_1_16629_50
TTTCCCACCAACTCTGGGGGCAGAGACCTTCACAGGCTTCACAATCTTTTTTTTAGGTGCTTCCTTTTTGGGGGCC
+
BABCCC>CB@:BBBA@@?;?B<;9;8@B>@@/@6=76AB5':)355=?A7%3@9'306-5,%.=9@##########
@SRR037945.17405941_1_16629_76
CCTTCACAGGCTTCACAATCTTTTTTTTAGGTGCTGCCTTTGTGGGGGCCTTTGCCGCACCCCTTTCTGTCTTTTT
+
BCBBB;=)<9BB@;:B;;9@:@@:&9A9+.-4':15<@:#####################################
@SRR037945.17407892_0_16629_399
GCCATCACTGGTGCATCTCTTGCTGATATAATGGCCAAGAGGAATCAGAAACCAGAGGTTAGGAAAGCCCAGCGAG
+
ACB<AB:A@B2B@C@:BBB@>@B:-43-;)03;1B;'156/752/<020###########################
@SRR037945.17408631_1_16629_71
AGAGACCTTCACAGGCTTCACAATCTTTTGTTTAGGTGCTGCCTTTTTGGGGGCCTTTGCAGCCGCCCTTTCTTTC
+
B4B8AB@BB@=@><4B<B53=4/:>>@A>16@?1((2):/(8>5@=5/88##########################
@SRR037945.17414677_0_16629_510
GCTAAGCAGGCATCAAAGAAGACAGCAATGGCTGCTTCCCAGGTCCCCCCCAATTTAGCCCCTTTTCCTAACCCTT
+
B###########################################################################
@SRR037945.17435640_0_16629_437
GAGGAATCAGAAACCAGAGGTTAGGAAAGCCCAGCGAGAGCAGGCTATCAGGGCTGCCAAGGAAGCAAAAAAGGCT
+
BBA@BBBCC;BCAABBB>AA@<>?<BCC<BBBA:A=5;>?==7;@;@4:,%3745,7:(5451:+00;<==#####
@SRR037945.17437673_0_16629_451
CAGAGGTTAGGAAAGCCCAGCGAGAGCAGGCTATCAGGGCTGCCAAGGAAGCAAAAAAGGCTAAGCAGGCCTCAAA
+
BBBBAAB>86>BBC<BCB@:B>99@:@>:8AB>24(-35:4/7>68%)/8+4-9######################
@SRR037945.17439607_1_16629_46
TGCGTTTCCCACCAACTCTGGGGGCAGAGACCTTCACAGGCTTCACAATCTTTTTTTTTGGTTCTTCCTTTTTGGG
+
B?B;>A@BBB@@A<?:BA@>>>66@67<75>?<@43:467>;<'(/3/3(3>@#######################
@SRR037945.17447810_0_16629_140
CAGGCCGACATCTATCACCATGAAGGTCTAGCTGTGCAGTTTCAGCGGGTACAAGATCTACCCGGGACACGGGCGG
+
BC?CCC;@CB>BBBABBABBBA???B4AA>>B@>;A<-::BB>57:>4855%3=)9/01.5A##############
@SRR037945.17460657_1_16629_6
TAAAGATAGTGCTTTCTTTCCAACTCTGCTCTACCACACTAGCGTTTCCCACCAACTCTGGGGGGACAGCCCTTCC
+
,@+87?4@6'<>,B7*<BCC6:@ABB<65B6<A?A:6+>;%137B>*1>;(/7#######################
@SRR037945.17476613_0_16629_144
CCGACATCTATCACCATGAAGGTCGAGCTGTGNAGTTTCCGCGGGTACAAAATCTACCCCGGACACGGGCGGCGCT
+
BC>=@,;B>?>:1>C=9->B99?;;;;?9-:5%4:=A>,'/76;=###############################
@SRR037945.17484560_1_16629_156
GCCTGCTTAGCCTTTTTTGCTTCCTTGGCAGCCCTGATAGCCTTCTCTCCCTGGGCTTTCCTAACCTCTTTTTTTT
+
BAB;1BBBB=?BABBCB@?BBBBBB?0-=A;=BA-1:#######################################
@SRR037945.17485447_0_16629_404
CACTGGTGCATCTCTTGCTGATATAATGGCCAAGAGGAATCANAAACCAGATGTTAGGAAAGCCCAGCCAGAGCAG
+
BAB>7133;6>@BA@>(9957;=<<A7&07:08<7)1<?#####################################
@SRR037945.17503610_0_16629_378
CGTGCAGTCAAATTCCAACGAGCCATCACTGGTGCATCTCTTGCTGATATAATGGCCAAGAGGAATCAGAAACCAG
+
BAABBC6BC>C@BBBBCCA9A;BC@BBB@BB??9?A@7B<B@17A9/;99>A>1=>;?5..5;:?529.4??7###
@SRR037945.17504463_1_16629_95
CTTTTGTTTAGGTGCTGCCTTTGTGGGGGCCTTTGCAGCAGCCATTTCTTTCTTTTTTTATTCCTTCTTTTCCTTT
+
ABBBBBCBBB5=:)?>'>BABA,?*)=:(:A?############################################
@SRR037945.17517925_0_16629_374
CCGCCGTGCAGTCAAATTCCAACGAGCCATCACTGGTCCATCTCTTTCTTATATAATGTCCAAGAGGAATCAGAAA
+
BBABC@ABABABABBBAABB@B;4=1A@@;==<:-%704181=?>9/-8(-711>#####################
@SRR037945.17536251_0_16629_150
TCTATCACCATGAAGGTCGAGCTGTGCAGTTTCAGCGGGTACAAGATCTACCCGGGCCACGGGCGGCGCTCCCCCC
+
@@B@;AAAB?A<A5=;3=45:8<=999=/3=?############################################
@SRR037945.17536589_0_16629_258
GCAAAATGTGAGTCAGCATTCCTTTCCAAAAGGAATCCTCGGCAGATAAACTGGACTGTCCTCTACAGAAGGAAAC
+
BC@;?:AA>@BB@CB@@8=ACC@BBCB>>>7<<7>=BB?B<A@8956719<01433####################
@SRR037945.17537395_0_16629_158
CATGAAGGTCGAGCTGTGCAGTTTCAGCGGGTACAAGATCTACCCGGGACCCGGGCGGCGCCCCCCCCCNCCCGGC
+
B=AA@0>?9AA>AA=;5=A?>=AA==4?################################################
@SRR037945.17541698_1_16629_329
CTGCCCTTTCTTGTGTTTCCTTCTGTAGAGGACAGTCCAGTTTATCTTCCGAGGATTCCTTTTTGAAAGGAATTCT
+
BBBCCBB@BBA<.>;AAABB@B@;19135999=212########################################
@SRR037945.17544739_1_16629_58
CAACTCTGGGGGCAGAGACCTTCACAGGCTTCACAATCTTTTTTTTAGGTGCTGCCTTTTTTGGGGCCCTGGCCGC
+
B2?BBB@@?88>A@84;1:B??=<;###################################################
@SRR037945.17559873_0_16629_271
CAGCATTCCTTTCCAAAAGGAATCCTCGGCAGATAAACTGGACTGTCCTCTACAGAAGGAAACCCAAGAAAGGGCA
+
B:=C;BCBBBCBBC>.?BA;<8?BC@B>><(66/3/6?######################################
@SRR037945.17572674_1_16629_26
CAACTCTGCTCTACCACACTAGCGTTTCCCACCAACTCTGGGGGCAGAGACCTTCACAGGCTTCCCAATCTTTTTT
+
B@AABA@=>@B:BBBB<6;?A?@6<?>A@A.=;--6/;.+/587################################
@SRR037945.17576864_0_16629_240
GTTTTCCAGTTTCTTAATGCAAAATGTGAGTCAGCCTTCCTTTCCAAAAGGAATCCTCGGCAGATAAACTGGACAG
+
B@ABBB:@@?@BA@?3:80<@@:AA;=?0>>9)7>)6@7>8>?>?19:::6190;?3;6#################
@SRR037945.17593227_1_16629_156
GCCTGCTTAGCCTTTTTTGCTTCCTTGGCAGCCCTGATACCCTGCTCTCGCTTGGCTTTCCTAACCTCTGGTTTCT
+
?CCCBBCB@BCC?CCBBBCC?@BCBB>>C;=ACC>*8=('?C2586A6<4=*%8BB>BB;A857=A665'4;B@+@
@SRR037945.17601658_1_16629_282
TGGAATTTGACTGCACTGCGGGTTTTTTTTTTTTTTATTTCTTCCCCCCGCCCTTTTTTTTGCTTCCTTCTTTTTA
+
B)8/':@B1)7=.?4?''?A751.'.??>)?4?###########################################
@SRR037945.17608018_0_16629_144
CCGACATCTATCACCATGAAGGTCGAGCTGTGCAGTTTCAGCGGGTACAAGATCTACCCGGGACCCGGGCGGCGCT
+
ABA=BBBB===B@AABBABA>=?B:=>??;?A=:A?B@A3,,?A<573<@,9,9//9>:#################
@SRR037945.17618661_0_16629_551
GGCCCCCACAAAGGCAGCACCTAAACAAAAGATTTTGAAGCCTGTGAAGGTCTCTGCCCCCCGCGTTGGTGGTGAA
+
A@CCCCCCA5<C>>B??B?CB<A<@)0290;5:<;.):9<;=5':'6,21875*7/;;@#################
@SRR037945.17647776_1_16629_297
CGGCGGGTTCTTTTCTTTTTAATTTCTTCCGACTTCCCTTTTTTTTTTTTCCTTCTTTATAGGACAATCCCGTTTT
+
B??CC@BBB@BBCB8=@BA1%:ABA*A?=@((76+<AA=A@*=@::'?B###########################
@SRR037945.17648462_1_16629_47
GCGTTTCCCACCAACTCTGGGGGCAGAGACCTTCACAGGCTTCACAATCTTTTTTTTTGTTTCTTCCTTTTTGGGG
+
BAB@AC:BC4>ABBB??@;?A99=<(?9?@@?@>?=32'2@?//1.;822@B?6?AA###################
@SRR037945.17652037_0_16629_431
GGCCAAGAGGAATCAGAAACCAGAGGTTAGGAAAGCCCAGCGAGAGCAGGCTATCAGGGCTTCCAAGGAAGCAAAA
+
BBCCA5ABA>BCBCCCCCBBBBBBBBAAA9ABBB?ABB>7=>>7@9>=4=9;########################
@SRR037945.17675018_0_16629_129
CTTTACCCCGGCAGGCCGACATCTATCACCATGAAGGTCGAGCTTTGCATTTTCAGCGGGTACAAGATCTACCCCG
+
BCBBBBBBB9:>;9;@9/7<7>>><>73;=76############################################
@SRR037945.17717453_1_16629_41
ACACTAGCGTTTCCCACCAACTCTGGGGGCAGAGACCTTCCCAGGCTTCCCAATCTTTTTTTTAGGGGCTGCCCTT
+
?@B<:&8=:1899>B8AB;2<9=>=4=88@##############################################
@SRR037945.17728936_1_16629_57
CCAACTCTGGGGGCAGAGACCTTCACAGGCTTCCCAATCTTTTTTTTAGGTGCTGCCTTTTTGGGGGCCCTTGCCG
+
BBA=A?B@>8===B?6927A@A?@3=)2:?=>-&7-'/5=;###################################
@SRR037945.17781229_1_16629_45
TAGCGTTTCCCACCAACTCTGGGGGCAGAGACCTTCACAGGCTTCACAATCTTTTTTTTTTTTTCTTCCTTTTTTT
+
==ACA<B@CCCBBCB9A9AB=6=?>A:9@:9??>>A8=.39?@@1'7(4-6#########################
@SRR037945.17789719_1_16629_57
CCAACTCTGGGGGCAGAGACCTTCACAGGCTTCCCAATCTTTTTTTTAGGTGCTGCCTTTTTGGGGGCCCTTGCCG
+
BB9BB8BBA>A<?@0/.2:?B7=#####################################################
@SRR037945.17801498_1_16629_55
CACCAACTCTGGGGGCAGAGACCTTCACAGGCTTCACAATCTTTTTTTTAGGTGCTGCCTTTTTTGGGGCCTTTGC
+
BBACBCABB@AA@<<B95@<7@B@?@8>::<B@=1'8(3665@#################################
@SRR037945.17843360_0_16629_213
CGGCGCTACGCCAGGACCGACGGGAAGGTTTTCCATTTTCTTAATTCAAAATTTGAGTCACCATTCCTTTTCAAAA
+
B<:BBB?@129A:3)9?;/:8+40:>689BA;(:)%1>?#####################################
@SRR037945.17869586_1_16629_323
TTCCGACTGCCCTTTCTTGTGTTTCCTTCTGTAGAGGACAGTCCAGTTTATCTTCCGAGGATTCCTTTTTTAAAGT
+
BBA@<@@A?@?>BBA;@>+8<<AA>=@@;:,6:4531#######################################
@SRR037945.17869759_0_16629_213
CGGCGCTACGCCAGGACCGACGGGAAGGTTTTCCAGTTTCTTAATTCAAAATGTGAGTCAGCATTCCTTTCCAAAA
+
BBBCBCCBA=BBB997=>'8@@@9>A>08BB=@A?<AB@'=;/84+7>############################
@SRR037945.17876069_1_16629_70
CAGAGACCTTCACAGGCTTCACAATCTTTTTTTTAGTTTCTTCCTTTTTTGGGGCCTTTTCAGCAGCCCTTTTTTT
+
BC?@6?ABBBB?B@0)<A?9>=5587?AB=7?B>1%)5+2####################################
@SRR037945.17896319_1_16629_91
CAATCTTTTTTTTAGGTGCTGCCTTTTTTTGTGCCTTGGCAGCAGCCATTTCTTTCTTTTTTTTTTCCTTCTTTTC
+
BCBCBBBB=*>AAA0'7%95-9>AB###################################################
@SRR037945.17917105_1_16629_286
ATTTGACTGCACGGCGGGTTCTTTTCTTTTGAATTTCTTCCGACTGCCCTTTCTTTTGTTTCCTTCTTTATAGGAC
+
=ABAA=BAAB;ABACBBB???>ABA:=AB;%346A?6;?::%*91%8@A3?;166#####################
@SRR037945.17956547_0_16629_168
GAGCTGTGCAGTTTCAGCGGGTACAAGATCTACCCGGGACCCGGGCGGCGCTACCCCCGGCCCCCCGGGAAGGTTT
+
@7?BB9@C@5@BBBAAAAAAA<7>7;5>5B0)<BB?A:);(;=@=:'2=5=(0:'<####################
@SRR037945.17974965_1_16629_501
CACAGCTCGACCTTCATGGTGATAGATGTCGGCCTGCCGGGGTAAAGATCTACCCGGGACACGGGCGGCGCTCCCC
+
BBA?=B@B=;BBB@B>?<A099<=6:5.4:.5>A##########################################
@SRR037945.17988843_1_16629_338
CTTGTGTTTCCTTCTGTAGAGGACAGTCCAGTTTTTCTGCCGAGGATTTCTTTTGGAAAGGAATTCTTACTCCCCT
+
ACBB8BCBBBBABCC=CBBBBB@B7<BBB.A@B?*;?A(A@*'8@(3@(@4ABB004@@#################
@SRR037945.17992103_1_16629_338
CTTGTGTTTCCTTCTGTAGAGGACAGTCCAGTTTATCTGCCGAGGATTCCTTTTTGAAAGGGATGCTTTCTCCCCT
+
BBAAAB?BAA@BB?<@>?<<@;7;83:@;(/9@7-57++77&*62.0<37##########################
@SRR037945.18028135_1_16629_293
TGCACGGCGGGTTCTTTTCTTTTTAATTTCTTCCGACTTCCCTTTCTTTTGTTTCCTTCTTTAGAGGACAATCCAA
+
A@B>CBBBB>>4:/;BCA9>BB:%15=B>+?A7=&/:6%1?@;B;-><&5(;B>;#####################
@SRR037945.18030494_1_16629_55
CACCAACTCTGGGGGCAGAGACCTTCACAGGCTTCACAATCTTTTTTTTAGGTTCTTCCTTTTTGGGGGCCTTTGC
+
BBACB9;BBBB6B@AACB:/@AAA6BB@B?A<@@(<<AA@8@B@9'7AA0'+6//4-1<2@B/9.1524126;/16
@SRR037945.18034486_1_16629_67
GGGCAGAGACCTTCACAGGCTTCACAATCTTTTTTTTAGGTTCTTCCTTTTTGGGGGCCTTGGCACCAGCCCTTTT
+
BB<CCB>CCBCBCCCC@?BCBAB;@:B<BA@B?8?B=6%)7.<5'5<>A@?#########################
@SRR037945.18105253_1_16629_110
TGCCTTTGTGGGGGCCTTGGCAGCAGCCCTTGCTGTCTTCTTTGATTCCTGCTTAGCCTTTTTTTTTTCCTTTTCC
+
BCCBBAAB<=2B;:BBB@/AB@8>.';9%.6'26/62:@2;###################################
@SRR037945.18130467_0_16629_144
CCGACATCTATCACCATGAAGGTCGAGCTGTGCAGTTTCAGCGGGTACAAGATCTACCCGGGACCCGGGCGGCGCC
+
A@9@A9?AA@@A@BBAA<A@<=5A4:=@<3=;>337?A>#####################################
@SRR037945.18131395_0_16629_548
CAAGGCCCCCACAAAGGCAGCCCCTAAACAAAAGATTGTGAAGCCTGTGAAGGTCTCTGAGATCGGAAGGGCGGTT
+
A88<ABCBBB>@<A=3,@<@=)<A<:?,<658(488=#######################################
@SRR037945.18142551_1_16629_23
TTCCAACTCTGCTCTACCACACTAGCGTTTCCCACCAACTCTGGGGGCAGAGACCTTCACAGGCTTCCCCACCCTT
+
B@BB;=AAC>@BBB><BA1=(<365?17?@AA;(<#########################################
@SRR037945.18152884_0_16629_310
GGACTGTCCTCTACAGAAGGAAACACAAGAAAGGGCAGTCGGAAGAAATTCAAAAGAAAAGAACCCGCCGTGCAGT
+
BBACA?ACCBC?2@=@=7BA>?CC<A9??9??>=?A9@@?AAA@.9505?>6@B@/?>;=08:;B=##########
@SRR037945.18157855_0_16629_308
CTGGACTGTCCTCTACAGAAGGAAACACAAGAAAGGGCAGTCGGAAGAAATTCAAAAGAAAAGAACCCGCCGTGCA
+
BBA=ABCAABBBB?:@A>A>;==;@A@AA=6:<?;:5@837=::<?/9>=9:23:9707:=###############
@SRR037945.18160649_0_16629_77
TCTCCCTCTGCCCTATAAGGTTCTCCCATGATTCTTTCTTTCTCTTCGCCATCTTTACCCCGGCAGGCCGACATCT
+
AA?=BAA@?6@?@B;?2@=8@@2;?AB9@.6B<<BA?2@B?8>7@@;568'0/9@#####################
@SRR037945.18170370_0_16629_397
GAGCCATCACTGGTGCATCTCTTGCTGATATAATGGCCAAGAGGAATCAGAAACCAGAGTTTAGGAAAGCCCAGCG
+
A67C<,?71<C@36BB<<AAB552>6<=8)7>6@?=><######################################
@SRR037945.18177642_1_16629_56
ACCAACTCTGGGGGCAGAGACCTTCACAGGCTTCACAATCTTTTTTTTAGGTGCTTCCTTTTTTGGGGCCTTTGCC
+
ACC??CCCBBB=AAA??B;>BB?BB@B@:6A?B5'3178?=A@<'7@=-/31850%3;##################
@SRR037945.18189225_1_16629_46
CGCGTTTCCCACCNACTCTGGGGGCAGAGACCTTCACAGGCTTCACAATCTTTTTTTTAGGTGCTGCCTTTTTTGG
+
BBBABAABBBB=:%<A?BB@@@<AB@@@<:?A>@<@<72.>>='5:'45:<?@#######################
@SRR037945.18192032_1_16629_58
CAACTCTGGGGGCAGAGACCTTCACAGGCTTCACAATCTTTTTTTTAGGTGCTTCCTTTTTTGGGGGCTTGGCAGC
+
BCC<BCBBB@BBAB@=)C?BCBBCBBA;B@?4+A>68<<BBB4BCB4%%./69(AB@BB:################
@SRR037945.18205312_0_16629_265
GTGCGTCAGCATTCCTCTCCAAAAGGAATCCTCTTGAGATAAAATGGACTGTCCTCTAAGGGAGGAAAGACAAGAA
+
B645B)5@0*7;BCAC+=AB@';)<###################################################
@SRR037945.18227767_0_16629_372
CCCCGCCGTGCAGTCAAATTCCAACGAGCCATCACTGGTGCATCTCTTGCTGTTATAATGGCCAAGAGGAATCAGA
+
BBBA@AB9-6@?2A:B7<AB@@=A=;=5>@=@>@8@8648:2:=>/@=2/@.(:/;/26(466/74)858######
@SRR037945.18233604_0_16629_559
CAAAGGCAGCACCTAAACAAAAGATTGTGAAGCCTTTGAAGGTCTCTTCCCCCCGAGTNGGTGGGAAGATCTGAAA
+
BA@C@@BC@CAABABBCBABAA<AA?7@4>72=A:'5/::./:-935-:###########################
@SRR037945.18234969_0_16629_144
CCGACATCTATCACCATGAAGGTCGAGCTGTGCAGTTTCAGCGGGTACAAGATCTACCCGGGACACGGGCGGCGCT
+
>)<3@9=B=AAB6?B9@?<?0?>B95;;;.:9<,'7@@6,%7;=96778>##########################
@SRR037945.18236310_1_16629_86
CTTCACAATCTTTTGTTTAGGTGCTGCCTTTTTGGGGGCCTTGGCAGCAGCCATTTCTTTCTTTTTTTATTCCTTC
+
BBBCBCCBBCBBB=.=BA>796)<?0@BAB?);201;=??>:%3=879-*7?00:305%5+###############
@SRR037945.18239862_0_16629_144
TCGACATCTATCACCATGAAGGTCGAGCTGTGCAGTTTCAGCGGGTACAAGATCTACCCGGGACACGGGCGGCGCT
+
BB@BBBBBABA?AAAA=5<=02==>=:>=,8%83*5B>9#####################################
@SRR037945.18249838_1_16629_195
GCCTGCTCTCGCTGGGCTTTCCTAACCTCTTGTTTCTGATTCCTCTTGGCCATTTTATCAGCAAAAGATGCACCCG
+
BBC?@BBCBC?C=)8)BBBBCCBCCCBB@<)=BCB@B7ABBBBAAA?)9BA48#######################
@SRR037945.18270635_0_16629_144
CCGACATCTATCACCATGAAGGTCGAGCTGTGCAGTTTCAGCGGGTACAAAATCTACCCCGTACACGGGCGGCCCT
+
ACBCCABBBCBBBBBBAABB/'2A3=6>A(7&?;26BA?#####################################
@SRR037945.18277191_0_16629_423
GATATAATGGCCAAGAGGAATCAGAAACCAGAGGTTAGGAAAGCCCAGCGAGAGCAGGCTAACCGGGCCGCCCCGG
+
@?=2;9;>AACB:5@?B@8;9A8@=88A@591;?<;39;973##################################
@SRR037945.18279209_1_16629_299
GCGGGTTCTTTTCTTTTGAATTTCTTCCGACTGCCCTTTCTTGTGTTTCCTTCTGTAGAGGACAGTCCCCTTTCTC
+
AC@B<8=C<?@@ABA?C?=6=BB@BBB@-5@;0BCBABAC6;+<-6B>>B<#########################
@SRR037945.18280102_0_16629_175
GCAGTTTCAGCGGGTACAAGATCTACCCGGGACACGGGCGGCGCTACCCCCGGCCCCCCGGGAAGGTTTTCCCGTT
+
A@7@ABB@1<@AAA=A@1;797A2/@B@0<=@>(>8@>A9<<6#################################
@SRR037945.18285957_1_16629_165
GCCTTTTTTGCTTCCTTGGCAGCCCTGATAGCCTGCTCTCGCTGGGCTTTCCTAACCTCTGGTTTTTTATTCCTCT
+
BBCBCBCBC?CBBCC@@-6>53BBC>4813';A.4>9A2=';)78529@>=?/-1=####################
@SRR037945.18287778_0_16629_379
GTGCAGTCAAATTCCAACGAGCCATCACTGGTACATCTCTTGCTGATATAATGGCCAAGAGGAATCAGAAACCACA
+
:>3B>5BB:6?CBCA8<C@B<CA>:@1=ABB76A=?B=AAA1:@'+8-=<:>>7A@(-55=2-3-6:17;######
@SRR037945.18294069_1_16629_170
TTTTGCTTCCTTGGCAGCCCTGATAGCCTGCTCTCGCTGGGCTTTCCTAACCTCTGCTTTCTGATTCCTCTTTGCC
+
BCCBACABBCAA<=C@<BBB<55614BB@7@<B<@1<803=@@<;@=55/9;6@1(@4##################
@SRR037945.18294962_1_16629_81
ACAGGCTTCCCAATCTTTTGTTTAGGTGCTGCCTTTTTGGGGGCCTTTGCCGCCCCCCTTTCCTTTTTTTTTTTTT
+
A;A>@B@B=)?1A=B?BB?)>?B)5>96@?48=@@B(:*9::>7################################
@SRR037945.18299336_1_16629_343
GTTTCCTTCTGTAGAGGACAGTCCAGTTTATCTTCCGAGTATTCCTTTTTGAAAGGAATGCTGACTCACCTTTTTC
+
BABBCBBBBBBAB>B@A?@=64??'77A;/;<6'2=(229-9>*<=@@############################
@SRR037945.18322911_0_16629_377
CCGTGCAGTCAAATTCCAACGAGCCATCACTGGTGCATCTCTTGCTGATATAATGGCCAAGAGGAATCAGAAACCC
+
BCA@AC@@@C?B:ABBB?9B:<:BB@@>2@@??77B:<@@@<>-59355:,11535;<493###############
@SRR037945.18325094_0_16629_384
GTCAAATTCCAACGAGCCATCACTGGTGCATCTCTTGCTGATATAATGGCCAAGAGGAATCAGAAACCAGAGGTTA
+
B@C@98?BCC@CCBCBCB<AC=AABB<>B79C@BBA>@?>>=:=<@99?A@;87<>;:=8=862<@;=-227934;
@SRR037945.18333851_0_16629_166
TCGAGCTGTGCANTTTCAGCGGGTACAAGATCTACCCGGGCCACGGGCGGCGCTACCCCCGGACCGACGGGGAGGG
+
AAB3?B@A?AB.%7@??5=B=A=19>5A4+,:/6?@=#######################################
@SRR037945.18345974_1_16629_24
TCCAACTCTGCTCTACCACACTAGCGTTTCCCACCAACTCTGGGGGCAGAGACCTTCACAGGCTTCCCAATTTTTT
+
ACBAACBBBBBBBBCBBCBBAAA@>;?BBAA@8?@@@<?>=3188::634327#######################
@SRR037945.18348883_1_16629_230
CTGATTCCTCTTGGCCATTATATCAGCAAGAGATGCACCAGTGATGGCTCCTTTGAATTTTACTTCACGGCGGGGT
+
BBABBBCBBCBBBABBBA<:<AA?=<@;97<9?;6@=A@)5;-46397############################
@SRR037945.18368165_0_16629_548
CAAGGCCCCCACAAAGCCAGCACCTAAACACAAGATTCCGAAGCCTTTGGAGGTCTCTCCCCCCCCAATTTGTGGG
+
BBA??AB=B9((A?<#############################################################
@SRR037945.18381940_0_16629_396
CGAGCCATCACTGGTGCATCTCTTGCTGATATAATGGCCAAGAGGAATCAGAAACCAGAGGTTATGAAAACCCCGC
+
BBB@CA>@BBBBBA@AA=AB@@ABAB956=?;8;>7<?@7.76<8--37;##########################
@SRR037945.18403474_1_16629_316
GAATTTCTTCCGACTGCCCTTTCTTGTGTTTCCTTCTGTAGAGGACAGTCCAGTTTTTCTGCCGAGGATTCCTTTT
+
BBCB@BBCBC@-3BB<BBBA6A@B@1@@BB=??@@@?6=7)4;367'345:#########################
@SRR037945.18416829_1_16629_109
CTGCCTTTGTGGGGGCCTTGGCAGCAGCCATTGCTGTCTTCTTTTATTCCTGCTTATTCTTTTTTTCTTCCTTTGC
+
BCBCBBBC:?B=B@ABB@A//@>7;1)9@198253%93A>-?B#################################
@SRR037945.18432007_1_16629_40
CACACTAGCGTTTCCCACCAACTCTGGGGGCAGAGACCTTCACAGGCTTCACCATCTTTTTTTTTTTTTTTTCCCT
+
BCBC>CB=@@=ABB?B?@A@:>??>5><77@)7990:83=6:9739797371()(03###################
@SRR037945.18436263_1_16629_324
TCCGACTGCCCTTTCTTGTGTTTCCTTCTGTAGAGGACAGTCCCGTTTATCTTCCGAGGATTTCTTTTTTAAAGGA
+
BBB:?@BA>@AB>?=@B@?*8BB>;A;:B9>>9@7:6=:33;##################################
@SRR037945.18438238_1_16629_331
GCCCTTTCTTGTGTTTCCTTCTGTAGAGGACAGTCCAGTTTATCTTCCGAGGATTTCTTTTGGAAAGGAATTTTTA
+
BABBB@BCBBCBB?A@BBBCB@B>;';+:<>;9;##########################################
@SRR037945.18457235_1_16629_67
GGGCAGAGACCTTCACAGGCTTCACAATCTTTTTTTTATTTTCTTCCTTTTTGGGGGCCTTTGCACCCGCCATTTC
+
>@BCAAA<BCCCBCBCB>'@@B><@99:=:AB@2=A;8%%5%34-;@@BB##########################
@SRR037945.18459872_0_16629_148
CATCTATCACCATGAAGGTCGAGCTGTGCAGTTTCAGCGGGTACAAGATCTACCCGGGACACGGGCGGCGCTACCC
+
@?@@@4@?BAB=@>@@??;@=6;=?=59=299A4##########################################
@SRR037945.18468742_1_16629_156
GCCTGCTTAGCCTTTTTTTCTTCCTTGGCAGCCCTGATAGCCTGCTCTCCCTGGGCTTTCCTAAGATCGGAAGAGG
+
BBC+ABA96ABBBABBA>.1.@BB@==/:'1>A###########################################
@SRR037945.18470530_0_16629_181
TCAGCGGGTACAAGATCTACCCGGGACCCGGGCGGCGCTACGCCCGGACCCCCGGGGAGGTTTTCCCGTTTCTTTT
+
@@1@A@A</7@465(4B3&:BA9#####################################################
@SRR037945.18508926_0_16629_195
ATCTACCCGGGACACGGGCGGCGCTACGCCAGGACCGACGGGAAGGTTTTTCAGTTTCTTAATTCAAAATTTGAGT
+
ABBBBBBB;@><@:B:2=B;8=8=9.:6@@:7366:8888567316/68###########################
@SRR037945.18515810_1_16629_297
CGGCGGGTTCTTTTCTTTTTAATTTCTTCCCACTTCCCTTTCTTTTTTTTCCTTCTTTTAAGGACAGTCCCATTTT
+
A:9B>=4:A@-BBA@@BA=14:5B@->A-?'+:2'8A@;A@628.4';@###########################
@SRR037945.18521187_0_16629_347
GTCGGAAGAAATTCAAAAGAAAAGAACCCGCCGTGCAGTCAAATTCCAACGAGCCATCACTGGTGCATCTCTTGCT
+
BA@BB?CCB<BBBBA?@>AA?AB?@ABBA@?@@6>=6?:45/;@@@B=A>68.?:33>39588651//7/431+46
@SRR037945.18526941_1_16629_150
TTTGATGCCTGCTTAGCCTTTTTTGCTTCCTTGGCAGCCCTTATAGCCTGCTCTCCCTTGGCTTTCCTAACCTCTG
+
AC@/A:BB@A?>BAB6>AABB@@?(BA@@@@@8;@;.=@@2'23################################
@SRR037945.18532391_1_16629_56
ACCAACTCTGGGGGCAGAGACCTTCACAGGCTTCACAATCTTTTTTTTAGGTGCTGCCTTTTTGGGGGCCTTTGCA
+
;CCB:AACC@@?<@B8@989BB?BA9?=<=B@A8581<75=A?>1<@:')-3'7++/;7@@###############
@SRR037945.18534056_1_16629_51
TTCCCACCAACTCTGGGGGCAGAGACCTTCACAGGCTTCACAATCTTTTTTTTAGGTTCTTCCTTTTTGGGGGCCT
+
@ABBAAAA@/=?@B=:8==?7=1.)5?@@7(;564=;<1'113126<#############################
@SRR037945.18549760_0_16629_144
CCGACATCTATCACCATGAAGGTCGAGCTGTGCAGTTTCAGCGGGTACAAAATCTACCCGGGACACGGGCGGCCCT
+
BBAAB>BB;BAB>>CBB=B@95;@?:=BA?5%:@6>@B:@4=:=:6;#############################
@SRR037945.18588157_1_16629_442
CGTCGGTCCTGGCGTAGCGCCGCCCGTGTCCCGGGTAGATCTTTTTCCCGCTGAAAATTCACACCTCTACCTTTAT
+
BBCCBB=BA0&8:@B>68,290AB>&7(>0?9&692133:79##################################
@SRR037945.18607177_0_16629_155
CACCATGAAGGTCGAGCTGTGCAGTTTCAGCGGGTACAAAATCTACCCGGGACACGGGCGGGGCTAAGCCAGGACC
+
ABBBBB9B@B9=B99B@ABBBA@6?BB@AAAA=?AA@9>&92=933AA9==9########################
@SRR037945.18614026_1_16629_89
CACAATCTTTTGTTTAGGTGCTGCCTTTGTTGGGGCCTTTGCAGCAGCCATTTCTTTTTTTTTTTTTTCCTTCTTT
+
BBBBBBABBBCABBCC>2>:A?1?BAA@*<)2.7<>BB:'39/%6:.49'4=3/;4;':>)8A#############
@SRR037945.18622245_1_16629_62
TCTGGGGGCAGAGACCTTCACAGGCTTCACAATCTTTTTTTTAGGTGCTTCCTTTTTTGGGGCCTTGGCCGCAACC
+
AAA@944<AA39/<?AB?@?:>/'8A>-47-3578@A=/:B:##################################
@SRR037945.18628015_0_16629_450
CCAGAGGTTAGGAAAGCCCAGCGAGAGCAGGCTATCATGGCCTCCAAGGAAGCAAAAAAGGCTAAAAAGGCATCAA
+
BBBBBBB@BA)/ABA?BBAB?>784479################################################
@SRR037945.18639543_0_16629_137
CGGCAGGCCGACATCTATCACCATTAAGGTCGAGCTTTGCAGTTTCAGCGGGTACAAGATTTACCCCGGAAACCGG
+
BBACCB?BB<<?B>BBA@@6BBB;*<9)*B73;?0;1=5:45?C@+7.############################
@SRR037945.18661002_0_16629_445
AGAAACCAGAGGTTAGGAAAGCCCAGCGAGAGCAGGCTATCAGGGCTGCCAAGGAAGCAAAAAAAGCTAAACAGGC
+
ABBA@BB<A7@<A@:<7=AB6BBB77A6-<7<?148=#######################################
@SRR037945.18667101_0_16629_203
GGGACACGGGCGGCGCTACGCCAGGACCGACGGGAAGGTTTTCCAGTTTCTTAATGCAAAATGTTAGTCAGCATTC
+
ACCBCABBB?BBCCCB?CC;CA,6BACBBAABA?@@9=;@B>1BA=:B@+@@)9<,7;##################
@SRR037945.18684174_1_16629_322
CTTCCGACTGCCCTTTCTTGTGTTTCCTTCTGTAGAGGACAGTCCCGTTTATCTTCCCAGGATTCCTTTTTGAAAG
+
BBBCC89B<1BBBBA@BB?9<=9B@BBAA@;/4###########################################
@SRR037945.18699517_0_16629_175
GCAGTTTCAGCGGGTACAAGATCTACCCGGGACACGGGCGGCCCTACGCCCCGACCGACGGGAAGGTTTTCCCGTT
+
@?9@9BBBBBAABB77@7/421=9.>@@7885>###########################################
@SRR037945.18699932_1_16629_309
TTCTTTTGAATTTCTTCCGACTGCCCTTTCTTGTGTTTCCTTCTGTAGAGGACAGTCCCGTTTTTTTTCCGAGGGT
+
BB@BBABB?(5BB@BBBB:@@B3@@BBAA@@;-2:@A?>@9B>A/6:-,37-523,####################
@SRR037945.18726626_0_16629_233
CGGGAAGGTTTTCCAGTTTCTTAATGCAAAATGTGAGTCAGCATTCCTTTCCAAAAGGAATCCTCGGCAGATAAAC
+
BBABA:@@BABBBCBABBBBBB=2=7B@9=;=8>=<4<A@5>8;@@B@AA>@44>=02;859?3############
@SRR037945.18758435_0_16629_202
CGGGACACGGGCGGCGCTACGCCAGGACCGACGGGAAGGTTTTCCATTTTTTTAATGCAAAATGTGAGTCAGCATT
+
BA@+@>@CC6;6B@A99A>C@BA>37>B@,9@B?;0-('>BB?*7'):<?(A>#######################
@SRR037945.18759749_1_16629_39
TCACACTAGCGTTTCCCACCAACTCTGGGGGCAGAGACCTTCACAGGCTTCACAATCTTTTTTTTTGGTGCTTCCT
+
BBCB@BB:<B?@AAA@A4A@6@=;=614=94<:6338;8;=<5#################################
@SRR037945.18763824_1_16629_50
TTTCCCACCAACTCTGGGGGCAGAGACCTTCACAGGCTTCACAATCTTTTTTTTAGTTGCTTCCTTTTTTGGGGCC
+
ABACBCBBB>ABAB;4;;=<@6/008@@=8<(922/:=9.%3+0264#############################
@SRR037945.18773225_0_16629_155
CACCATGAAGGTCGAGCTGTGCAGTTTCAGCGGGTACAAGATCTACCCGGGACACGGGCGGCGCTCCGCCAGGGCC
+
BBBBB@A4A=@;@=3AB@;??=?=@@@AA=A?A<9:7+8(/4=.,9??############################
@SRR037945.18790217_1_16629_58
CAACTCTGGGGGCAGAGACCTTCACAGGCTTCACAATCTTTTTTTTAGGTGCTGCCTTTTTGGGGGCCCCTGCCCC
+
BBA@ABB;?;<=@A@=4=@?BA?=?:.3:?>7/1675.=>=:'7=8/0.3-2/+/5:###################
@SRR037945.18791522_0_16629_144
CCGACATCTATCACCATGAAGGTCGAGCTGTGCAGTTTCAGCGGGTACAAGATCTACCCGGGACACGGGCGGCGCT
+
AA@@BB@BA@@BBBB?@<BB69A???>A@B>9?=9@@@<8*5=A34:1:=##########################
@SRR037945.18798384_0_16629_365
GAAAAGAACCCGCCGTGCAGTCAAATTCCAACGAGCCATCACTGGTGCATCTCTTTCTGATATAATTGCCAAGAGG
+
BACACABBCBB@BAB?:<4?AB?B@AA@;B@?588BA8=@@>B?667@@66@?8;'-<98:76;36##########
@SRR037945.18804841_1_16629_87
TTCACAATCTTTTGTTTAGGTGCTGCCTTTGTGGGGGCCTTGGCAGCAGCCATTTCTGTTTTTTTTTTTTCCTTCT
+
BB@@?@@B@AAB?==BA@84=1=>>>??A@2=791959968###################################
@SRR037945.18831336_0_16629_367
AAAGAACCCGCCGTGCAGTCAAATTCCAACGAGCCATCACTTTTTCATCTCTTTCTTATATAATGGCCAAAAGGAA
+
BC>59B@91%<=,2-9-%2@<<A>?<>6?7##############################################
@SRR037945.18834250_1_16629_95
CTTTTNNTTAGGTGCTGCCTTTGTGGGGGCCTTGGCAGCAGCCATTTCTTTCTTCTTTTTTGCCTGCTTTTCCTTT
+
B@BB8%%3=25272A=6BABB@(75=:>>@@7?###########################################
@SRR037945.18843065_0_16629_166
TCGAGCTGTGCAGTTTCAGCGGGTACAAGATCTACCCGGGACCCGGGCGGCGCTACCCCCGGCCCCACGGGAAGGT
+
@B:):B@<==BAAA@@@;9B?=:0(:7(0>4:3%8A########################################
@SRR037945.18846420_1_16629_325
CCGACTGCCCTTTCTTGTGTTTCCTTCTGTAGAGGACAGTCCAGTTTATCTGCCGCGGATTCCTTTTGGAAAGGAA
+
BB?4BB@CCCBCCB@BB@@@ABBC?BB@@<18(:<7>4-29=##################################
@SRR037945.18858275_0_16629_360
CAAAAGAAAAGAACCCGCCGTGCAGTCAAATTCCAACGAGCCATCACTGGTGCATCTCTTGCTGATATAATGGCCA
+
BBB6B@@ABA@BBABB;BB?73A<;6@==;<@A?9866<9>@:7<85:8876########################
@SRR037945.18867462_1_16629_76
CCTTCACAGGCTTCACCATCTTTTGTTTAGGTGCTGCCTTTTTGAGGGCCTTTGCAGCCGCCCTTTCTTTCTTTTT
+
BCBBC>A*4?BBB9)<(/4@>AB>:9B>-*50%90.<@>A>'9#################################
@SRR037945.18870559_1_16629_338
CTTGTGTTTCCTTCTGTAGAGGACAGTCCAGTTTATCTGCCGAGGATTCCTTTTTGAAAGGAATGCTGACTCCCAT
+
BBBBACBBCCBCCCBB??BBB?>@7=@A@)9;B?3;<@9@>++8=-5@6###########################
@SRR037945.18874000_1_16629_328
ACTGCCCTTTCTTGTGTTTCCTTCTGTAGAGGACAGTCCCGTTTATCTGCCGAGGATTCCTTTTTGAAAGGAATGC
+
?BBBCCCBAABBB:;B@ABCCBBBBA>?9><>:@07:A=(9:>;################################
@SRR037945.18880179_0_16629_136
CCGGCAGGCCGACATCTATCACCATGAAGGTCGAGCTGTGCAGTTTCAGCGGGTACCAGATCTACCCCGGCCCCCG
+
BB<?B=5;B;&2>*9B;9;@6@@*22)5.89=80##########################################
@SRR037945.18888473_1_16629_66
GGGGCAGAGACCTTCACAGGCTTCACAATCTTTTTTTTAGGTGCTGCCTTTTTGGGGGCCTTTGCCGCCCCCCTTT
+
@B><A=A7?=ACBBA;@;?>BA@3)>258<<BB;(<B;.738%62+9@5@<39#######################
@SRR037945.18896751_1_16629_313
TTTGAATTTCTTCCGACTGCCCTTTCTTGTGTTTCCTTCTGTAGAGGACAGTCCCGTTTTTCTTCCGCGGATTCCT
+
@@BA@<BA?BA?BB>?B?@A??BBB=B@=='9AB@@==?6:74566787//2########################
@SRR037945.18914558_1_16629_74
GACCTTCACAGGCTTCACAATCTTTTGTTTAGGTGCTGCCTTTTTGGGGGCCTTTGCCGCCCCCCTTTCTTTCTTT
+
BCCCBBB4B;@CCBA@3@*5<C@BA;';B;599<':6.<B<B;';6=::<=#########################
@SRR037945.18920511_0_16629_382
CAGTCAAATTCCAACGAGCCATCACTGGTGCATCTCTTGCTGATATAATGGCCAAGAGGAATCAGAAACCAGAGGT
+
B<>ACBBCCB@CCCBBBBCCC@CBBB@@?@CBAB@B@B<BA<3><A:=B7;@@<A;;;<;?;883<<7?;17/;>:
@SRR037945.18931727_0_16629_123
CGCCATCTTTACCCCGGCAGGCCGACATCTATCACCATGAAGGTCGAGCTGTGCAGTTTCAGCGGGTACAAAATCT
+
B>ACCBBBBBCCBCC@@A?=6C@;9A8=@<@<B=BA<7%=A943=5,/96072<6%9A;#################
@SRR037945.18947386_1_16629_322
CTTCCGACTGCCCTTTCTTGTGTTTCCTTCTGTAGAGGACAGTCCAGTTTATCTGCCCAGGATTCCTTTTTGAAAG
+
BBBCC=BBBBBBBBBBBA@A>=@BBBBBB@?;799796==####################################
@SRR037945.18948405_0_16629_186
GGGTACAAGATCTACCCGGGACACGGGCGGCGCTACGCCAGGACCGACGGGAAGGTTTTCCAGTTTCTTTATTCAA
+
BBB@CCCC@6:CA>CCBB?>6@BB>>>B??>1@6>?)?>0:;7?=00:5>>:9,7;?B>+7.+7>###########
@SRR037945.18951139_1_16629_324
TCCGACTGCCCTTTCTTGTGTTTCCTTCTGTAGAGGACAGTCCCGTTTATCTGCCGGGGATTCCTTTTTGAAAGGA
+
BBB?2BA??@ABBBAAA@@?ABABBAB?B/?@=<;====45;<-4=<9############################
@SRR037945.18980040_1_16629_287
TTTGACTGCACGGCGGGTTCTTTTCTTTTTAATTTCTTCCGACTGCCCTTTCTTTTGTTTTCTTCTTTTGGGGACC
+
BBB;ABBBB8B<@@@@=@@@0ABB/@ABB/6@@AA+:@<B.0161.698>@)=>75(:@#################
@SRR037945.18984944_1_16629_50
TTTCCCACCAACTCTGGGGGCAGAGACCTTCACAGGCTTCACAATCTTTTTTTTATGTTCTGCCTTTTTTGGGGCC
+
@BBBB?BB@17@A=<)78489/1/.7>;<>;;;;67=>:%%--,2-3#############################
@SRR037945.18998907_1_16629_49
GTTTCCCACCAACTCTGGGGGCAGAGACCTTCACAGGCTTCACAATCTTTTTTTTAGGTTCTTCCTTTTTTGGGGC
+
BCBBCBCCCB8B?A@A86218B@<94AAB?@?8@A;7>B>:6;1567=@B##########################
@SRR037945.19008764_1_16629_131
AGCAGCCATTGCTGTCTTCTTTTATGCCTGCTTAGCCTTTTTTTCTTCCTTTGCATCCCTTATAGCCCCCTCTCCC
+
B@B?;ABBB6%5>-7>@A<AA=19;'8@4.4@>159;<@B@A=52;;#############################
@SRR037945.19015765_1_16629_40
CACACTAGCGTTTCCCACCAACTCTGGGGGCAGAGACCTTCACAGGCTTCACAATCTTTTTTTTATTTTCTTCCTT
+
BCBBABB?A;>A>@A>A@@BA<A>:+0)&.78%720<4<<;###################################
@SRR037945.19033245_0_16629_116
TTCTCTTCGCCATCTTTACCCCGGCAGGCCGACATCTATCACCATGAAGGTCGAGCTGTGCAGTTTCAGCGGGTAC
+
AACCBABB;BBB@BBA>?BBBB91?715@A6/<35>1527####################################
@SRR037945.19033983_1_16629_58
CAACTCTGGGGGCAGAGACCTTCACAGGCTTCCCAATCTTTTTTTTAGGTGCTGCCTTTTTGGGGGCCTTTGGCGG
+
B=CCBCBB@BB?A+>A44:AAB?'<78;=><+'4''.=/>?<6<=33362-151######################
@SRR037945.19040006_1_16629_348
CTTCTGTAGAGGACAGTCCAGTTTATCTGCCGAGGATTCCTTTTGGAAAGGAATGCTGACTCACATTTTTCATTAA
+
BCCCABBBBBBBBCB>@B>(7>B<:5@96A@:;5<82<>>:AB94<3#############################
@SRR037945.19043582_0_16629_503
AAAAAAGGCTAAGCAGGCATCAAAGAAGCCAGCAATGCCTGCCCCCCCGCCCCCCCCCCAGGCCCCCCCCCAACAA
+
110)0;>BBA;;@@7<AB6;>#######################################################
@SRR037945.19073615_1_16629_55
CACCAACTCTGGGGGCAGAGACCTTCACAGGCTTCACAATCTTTTTTTTAGGTGCTGCCTTTTTGGGGGGCTTTGG
+
B?BBCCBBC@<<59<BB@@>B@B<<:4B;>>@AB;1(6;457@@@(?A>(6:28/8828/9@/865=:########
@SRR037945.19090995_1_16629_300
CGGGTTCTTTTCTTTTGAATTTCTTCCGACTGCCCTTTCTTGTGTTTCCTTCTGTAGAGGACAGTCCAGTTTTTCT
+
BBBB@?BABCABBBBB;=;?BAABAAB;>?B?@@@=BA@?>8:0:BA=?@?28#######################
@SRR037945.19097427_1_16629_338
CTTTTGTTTCCTTCTGTAGATGACACTCCAGTTTATCTACCGAGGAATTCTTTTTTTAAAGAATTCTTACTCTCCT
+
BBC)/>AC@=?:C###############################################################
@SRR037945.19099209_1_16629_23
TTCCAACTCTGCTCTACCACACTAGCGTTTCCCACCAACTCTGGGGGCAGAGACCTTCACAGGCTTCACAATCTTT
+
BAACBBAAAB=BA@ABAAB?8<>:2<3=@>@@>1??:;<<=/-3686933524869:###################
@SRR037945.19114605_0_16629_404
CACTGGTGCATCTCTTGCTGATATAATGGCCAAGAGGAATCAGAAACCAGAGGTTAGGAAAACCCAGCGAGAGCAG
+
BCABCCABB=C@BCCC?BB<>@B?@AB@BBB@;A;@A=A@@>;A@A<:392@A8@=55?@<'7A############
@SRR037945.19117698_0_16629_367
AAAGAACCCGCCGTGCAGTCAAATTCCAACGAGCCATCACTGGTGCATCTCTTGCTGATATAATGGCCAAGAGGAA
+
BBABA69AA@AB=8/@;:@@?@@;@2@B@8==;@<::<2791463=/6=<6#########################
@SRR037945.19132922_0_16629_439
GGAATCAGAAACCAGAGGTTAGGAAAGCCCAGCGAGAGCAGGCTATCAGGGCTGCCAAGGAAGCAAAAAAAGCTAA
+
BBBAACCBCCBCBBA7@?@BB>AABB:AAB85A6>/>@91<=@><224%.:;/-363:32)9-26<=@@#######
@SRR037945.19154733_0_16629_165
GTCGAGCTGTGCAGTTTCAGCGGGTACAAGATCNACCCGGGACACGGGCGGCGCTACCCCAGGACCGACGGGAAGG
+
ACBBA?A;=;?BAB@BBA>8@==??A<A@6>;7%'9B>6<=96.=6<<677357######################
@SRR037945.19162966_0_16629_180
TTCAGCGGGTACAAGATCTACCCGGGACACGGGCGGCGCTACGCCAGGACCGACGGGAAGGTTTTTCATTTTCTTA
+
ABA72A?3(;/::A4:<1<:6?;/,2:6################################################
@SRR037945.19166681_1_16629_338
CTTGTGTTTCCTTCTTTAGAGGACAGTCCAGTTTATCTTCCGAGGATTCCTTTTGGAAAGGAATTTTTACTCACAT
+
BBC@@BAACBBBBBA(@@(>=;?9<-5>?816A8-344'03/21.3<@*8:@########################
@SRR037945.19169527_0_16629_246
CAGTTTCTTAATGCAAAATGTGAGTCAGCATTCCTTTCCAAAAGGAATCCTCGGCAGATAAACTGGACTTTCCTCT
+
BB??AB@BBBA=)ABBBA@3<(=.7@A(;5?B=@?@A?@?@>?0;>>;4<8:0(7>63(8?=/)%/5119955###
@SRR037945.19170617_0_16629_251
TCTTAATGCAAAATGTGAGTCAGCATTCCTTTCCAAAAGGAATCCTCGGCAGATAAACTTGACTTTCCTCTTCAGA
+
ABBBA=B@A?AA:?;93959@?<<9>@@>@AA=>47=;35;8:449##############################
@SRR037945.19178990_1_16629_110
TGCCTTTGTGGGGGCCTTGGCAGCAGCCATTGCTTTCTTCTTTTATGCCTGCTTATCCTTTTTTTCTTCCTTTTCA
+
AB@@ABB@??>?>:@?@A6.?=:5-27?824'-=.;7><#####################################
@SRR037945.19188800_1_16629_70
CAGAGACCTTCACAGGCTTCACAATCTTTTTTTTAGGTTCTGCCTTTTTGGGGGCCTTTGCACCAACCCTTTCTTT
+
BB6B<:?@BB>:=<5'>?@874;@76>AA=-;@:##########################################
@SRR037945.19191275_0_16629_393
CAACGAGCCATCACTGGTGCATCTCTTGCTGATATAATGGCCAAGAGGAATCAGAAACCAGAGGTTAGGAAAGCCC
+
BC>A;ABCBBBA@A@)@:A@BB>B@AB@A>)>AAAAA@?;?@@?1:6??A=6<.:?A=;:44/2:<3%)5>8./86
@SRR037945.19208478_1_16629_38
ACCACACTAGCGTTTCCCACCAACTCTGGGGGCAGAGACCTTCACATGCTTCACAATCTTTTTTTTATGTTCTTCA
+
BA@AA><(@4=;2A@<A@@>9/4>>:<5381078.70'37####################################
@SRR037945.19213958_0_16629_386
CAAATTCCACCGATCCATCACTGGTGCATCTCTTGCTGATATAATGGCCAAGGGGAATCAGAAACCCGAGGTTAGG
+
B7/>B@B?A+B<;(B@,=A(<B@;2@B@=B@BA@87>59/7###################################
@SRR037945.19219994_0_16629_393
CAACGAGCCATCACTGGTGCATCTCTTGCTGATATAATGGCCAAGAGGAATCAGAAACCAGAGGTTAGGAAAACCC
+
AB=B:<>A<:A?5@@??:6>>@@=?@@6>9.3<65>6373=<15835456632+4866552122355/7472'277
@SRR037945.19229252_0_16629_470
GCGAGAGCAGGCTATCAGGGCTGCCCAGGAAGCCAAAAAGGCTAAGCAGGCCTCCAAGAAGACAGCCCCGGCCGCC
+
A@@191>B;<?A??3>(4=9A55A>(72:,.67(24@751####################################
@SRR037945.19237101_1_16629_39
CCACACTAGCGTTTCCCACCAACTCTGGGGGCAGAGACCTTCACAGGCTTCACAATCTTTTTTTTAGGTGCTGCCT
+
BBCBAA@@@A;==AAA<(A;'3@;@>88686932885875####################################
@SRR037945.19241366_0_16629_288
AGGAATCCTCGGCAGATAAACTGGACTGTCCTCTACAGAAGGAAACACAAGAAAGGGCAGTCGGAAGAAAAAATCG
+
BBA66<BBB@27A<9686<<@;735;5'5<@9:0'83#######################################
@SRR037945.19261625_1_16629_358
GGACAGTCCAGTTTATCTGCCGAGGATTCCTTTTGGAAAGGAATGCTGACTCACATTTTGCATTAAGAAACTGGAA
+
@CBCBB@CB@@BBBABCB5BB@AB:6BBBB?A@@@A7@?@=>>@<3>67=>>6@;:=?3'7-;>(555?=5;;::;
@SRR037945.19275583_1_16629_286
ATTTGACTGCACGGCGGGTTCCTTTCTTTTTAATTTCTTCCGACTGCCCTTTCTTTTGTTTTCTTCTTTTTAGGAC
+
BBBC@;BB>AABBBAB@=?@89B?A*<AAA67=3AB(=@*3%/54.6??4=@*:?88*8;################
@SRR037945.19322611_1_16629_76
CCTTCACAGGCTTCACAATCTTTTGTTTAGGTGCTGCCTTTTTGGGGGCCTTGGCCGCCGCCATTGCTTTTTTTTT
+
BBCBC==B;6BBB@@@@B@>>@AB)AB@7(;87=533?@A<.2-8###############################
@SRR037945.19324842_1_16629_191
GATAGNCTGCTCTCGCTTGGCTTTCCTAACCTCTGGTTTCTGATTCCTCTTTGCCATTATATCAGCAAGAAATGCA
+
BCCB6%?B@BBBBBAB:'3:@AB@B@ABBBB?B:4'6BB@=+:>B>@@>>>'79######################
@SRR037945.19350784_1_16629_297
CGGCGGGTTCTTTTCTTTTTAATTTCTTCCGACTTCCCTTTCTTTTGTTTCCTTCTTTAAAAGACAATCCCCTTTT
+
BB:BCBA@B?ACBC+=BB=*>A=B?/?A7<%9=6%8AB<B?*:?;?)?B###########################
@SRR037945.19354544_1_16629_283
GGAATTTGACTGCACGGCGGGTTCTTTTCTTTTTAATTTCTTCCGCCTTCCCTTTTTTTTGTTTTCTTTTTTATTG
+
BBC9CB@AAB@@A@@@@BBA?<>)9BA?(;BB?+-:<@A,8@67%*.45/7?4?=)9@5549@@############
@SRR037945.19356157_0_16629_124
GCCATCTTTACCCCGGCAGGCCGACATCTATCACNATGAAGGTCGAGCTTTGCAGTNTCAGCGGGTACAAAATCTA
+
BBCBBCCB>CBCBB@:BB:6BA9;>BA@?3<1?6%69+<@4/97.3*76/5&5#######################
@SRR037945.19357173_0_16629_213
CGGCGCTACGCCAGGACCGACGGGAAGGTTTTCCAGTTTCTTTATTCAAAATTTGAGTCAGCATTCCTTTCCAAAA
+
BC@CCCACB7CB<B@?8?<:?<>=;>BA:BBB.=-/<BB*>=)4;294=:@3:>'(2;;6%4-3;':*A?+7'3<9
@SRR037945.19358922_0_16629_363
AAGAAAAGAACCCGCCGTGCAGTCAAATTCCAACGAGCCATCACTGGTGCATCTCTTGCTGATATAATGGCCCAGA
+
BBBAA,@BCCBBBACCA@:C@B>BB9@@B@B<B@9:7AA<<@@@@;87=9:<;>=@?.76'/28;349########
@SRR037945.19365953_0_16629_155
CACCATGAAGGTCGAGCTGTGCAGTTTCAGCGGGTACAAGATCTACCCGGGACACGGGCGGCGCTACGCCCGGAAC
+
BBBBB@<BB;'<BA?)ABBA<ABABB@BB@A35A8?<@@5@@?99ABB5<69=:;9;###################
@SRR037945.19381073_1_16629_353
GTAGAGGACAGTCCAGTTTATCAGCCGAGGATTCCTTTTGGAAAGGAATGCTGACTCACATTTTTCATTAAAAAAC
+
B@BBCBBAB?)B?:0::B>@>;'0A>888027@:@@AA######################################
@SRR037945.19391337_1_16629_44
CTAGCGTTTCCCACCAACTCTGGGGGCAGAGACCTTCACAGGCTTCACAATCTTTTTTTTAATTTCTTCCTTTTTT
+
BBCBCBBBBBBBBBB@A@BAB<:>=5=?8<5=>?>>:#######################################
@SRR037945.19396683_0_16629_375
CGCCGTGCAGTCAAATTCCAACGAGCNATCACTGGTGCATCTCTTGCTTATATAATGGCCAAGAGGAATCAGAAAC
+
A>CCA?BB?*ABBC>@@BBCC@7<>=%<BB>B89;:6<.7B>B<7%35%)5@:?@6'7><>8027;21475/2:98
@SRR037945.19414089_1_16629_96
TTTTGTTTAGGTGCTGCCTTTGTGGGGGCCTTTGCAGCAGCCATTTCTGTCTTCTTTTATTCCTTCTTTTCCTTTT
+
ABB@>@AA35997?@;@?AA>48969;9################################################
@SRR037945.19424447_0_16629_384
GTCAAATTCCAACGAGCCATCACTGGTGCATCTCTTGCTGATATAATGGCCAAGAGGAATCAGAAACCAGAGGTTA
+
BCAB5ABCCCB<B@CBCCBBC>BB>>?<B>?B<@@=2?>6>:3:BB4/9@@>>/92357122+7>###########
@SRR037945.19426841_1_16629_70
CAGAGACCTTCACAGGCTTCACAATCTTTTTTTTAGGTGCTGCCTTTTTGGGGGCCTTTGCCGCCCCCCCTTCTTT
+
A<::1;ABA<AAB<56B@>4)=15599?A<##############################################
@SRR037945.19433580_1_16629_46
TGCGTTTCCCACCAACTCTGGGGGCAGAGACCTTCACAGGCTTCACAATCTTTTTTTTAGGTGCTGCCTTTTTGGG
+
BBBB@@ABBA:?BA<>;?B;;;85@99700>A<>8+:5488;8)%.2//.##########################
@SRR037945.19435967_0_16629_148
CATCTATCACCATGAAGGTCGAGCTGTGCAGTTTCAGCGGGTACAAGATCTACCCGGGACACGGGCGGCGCTACAG
+
BAABBBBB@CBB=<A9==>?=?;<92<5=7;;A??:4#######################################
@SRR037945.19438069_0_16629_144
CCGACATCTATCACCATGAAGGTCGAGCTGTGCAGTTTCAGCGGGTACAAGATCTACCCCGGACACGGGCGGCGCC
+
BBB?B9@?9A@A@AA6@=?A>;;??8/??6432A;=??74025;3###############################
@SRR037945.19442517_1_16629_38
ACCACACTAGCGTTTCCCACCAACTCTGGGGGCAGAGACCTTCACAGGCTTCCCCATCTTTTTTTTTTTTGCTGCC
+
<B@9A+@66:B@=B<@A>1@@11=<@667.0+825#########################################
@SRR037945.19464658_1_16629_363
GTCCAGTTTATCTGCCGAGGATTCCTTTTGGAAAGGAATGCTGACTCCCATTTTGCATTCAGAAACTGGCAACCCT
+
;?C?*;AA@A=C=<BCA@>4)8@CC@BB=2-.0647'(41?71':7='9'3<A#######################
@SRR037945.19477775_1_16629_355
AGAGGACAGTCCAGTTTATCTGCCGAGGATTCCTTTTGGAAAGGAATGCTGACTCACATTTCTCATTAAGAAACTG
+
=BCA?;@==:BB,;=??>;?84>>-24046>>@<AA########################################
@SRR037945.19511538_1_16629_46
AGCGTTTCCCACCAACTCTGGGGGCAGAGACCTTCACAGGCTTCACAATCTTTTTTTTAGGTGCTGCCTTTTTTGG
+
6ABBBBBCCCCBCBCBA@C9?<@@B=6>6?AB@<;;@1/7@BB:36//117BBB######################
@SRR037945.19525000_1_16629_401
TGCTGACTCACATTTTGCATTAAGAAACTGGAAAACCTTCCCGTCGGTCCTGGCGTAGCGCCGCCCCTTTCCCCGG
+
B>>BA9?AB;B@BA>B?A>CA@A;@:A@?,79ABA?>@A@@<6#################################
@SRR037945.19530681_1_16629_100
GTTTAGGTGCTGCCTTTGTGGGGGCCTTGGCAGCAGCCATTTCTTTCTTTTTTTATTCCTTCTTTTCCTTTTTTTT
+
BBABCB=@6@;:@BBBA>?=A;::AB@;'<=9=>30:>57:'276:+;A*<B########################
@SRR037945.19533037_1_16629_297
CGGCGGGGTCTTTTCTTTTTAATTTCTTCCCACTGCCCTTTCTTTTGTTTCCTTCTTTAAAGGACAGTCCCGTTTT
+
BCBB@B8+75ABB>(>@BB4;86AB+3B8B169''3?A4?@(?A8=19?###########################
@SRR037945.19536024_0_16629_367
AAAGAACCCGCCGTGCAGTCAAATTCCAACGAGCCATCACTGGTGCATCTCTTGCTGATATAATGGCCAAGAGGAA
+
BBBBB7BCBBBCB@@B>4=BBA6=ABBAA@@@7?B4;A9@A;=====@@@;@########################
@SRR037945.19536772_1_16629_88
TCACAATCTTTTGTTTAGGTGCTGCCTTTGTGGGGGCCTTGGCAGCAGCCATTTCTTTCTTTTTTTTTTCCTTCTT
+
B@?A/(<ABBAB>@B=,19:1(<2@9A?@86.2559>;######################################
@SRR037945.19549123_0_16629_151
CTATCACCATGAAGGCCGAGCTGTGCAGTTTCAGCGGGTACAAGATCTACCCGGGACACGGGCGGCGCTCCGCCCG
+
ABB@=,=A@BB=9@B4@;B<?@)@AA5>AAB;?@?A@3*,26939;;1%1;>19######################
@SRR037945.19555381_1_16629_58
CAACTCTGTGGGCAGAGACCTTCACAGGCTTCACAATCTTTTTTTTATTTTCTTCCTTTTTTGGGGCCTTTGCAGC
+
BCCCBCA@B?@9@A?A:@AAA@@@@>7=?>>3/9-87/:@A###################################
@SRR037945.19563276_0_16629_164
GGTCGAGCTGTGCAGTTTCAGCGGGTACAAGATCTACCCGGGACACGGGCGGCGCTACGCCCGGACCGACGGGAAG
+
@6>BA?@B;;?<A@5=BBABA@>;=<@><>697;769@=37###################################
@SRR037945.19569360_0_16629_144
CCGACATCTATCACCATGAAGGTCGAGCTGTGCAGTTTCAGCGGGTACAAGATCTACCCGGGACACGGGCGGCGCT
+
BA>BB6?B@>@AAABA@=A>5,8A=<=A94;.;<37@=6-180713##############################
@SRR037945.19594171_0_16629_338
GAAAGGGCAGTCGGAAGAAATTCAAAAGAAAAGAACCCGCCGTGCAGTCAAATTCCAACGAGCCATCACTGGTGCA
+
ACB+63<9A<=<.=BBBBACBBB?CBC>BCCCAABBCBABB@/A=946@7><2?4=132),27<############
@SRR037945.19620333_0_16629_144
CCGACATCTATCACCATGAAGGTCGAGCTGTGCAGTTTCAGCGGGTACAAAATCTACCCGGGACACCGGCGGCGCT
+
BB@BA8@BBBABBBBB??>64;:=;;<A99<<>5:6>>62####################################
@SRR037945.19621427_1_16629_413
TTTTGCATTAAGAAACTGGAAAACCTTCCCGTCGGTCCTTGCGCAGCCCCGCCCCCCCCCCGGGGAGATTTTCTAC
+
BCC=0>?>;8==1:1@?=:.:'5@BB:BA###############################################
@SRR037945.19621903_1_16629_86
CTTCACAATCTTTTGTTTAGGTGCTGCCTTTGTGGGGGCCTTGGCAGCAGCCATTTCTTTTTTTTTTTATTCCTTC
+
BBACACB?BBBBBBA>B>??986A:;AAAB>+73?@?8@=:7##################################
@SRR037945.19633972_0_16629_399
GCCATCACTGGTGCATCTCTTGCTGATATAATGGCCAAGAGGAATCNGAAACCAGAGGTTAGGAAAGCCCCGCGAG
+
BCA7>A9ABB@@@B??BAB?;5@;709:8058:=##########################################
@SRR037945.19640226_0_16629_167
CGAGCTGTGCAGTTTCAGCGGGTACAAGATCTACCCGGGACACGGGCGGCGCTCCCCCCGGACCGACGGGAAGGTT
+
B>6>B=99>B<?>@?@58A9>;2:>53+25<-+:A:########################################
@SRR037945.19651684_1_16629_334
CTTTCTTGTGTTTCCTTCTGTAGAGGACAGTCCAGTTTATCTGCCCAGGATTCCTTTTGGAAAGGAATGCTTACTC
+
BCABC@BBBA@BC@BBB@A<AB=7@7?CB09B@(07B?75@?-@<%45<-6B3=@BB###################
@SRR037945.19653445_1_16629_70
CAGAGACCTTCACAGGCTTCACAATCTTTTTTTTAGGTGCTGCCTTTTTGGGGGCCTTTGCCGCAGCCCTTTCTTT
+
BC@9>:BCBBBBB<@>BAA;);)8>@?BB:'=B@../3(3927@:A<#############################
@SRR037945.19668121_1_16629_53
CCCACCAACTCTGGGGGCAGAGACCTTCACAGGCTTCCCAATCTTTTGTTTAGGGGCTGCCTTTGTGGGGGCCCTC
+
@A@8ABB0AB?;A?@6,A?<'4(<;8'>66940<3A.';;553=@###############################
@SRR037945.19669450_0_16629_398
AGCCATCACTGGTGCATCTCTTGCTGATATAATGGCCAAGAGGAATCAGAAACCAGAGGTTAGGAAAGCCCAGCGA
+
?AB?4>A4<@8821@?4ABBAB2?B:6B29?@2;6A@634(412:=60426/;7'2785::-16888#########
@SRR037945.19679605_1_16629_413
TTTTGCATTAAGAAACTGGAAAACCTTCCCGTCGGTCCTGGCTTAGCGCCGCCCGTGTCCCGGGTAGATTTTTTTC
+
BABB@@ABA2@58@;=;88@@=;8?>@:>:/4658#########################################
@SRR037945.19681145_1_16629_471
CTCGGGTAGATCTTGTACCCGCTGAAACTGCACAGCTCGACCTTCATGGTGATAGATGTGGAGATCGGAAGGGCGG
+
BCBBBB@BBBBBBB8ABAB>,AB@BB>A52?>>8:7:>389B##################################
@SRR037945.19689841_0_16629_335
CAAGAAAGGGCAGTCGGAAGAAATTCAAAAGAAAAGAACCCGCCGTGCAGTCAAATTCCAACGAGCCATCACTGGT
+
BB>BC@:=9<CA?@B<;BC;A?BAA?<A?99@BB?4=<@B>2=@796=6,175899=@>;################
@SRR037945.19692148_1_16629_88
TCACAATCTTTTGTTTAGGTGCTGCCTTTGTGGGGGCCTTTGCAGCAGCCATTTCTTTTTTTTTTTATTCCTTCTT
+
AAAAB;A?BBA?.?@?@>;>0?@:?>@BA=;1;:758>62'090/200482-:22034(48(3=############
@SRR037945.19695910_1_16629_170
TTTTGCTTCCTTGGCAGCCCTGATAGCCTGCTCTCGCTGGGCTTTCCTAACCTCTGGTTTCTTATTCCTCTTTGCC
+
AAAA;A@A@B>=86A@==@@12<93,7@9.995::1732--26@<265############################
@SRR037945.19707497_1_16629_49
GTTTCCCACCAACTCTGGGGGCAGAGACCTTCACAGGCTTCACAATCTTTTTTTTTTTTTCTTCCTTTTTGGGGGC
+
@@B<CCCBCCCB76CBBB<BBC6BB@BBC@CBCB@@<BAB<,1@4:?6BBC)>BC-?(:'-6(6<4<A<7)9A=##
@SRR037945.19713493_1_16629_31
CTGCTCTACCACACTAGCGTTTCCCACCAACTCTGGGGGCAGAGACCTTCACAGGCTTCACAATCTTTTTTTTTTT
+
BB@BAABABB@<2@@@<A@ABAAAB=?A9;?@>9,9775<747486><=4##########################
@SRR037945.19736561_0_16629_174
TGCAGTTTCAGCGGGTACAAGATCTACCCGGGACACGGGCGGCGCTACCCCCGGACCGACGGGAAGGTTTTCCAGT
+
AAB@AABA@:;BA2>?3=A<>?;A=<BAB5<=689395:176##################################
@SRR037945.19753918_0_16629_168
GAGCTGTGCAGTTTCAGCGGGTACAAGATCTACCCGGGACACGGGCGGCGCTACGCCAGGACCGACGGGAAGGTTT
+
@@BBB9@BABBB@BBB+B@BBAB5B>:99@91@AA<?A4AA=4<?29:=555########################
@SRR037945.19766827_0_16629_146
GACATCTATCACCATGAAGGTCGAGCTGTGCAGTTTCAGCGGGTACAAGATCTACCCGGGACACGGGCGGCGCTAC
+
@BAB@BC6+A;BCBBBB;BB8BB@BCB*A6ACBBBB5(97BB6(A@9=(:A*A>@B@436;9:#############
@SRR037945.19767920_1_16629_39
CCACACTAGCGTTTCCCACCAACTCTGGGGGCAGAGACCTTCACATGCTTCACAATCTTTTTTTTTTTTTCTTCCT
+
B?BBC@CA?C<?BA?@BBA>BB:??A@9=:(=47:-57@;>###################################
@SRR037945.19768732_1_16629_322
CTTCCTACTGCCCTTTCTTCTGTTTCCTTCTGTAGAGCACCTTCCCTTTTTTCTCCCGCATCTTCCTTTTTCCAAC
+
BBB??'8;.)7A4444A50'-':B####################################################
@SRR037945.19776306_1_16629_50
TTTCCCACCAACTCTGGGGGCAGAGACCTTCACAGGCTTCCCAATCTTTTTTTTTTGTGCTTCCTTTTTTGGGGCC
+
BBBCCBBBCB<BBBBA8=@AB@==4=@A<=@2=(38@;7<'812742;;>57?#######################
@SRR037945.19795602_0_16629_144
CCGACATCTATCACCATGAAGGTCGAGCTGTGCAGTTTCAGCGGGTACAAGATCTACCCGGGACCCGGGCGGCGCC
+
AB=AA3@A=9=?A?B?@39A;3<==99A=1;;>73;=;?94;##################################
@SRR037945.19805700_0_16629_374
CCGCCGTGCAGTCAAATTCCAACGAGCCATCACTGGTGCATCTCTTGCTGATATAATGGCCAAGAGGAATCAAAAA
+
BB@BB@><?2:@?/32;<B@:@A6-2=@73@7<94374937<74################################
@SRR037945.19823874_1_16629_100
GTTTAGGTGCTGCCTTTGTGGGGGCCTTGGCAGCCGCCCTTGCTGTCTTCTTTTATTCCTGCTTTGCCTTTTTTTC
+
BAC9)0:AAC@?BBAB?<<??@<@BB;=6?##############################################
@SRR037945.19825610_0_16629_374
CCGCCGTGCAGTCAAATTCCAACGAGCCATCACTGGTGCATCTCAGATCGGAAGGGCGGTTCCGCAGGAATGCCGG
+
@BABA5:8>7A;A3B9??@A?9=';=?@;=:'3<333=:/:###################################
@SRR037945.19830226_0_16629_394
AACGAGCCATCACTGGTGCATCTCTTGCTGATATAATGGCCAAGAGGAATCCGAAACCAGAGGTTAGGAAAGCCCA
+
4BC;4<@C?>C@BA@>=AB@A@AB@@?>A>?>9223924@?###################################
@SRR037945.19841841_1_16629_23
TTCCAACTCTGCTCTACCACACTAGCGTTTCCCACCAACTCTGGGGGCACAGACCTTCACAGGCTTCACCATCTTT
+
BBBC@BBB=87BB@ABAB?@?@947A5@AA@=A3;A3899=<74487;)%1(48=6;7##################
@SRR037945.19864332_0_16629_160
TGAAGGTCGAGCTGTGCAGTTTCAGCGGGTACAAGATCTACCCGGGACACGGGCGGCGCTACGCCCGGACCCGCGG
+
@?289A?BA=>>@1;A9=8AABA27A;@63=666,9,4>,<B?5;142############################
@SRR037945.19867898_1_16629_70
CAGAGACCTTCACAGGCTTCACAATCTTTTGTTTAGGTTCTGCCTTTTTGGGGGCCTTTGCAGCAACCCTTTCTTT
+
B@@>BB>BBBB@BB@?@BA3'98>?:@CAA::@>7/;/%-723>8###############################
@SRR037945.19872838_1_16629_323
TTCCGACTGCCCTTTCTTGTGTTTCCTTCTGTAGAGGACAGTCCAGTTTATCTTCCGAGGATTCCTTTTTGAAAGG
+
BBAB;:=B>AABABB@A>6=@@BA@@@>9=-72274499#####################################
@SRR037945.19874174_1_16629_287
TTTGACTGCCCGGCGGGTTCTTTTCTTTTTAATTTTTTTCGACTGCCCTTTCTTTTTTTTTCTTCTTTTTAGTTCA
+
BA@@-A@=3)@?6@??@14?1B??16@=>('-8>=)@>(=020.57:188<1)=8#####################
@SRR037945.19882508_0_16629_417
CTTGCTGATATAATGGCCAAGAGGAATCAGAAACCAGAGGTTAGGAAAGCCCAGCGAGAGCAGGCTATCAGGGCTG
+
B@B@BB@4B>BB=><=BA)=:55;<<@@;8<<>A@=68<867935:9=4=?>4#######################
@SRR037945.19884600_1_16629_101
TTTAGGTGCTGCCTTTGTGGGGGCCTTGGCAGCAGCCATTGCTTTCTTCTTTTTTGCCTTCTTAGCCTTTTTTTCT
+
BBAB24<>A@A@@BBB@@>>=<7>@?@<7<-4:04:7/4:####################################
@SRR037945.19895215_0_16629_140
CAGGCCGACATCTATCACCATGAAGGTCGAGCTGTGCAGTTTCAGCGGGTACAAGATCTACCCCGGACCCGGGCGG
+
@1>ABB=ABAAB@A@A3AA??=@8775A9;8>:,6.=:2:@?7.058;7###########################
@SRR037945.19910333_0_16629_174
TGCAGTTTCAGCGGGTACAAGATCTACCCGGGACACGGGCGGCCCTACGCCCGGACCGACGGGAAGGTTTTCCCGT
+
A??>A;@@>9>??<9:==9:/76;519=################################################
@SRR037945.19924855_0_16629_374
CCGCCGTGCAGTCAAATTCCAACGAGCCATCACTGGTGCATCTCTTGCTGATATAATGGCCAAGAGGAATCAGAAA
+
BCACB?>A@08;A@93;AB@3==889?=28>?>9673)7557##################################
@SRR037945.19939598_1_16629_260
TGATGCACCAGTGATGGCTCGTTGGAATTTTACTTCACGGCGGGTTTTTTTTTTTTTTATTTTTTTCCACTTCCCT
+
BBAA6BBAAA@B:*;.?>@><=B229<A@?',73(:<3(204>>0=06>>@0=@######################
@SRR037945.19967881_0_16629_192
AAGATCTACCCGGGACACGGGCGGCGCTACCCCCGGACCCCCGGGAACGTTTTCCCCTTTCTTAATCCCACATTTG
+
77<76B;)<BB:5<7@<?;5>?.1;3##################################################
@SRR037945.20001526_1_16629_70
CAGAGACCTTCACAGGCTTCACAATCTTTTGTTTAGGTGCTGCCTTTTTGGGGGCCTTGGCCGCCGCCCTTTCTTT
+
BBA9ABCCBBCBBBA@BBB</A6>>@ABBA)?B>2555/@/(6@9BB/</6#########################
@SRR037945.20005341_1_16629_57
CCAACTCTGGGGGCAGAGACCTTCCCAGGCTTCCCACTCTTTTTTTTTGGTGCTGCCTTTTTTGGGGCCCTTCGAT
+
BB90@?B><:586<'2-2+7@#######################################################
@SRR037945.20008509_1_16629_50
TTTCCCACCAACTCTGGGGGCAGAGACCTTCACAGGCTTCCCCATCTTTTTTTTAGGTGCTGCCTTTTTGGGGGCC
+
ABBCBBBBB5CAB@B@>8>=@1/@47@A;@A2=068A;@)%.(-166@@@/973%,,747246627##########
@SRR037945.20014477_1_16629_66
GGGGCAGAGACCTTCACAGGCTTCACAATCTTTTGTTTAGGTGCTGCCTTTTTGGGGGCCTTTGCCGCAGCCCTTT
+
BA=9@9AB?:BBBA=5@@A9BBA4.?337A>AB;'7@<-'/2'20+2?############################
@SRR037945.20020796_1_16629_319
TTTCTTCCGACTGCCCTTTCTTGTGTTTCCTTCTGTAGAGGACAGTCCCGTTTATCTTCCCAGGATTCCTTTTTGA
+
BAABBBBC:6@A@BBBBB@B?A@?A<BBBBB@AA6<86;870=#################################
@SRR037945.20033186_0_16629_190
ACAAGCTCTACCCGGGACACGGGCGGCGCTACGCCAGGACCCACGGGAAGGGTTTCCAGTTTCTTAATCCAAAATT
+
*=@9;)<C==@CBB<>?@<@23(>1(=9@0)>-9?#########################################
@SRR037945.20033192_1_16629_55
CACCAACTCTGGGGGCAGAGACCTTCACAGGCTTCACAATCTTTTGTTTAGGTGCTTCCTTTTTTGGGGCCTTTGC
+
BBBB=A@@BA?=@@<<A7;4:@ABA@@92.,8?<--9-;8(:A#################################
@SRR037945.20047882_0_16629_559
CAAAGGCAGCACCTAAACAAAAGATTGTGAAGCCTGTGAAGGTCTCTGCCCCCCGAGTTGGTGGGAAAAGATCGGA
+
BB?<=?@)9?2@B><*;@26856/7=395976>B8+7119942<5;93<AA@########################
@SRR037945.20058331_1_16629_66
GGGGCAGAGACCTTCACAGGCTTCACAATCTTTTTTTTTTGTGCTGCCTTTTTGGGGGCCTTTGCCGCCCCCCTTT
+
ABCCCBBCAACCBCCCBB>BCBA@+A-5;?CBB?)BB<'%4<5?7?AB?BA0=3>?B?1>################
@SRR037945.20061706_0_16629_531
ACAGCAATGGCTGCTGCCAAGGCCCCCACAAAGGCAGCACCTAAACAAAAAATTTTGAAGCCTGTGAAGGTCCCTT
+
>BBBCBBABBBA@B;;?B;('2@BCB>#################################################
@SRR037945.20062287_1_16629_322
CTTCCGACTGCCCTTTCTTGTGTTTCCTTCTGTAGAGGACAGTCCAGTTTATCTTCCGAGGATTCCTTTTTGAAAG
+
BBABC@BB>@BABABBBAA@;6;B@BBA@?B8;446465>-20><###############################
@SRR037945.20062491_1_16629_120
GGGGCCTTGGCAGCAGCCATTGCTTTCTTCTTTGATGCCTGCTTAGCCTTTTTTTCTTCCTTTGCAGCCCTTATTC
+
BBCACCC@4>B?0?4?AA188(@7)<9@@3<B;'5>18>8'9=:',6=4>BBB@-)5<+<4###############
@SRR037945.20068476_0_16629_233
CGGGAAGGTTTTCCAGTTTCTTAATGCAAAATGTGAGTCAGCATTCCTTTCCAAAAGGAATCCTCGGCAGATAAAC
+
B=A<@A@@@AABBABAABBBABA<??AA@<<;'27>48?@9?:=?<?>@@@93:?<447=1<=.1045100.78##
@SRR037945.20068627_1_16629_312
TTTTGAATTTCTTCCGACTGCCCTTTCTTGTGTTTCCTTCTGTAGAGGACAGTCCAGTTTTTCTTCCGAGGATTCC
+
ABCC@BBAA@BB@BB63BA@@AABAA@A?58/;AA?@@B/B:<93274############################
@SRR037945.20074085_1_16629_311
CTTTTGAATTTCTTCCGACTGCCCTTTCTTGTGTTTCCTTCTGTAGAGGACAGTCCAGTTTTTCTTCCGAGGATTC
+
BBBCBBBBAA@CCBBC:@B@?BBAABABBB=@@ABB@BAA:?(>>/5/22;658>#####################
@SRR037945.20083508_0_16629_140
CAGGCCGACATCTATCACCATGAAGGTCGAGCTGTGCAGTTTCAGCGGGTACAAGATCTACCCGGGACCCTGGCGG
+
B?==BB=>?9<A=6;A>BA<:1<31+6A84.:9,6.:2'-=;##################################
@SRR037945.20119981_0_16629_373
CCCGCCGTGCAGTCAAATTCCAACGAGCCATCACTGGTGCATCTCTTGCTGATATAATGGCCAAGAGGAATCAGAA
+
B?@<B@4B?8@4B@BB@B?B?<@=4@48?>@@@;B)2?6<2>2?5>5'0<36>:;556878;6851444#######
@SRR037945.20132866_1_16629_163
TAGCCTTTTTTTCTTCCTTGGCAGCCCTTATAGCCTGCTCTCGCTTGGCTTTCCTAACCTCTTGTTTCTTATTCCT
+
ABA@AA@AAA9':>?@@=@28>?68>@/'78<############################################
@SRR037945.20136379_0_16629_374
CCGCCGTGCAGTCAAATTCCAACGAGCCATCACTGGTGCATCTCTTGCTGATATAATGGCCAAGAGGAATCAGAAA
+
BCCCCBABBABBB:ACB@AC>@B??>B?+=?>@=/;;=?<>:A@<<'82<39(7192).;;2-0/,36>#######
@SRR037945.20141521_0_16629_546
GCCAAGGCCCCCACAAAGGCAGCACCTAAACAAAAGATTTTTAAGCCTTTTAAGTTCTCTTCCCCCCTAGTTTTTT
+
0CCCABBCBCCCBBBC@+%?@0@B>BAACCB;CC6*:B;4>.;=%9B;/?/6=-'<(37;99?@############
@SRR037945.20149535_1_16629_61
CTCTGGGGGCAGAGACCTTCACAGGCTTCACAATCTTTTTTTTAAGTGCTGCCTTTTTGGGGGCCTTTGCCGCCGC
+
BAACAB@@@B@,@(@ABAAB@>B8=?@A@3:@@<7<A@>)9@@7'06''4'/;9>@####################
@SRR037945.20153554_1_16629_22
TTTCCAACTCTGCTCTACCACACTAGCGTTTCCCACCAACTCTTGGGGCAGAGACCTTCACAGGCTTCACAATTTT
+
AB@BB@A@BBB9@B>ABABA@9=A=4@>=?>=@7(8:'/752/(25:84+2/-(684###################
@SRR037945.20158013_1_16629_343
GTTTCCTTCTGTAGAGGACAGTCCAGTTTATCTGCCGAGGATTCCTTTTGGAAAGGAATGCTGACTCCCCTTTTTC
+
BBBCCCBBABBCCA:AAB@6;BC@*9?CCC>A9;AB?A=>833AB6BBA?0.65;4;;4->.04365':-2>?>3:
@SRR037945.20165060_0_16629_213
CGGCGCTACGCCAGGACCGACGGGAAGGTTTTCCAGTTTCTTAATGCAAAATGTGAGTCAGCATTCCTTTCCCAAA
+
B@?B?C>;A4BB<:<?A@99@::<659:8@?@<9&.3=######################################
@SRR037945.20165573_1_16629_425
AAACTGGAAAACCTTCCCGTCGGTCCTGGCGTAGCGCCGCCCCTCTCCCGGGGCGACCTTTTACCCCCCGAAACCT
+
;*+@AA?3711ABBBBBB=2B;<5AA/3=6,1,.95=?,#####################################
@SRR037945.20168943_1_16629_47
GCGTTTCCCACCAACTCTGGGGGCAGAGACCTTCACAGGCTTCCCCATCTTTTTTTTTGGTGCTGCCTTTTTGGGG
+
BACA@@BCB<C<(2>BB>0;A@:A1@<<<?A@:;)=+24?9;0+7''+26##########################
@SRR037945.20199321_0_16629_404
CACTGGTGCATCTCTTGCTGATGTAATGGCCAAGAGGAATCAGAAACCAGAGGTTAGGAAAGCCCAGCGAGAGCCG
+
B3@B@@>ABBBBABBB@BB6::':<<9=4B@0+259::97:93/95:>/33538######################
@SRR037945.20211767_0_16629_413
ATCTCTTGCTGATATAATGGCCAAGAGGAATCAGAAACCAGAGGTTAGGAAAGCCCAGCGAGAAGATCGGAAGAGC
+
BCBABA@@BA@@AAA<@B@@AA/>87:??@=?><6A@??24299>;;/9;?9########################
@SRR037945.20212743_0_16629_386
CAAATTCCAACGAGCCATCACTGGTGCATCTCTTGCTGATATAATGGCCAAGAGGAATCAGAAACCAGAGGTTAGG
+
BBBBBABBBAB;@?AB@<BA@>974<A<:@?@@9/:71/578:9424;:7232336;22.*0;#############
@SRR037945.20221771_0_16629_456
GTTAGGAAAGCCCAGCGAGAGCAGGCTATCAGGGCTGCCAAGGAAGCAAAAAAGGCTAAGCAGGCATCAAAGAAGA
+
=<<:0:C;/8<ABBAA:@>5@@6@8B:@@@95=@@84@<9<4?=86:2:@;>926:517#################
@SRR037945.20222949_1_16629_287
TTTGACTGCACGGCGGGTTCTTTTCTTTTGAATTTCTTCCGACTTCCCTTTCTTTTTTTTCCTTCTTTATAGGACA
+
BAAA=BB@B@B@?B>;:6@@ABAB,:A@>),18B@:@B2=,)38'4@>2==)7:7;'9A#################
@SRR037945.20226655_0_16629_367
AAAGAACCCGCCGTGCAGTCAAATTCCAACGAGCCATCACTGGTGCATCTCTTTCTGATATAATGGCCAAGAGGAA
+
B>>><=B@@>B@@:@@;>9?<9@@@@<:?8653=>;;999>669899699964'5233365563/775(2(-8838
@SRR037945.20227975_1_16629_54
CCACCAACTCTGGGGGCAGAGACCTTCACAGGCTTCACAATCTTTTTTTTAGGTGCTGCCTTTTTTGGGGCCTTTG
+
BCBBB@BBBBB@??=@@=;@=@@A@A?<;@???@>4747:=19@A8%4@>)*.644*%/6<@>#############
@SRR037945.20231916_0_16629_211
GGCGTCGCTACGCCAGGAGCGACGGGAAGGTTTTTCCCATTCTTAATGCAAAATTTGAGTCAGCCTTCCTTTTCCA
+
BBCC,B,@>>AC@B>CA4,4>CCC<7A8?<BACC<5:1';@8<=,C,61*<A=#######################
@SRR037945.20279059_1_16629_97
TTTGTTTAGGTGCTGCCTTTGTGGGGGCCTTGGCAGCAGCCATTTCTTTCTTCTTTTATTCCTTCTTTTCCTTTTT
+
ABB@?BB@9965?<3@@AB>5566:556?::4;###########################################
@SRR037945.20295871_1_16629_287
TTTGACTGCACGGCGGGTTCTTTTCTTTTTAATTTCTTCCCACTGCCCTTTTTTTTTTTTCCTTCTTTTGAGGACA
+
@BB@ABBAB>B?8A99;?=*<ABA+ABB;'.+9BB*<A37%%3/%/==8@>(;;######################
@SRR037945.20306801_0_16629_413
ATCTCTTGCTGATATAATGGCCAAGAGGAATCAGAAACCAGAGGTTAGGAAAACCCAGCGAGAGCAGGCTATCAGG
+
ABAABAB@A;=3>@>BBB;@BB=>;97(<A>>@9<>>><57;>5>92#############################
@SRR037945.20316056_0_16629_178
GTTTCAGCGGGTACAAGATCTACCCGGTACACGGGCTGCGCTAACCCAGTACCTACGGTAAGTTTTTCCAATTTTT
+
<?BBCC,C6+1<B:BB<>6@9;=A>###################################################
@SRR037945.20326653_1_16629_306
CTTTTCTTTTGAATTTCTTCCGACTGCCCTTTCTTTTGTTTCCTTCTTTAAAGGACATTCCATTTTTTTTTCCCAG
+
BBB@CCB@B<3A@@BBB@BBC<>A94?BBAB<*?<%8%<C>###################################
@SRR037945.20335200_1_16629_316
GAATTTCTTCCGACTGCCCTTTCTTGTGTTTCCTTCTGTAGAGGACAGTCCAGTTTTTTTTCCTAGGATTTCTTTT
+
BBCACBCCCCB5/@=1>AB@BB<B@):/<BB@@@A=;/<34<178=8-5=##########################
@SRR037945.20345059_1_16629_46
AGCGTTTCCCACCAACTCTGGGGGCAGAGACCTTCACAGGCTTCCCAATCTTTTTTTTATGTTCTTCCTTTTTTGG
+
B@CB@BABCBBBB==@:B@:>>?>A7564<>A=?<1:<3:>###################################
@SRR037945.20361253_0_16629_168
GAGCTGTGCAGTTTCAGCGGGTACAAGATCTACCCGGGACCCGGGCGGCGCTACGCCAGGACCCCCGGGAAGGTTT
+
B7ABBA??@5><BBBBAB?BA><>*:9>9;9(>A>274######################################
@SRR037945.20384362_1_16629_324
TCCGACTGCCCTTTCTTGTGTTTCCTTCTGTAGAGGACAGTCCAGTTTATCTTCCGAGGATTCCTTTTTGAAAGGA
+
ABC?6BCABCABBCBCBA@B@CABBAB@B9A92>@=@=0.0;##################################
@SRR037945.20384669_1_16629_336
TTCTTGTGTTTCCTTCTGTAGAGGACAGTCCAGTTTATCTTCCGAGGATTCCTTTTTGAAAGGAATTCTGACTCAC
+
ABAB?A?<<AA@BAB@=:<<;=9;<>303<:*03@#########################################
@SRR037945.20400752_0_16629_308
CTGGACTGTCCTCTACAGAAGGAAACACAAGAAAGGGCAGTCGGAAGAAATTCAAAAGAAAAGAACCCCCCCTGCA
+
B<:<@B?<8BBAB45@;9:2.34<3=##################################################
@SRR037945.20419669_1_16629_55
CGCCAACTCTGGGGGCAGAGACCTTCACAGGCTTCACAATCTTTTTTTTTAGTGCTGCCTTTTTGGGGGCCCTTGC
+
BAB@(/BA<B;2=2?>9;787A@@>=1<2:3?;?6,9/(1/>>@@/;@############################
@SRR037945.20432142_1_16629_403
CTGACTCACATTTTGCATTAAGAAACTGGAAAACCTTCCCGTCGGTCCTGGCGTAGCGCCGCCCCTTTCCCCGGTA
+
BBB=C>=1>)>BBAAA6=A?:>886@B=;7850?BA=BB?3###################################
@SRR037945.20441091_1_16629_325
CCGACTGCCCTTTCTTGTGTTTCCTTCTGTAGAGGACAGTCCAGTTTATCTGCCGAGGATTCCTTTTTGAAAGGAA
+
BCAAAB@BBB?BBABB>AA@BBBBBB>)-;97<79@=:38?:-75@##############################
@SRR037945.20461883_1_16629_120
GGGGCCTTGGCAGCAGCCATTGCTGTCTTCTTTGATTCCTTCTTAGCCTTTTTTTCTTCCTTTTCAGCCCTGATTA
+
BB=ABBAAABB@6@:7:@A5?.68'3@?@2AA=:6;(4B4'7:=0..<4@B@A#######################
@SRR037945.20465286_0_16629_501
GCAAAAAAGGCTAAGCAGGCATCAAAGAAGACAGCAATGGCTGCTGCCCAAGCCCCCCCAAAGGCAGCACCCCAAA
+
A;2295;?;?=ABA;55<?@@=88<><>@==@777>@#######################################
@SRR037945.20474251_1_16629_318
ATTTCTTCCGACTGCCCTTTCTTGTGTTTCCTTCTGTAGAGGACAGTCCAGTTTATTTTCCGAGGATTCCTTTTTT
+
@BBACABBB=ABB8BA@@BA?CBA?A@AA?@@@==-:6+:=8><9-78>375@A######################
@SRR037945.20481827_1_16629_59
AACTCTGGGGGCAGAGACCTTCACAGGCTTCACAATCTTTTTTTTAGGAGATCGGAAGAGCGGTTTAGCAGGGATT
+
=;?BCBBBAA@CBABBBBCBBBBB@;>AA?/:>;;859AA>5##################################
@SRR037945.20483049_1_16629_506
CTCGACCTTCATGGTGATAGATGTCGGCCTTCCCGGGTAAAAATCTACCCGGGACACGGGCGGCCCTACCCCAGGG
+
AB9B,AABA;+;0/,8;BA=3B?,?;=#################################################
@SRR037945.20483502_1_16629_125
CTTGGCAGCAGCCATTTCTTTCTTCTTTTATGCCTTCTTTTCCTTTTTTTCTTCCTTTGCAGCCCTTATTTCCTTT
+
BBCA?AC@<225>:AB+2@1A9>@*ABB3&:'7@@?)<=',9<ABAAA@14;<#######################
@SRR037945.20497192_0_16629_137
CGGCAGGCCGACATCTATCACCATTAAGGTCGAGCTTTGCAGTTTCAGCGGGTACAAAATCTACCCCGGACCCGGG
+
@25CC9>B@.=A=?;9=>:>=?######################################################
@SRR037945.20540048_1_16629_403
CTGACTCACATTTTGCATTAAGAAACTGGAAAACCTTCCCGTCGGTCCTGGCGTAGCGCCCCCCGTGTCCCCGGGA
+
BCBBCBC?A3;BBC?A8<ACB>B?ABA>?BA=9ABA@BBA12?4:7?#############################
@SRR037945.20547983_1_16629_343
GTTTCCTTCTGTAGAGGACAGTCCCGTTTATCTGCCGCGGATTCCTTTTGGAAAGGAATGCTGACTCCCCTTTTTC
+
BBCBCCBAB@B=79=>?8@/54B?'7=A905;-%=?''31)19@A###############################
@SRR037945.20555538_0_16629_144
CCGACATCTATCACCATGAAGGTCGAGCTGTGCAGTTTCAGCGGGTACACGATCTACCCGGGACACCGGCGGCGCT
+
AB=5B9@B@BBBBAA=A9@?>=9A9;1<A/3;4843=?=53;9#################################
@SRR037945.20557855_0_16629_375
CGCCGTGCAGTCAAATTCCAACGAGCCATCACTGGTGCATCTCTTGCTGATATAATGGCCAAGAGGAATCAGAAAC
+
BBCCC@<BBBACB>;ACCB@>C@@;BB9:C6A@:==@=/<@>AA>2@>408+3+067###################
@SRR037945.20563723_0_16629_144
CCGACATCTATCACCATGAAGGTCGAGCTGTGCAGTTTCAGCGGGTACAAGATCTACCCGGGACACGGGCGGCGCT
+
BB>4B==@?><B9BB9@;AA<=3>9?9?@>46A94=?89,2###################################
@SRR037945.20567819_1_16629_297
CGGCGGGTTCTTTTCTTTTGAATTTCTTCCGACTTCCCTTTCTTTTGTTTCCTTCTTTAGAGGACCATCCCGTTTT
+
BB@ABBA<A?4BB@@8BA>'054BA*=BA?))7.'8@B*:<88:68529@##########################
@SRR037945.20594108_1_16629_50
TTTCCCACCAACTCTGGGGGCAGAGACCTTCACAGGCTTCACAATCTTTTTTTTAGGTGCTTCCTTTTTTGGGGCC
+
ACBBBBBBB<;AAAB>::<<@::=47>@@@:6=133<<<'(4'.5###############################
@SRR037945.20596488_1_16629_46
TGCGTTTCCCACCAACTCTGGGGGCAGCGACCTTCACAGGCTTCACAATTTTTTTCTTTAGAGCCACCTTTATCGG
+
037*7:CCB?9A################################################################
@SRR037945.20603752_1_16629_287
TTTGACTGCACGGCGGGTTCTTTTCTTTTGAATTTCTTCCGACTGCCCTTTCTTTTTTTTCCTTCTTTATAGGACA
+
@BB??B?9B??A0B(?@=96@?@>,>BB>27=<@@49=*9--30%.?>>@9*7<18-###################
@SRR037945.20610127_0_16629_144
CCGACATCTATCACCATGAAGGTCGAGCTGTGCAGTTTCAGCGGGTACAAGATCTACCCGGGACACGGGCGGCGCT
+
@B<AAA?B@@B<B>?@B?A=563>56>;</58?97;?>=511:9,19/4:&4,5',1==#################
@SRR037945.20611399_1_16629_404
TGACTCACATTTTGCATTAAGAAACTGGAAAACCTTCCCGTCGGTCCTGGCGTAGCGCCGCCCGTTTCCCGGGTTG
+
AB@B@CBB3=BABABBB?A>?>BA=B7??AABABAAAB?-6???5177//##########################
@SRR037945.20627653_0_16629_271
CAGCATTCCTTTCCAAAAGGAATCCTCGGCAGATAAACTGGACTGTCCAGATCGGAAGAGCGGTTCAGCAGGAATG
+
BCABAAABBABBBBCCA:4<BBABBAA:<?;6;9B@<@7/94##################################
@SRR037945.20645993_1_16629_507
TCGACCTTCATGGTGATAGATGTCGGCCTGCCGGGGTAAAGATGGCGAAGAGAAAGAAAGAGGAGGCGGCCAGAAA
+
AB@@@ABBAAA?6?@@>3%8;,/63=@;8,:@?3>/4<<3/67+2./240/648######################
@SRR037945.20659296_1_16629_55
CACCAACTCTGGGGGCAGAGACCTTCACAGGCTTCACAATCTTTTTTTTAGGTGCTTCCTTTTTTGGGGCCCTTGC
+
BBABBBBBB<;::72@A>@:>ABA@A<A;::A@?4'8)4559@A################################
@SRR037945.20659429_1_16629_76
CCTTCACAGGCTTCACAATCTTTTTTTTAGGTGCTTCCTTTTTGGGGGCCTTTGCAGCAGCCCTTTCTTTTTTTTT
+
BBCBBABB@:BAB@A>?@B4ABCA1BA@)4)>(68(2A:BC8=--;##############################
@SRR037945.20679968_0_16629_171
CTGTGCAGTTTCAGCGGGTACAAGATCTACCCGGGACACGGGCGGCGCTACGCCAGGACCGACGGGAAGGTTTTTC
+
ABBAABB<@BBABAA=<A9B=9A9=@;9:=AA9<==9>######################################
@SRR037945.20686996_1_16629_333
CCTTTCTTGTGTTTCCTTCTGTAGAGGACAGTCCAGTTTATCTTCCGAGGATTCCTTTTTGAAAGGAATTCTTACT
+
BBCB@BA@<@?=BBBBA@@=?A<-==9@A@04@A018A=2:(4+47)/),/6<488####################
@SRR037945.20704408_0_16629_374
CCGCCGTGCAGTCAAATTCCAACGAGCCATCACTGGTGCATCTCTTGCTGATATAATTGCCAAGAGGAATCAGAAA
+
BC<BC@BBCB@BBCBCABABBB:4;)@@@?ABA?)17??@A@<6B>/;90:;6;6@7,)5<33%.5/3;7/4&.:8
@SRR037945.20710876_1_16629_387
CTTTTGGAAAGTAATCCTGACTCACATTTTTCATTAATAAACTGGAAAACCTTCCCTTCTGTCCTTTCTTATCGCC
+
BBBB=20BCA3'>CBBC<'>BBBBBAABA<%=BBAB<';BBA='/:BBB???A#######################
@SRR037945.20714086_0_16629_397
GAGCCATCACTGGTGCATCTCTTGCTGATATAATGGCCAAGAGGAATCAGAAACCAGAGGTTCGGAAAGCCCACCG
+
ACACC6@@+@BB@ACB;?CAC?>=BB>7?>>9BB=AAA<?418679,=45=:########################
@SRR037945.20715436_0_16629_137
CGGCAGGCCGACATCTATCACCATGAAGGTCGAGCTGTGCAGTTTCAGCGGGGACCAGATCCCCCCCGGCCCCCGG
+
A;@B@*,:A'1618@=>953><,6311#################################################
@SRR037945.20716897_0_16629_413
ATCTCTTGCTGATATAATGGCCAAGAGGAATCAGAAACCAGAGGTTAGGAAAGCCCAGCGAGAAGATCGGAAGAGC
+
BBBBBCBABB@ABBAB@B>AAB@@@?@>>?6>9:3?@;:-4=>?978765?#########################
@SRR037945.20724041_1_16629_50
TTTCCCACCAACTCTGGGGGCAGAGACCTTCACAGGCTTCACCATCTTTTTTTTAAGTGCTTCCTTTTTTGGGGCC
+
@BCCCC<CC/;CBB?BBABBCA<<B@CCABB.@<;BBBC2*=-*8==BB?(>B<'%52'00%4?6BB@########
@SRR037945.20751169_0_16629_73
ATTCTCTCCCTCTGCCCTATAAGGTTCTCCCATGATTCTTTCTTTCTCTTCGCCATCTTTACCCCGGCAGGCCGAC
+
>ABBABBCBCAB@ABBB?<??><28@@=BB@5=58<@<>AA<AA?77@>=6%9=3269@#################
@SRR037945.20751835_1_16629_325
CCGACTGCCCTTTCTTGTGTTTCCTTCTGTAGAGGACAGTCCCGTTTATCTTCCCAGGATTCCTTTTTTAAAGGAA
+
BB@8AB?BBB@BBBBB:<>@@@AB=>@8-782-3##########################################
@SRR037945.20756687_0_16629_437
GAGGAATCAGAAACCAGAGGTTAGGAAAGCCCAGCGAGAGCAGGCTATCAGGGCTGCCCAGGAAGCAAAAAAGGCT
+
B9C<3*=CB?9A5BA+@?BB?B=<<A8<%=BA04@588=#####################################
@SRR037945.20763684_1_16629_47
GCGTTTCCCACCAACTCTGGGGGCAGAGACCTTCACAGGCTTCCCAATCTTTTTTTTAGGTTCTGCCTTTTTGGGG
+
BCB?B@CCB4BB95A?C==@BB@@0<B;=BC@A@6<'8>@>>70>(/(22:?<#######################
@SRR037945.20780076_0_16629_368
AAGAACCCGCCGTGCAGTCAAATTCCAACGAGCCATCACTGGTGCATCCCTTGCTGATATAATGGCCAAGAGGAAT
+
B:?@BBBB@ABA?;??<<A8>89?@B@==6<6<>7;<7:5/0123+4<;=##########################
@SRR037945.20794154_1_16629_318
ATTTCTTCCGACTGCCCTTTCTTGTGTTTCCTTCTGTAGAGGACAGTCCCGTTTTTTTTCCCAGGATTCCTTTTTG
+
ABABC?ACCA6AC@CBBBB?BAB+A@@BABBBB@B8><7+284=-.7@############################
@SRR037945.20804567_1_16629_462
CGCCCGTGTCCCGGGTAGATCNTGTACCCGCTGAAACTGCACAGCTCGACCTTCATGGTGATAGATTTCGGCAGAT
+
B=BBA?>6:BBB>67179;76%8-25=A<###############################################
@SRR037945.20825133_1_16629_55
CACCAACTCTGGGGGCAGAGACCTTCACAGGCTTCACAATCTTTTGTTTAGGTGCTGCCTTTTTGGGGGCCTTTGC
+
A9AC@,@BBBA@?@@B9??;ABBAB;8?164AA?0'595257??9+7B:+2.1/1.*.49@###############
@SRR037945.20826277_1_16629_95
CTTTTGTTTAGGTGCTGCCTTTGTGGGGGCCTTGGCAGCAGCCATTTCTTTCTTTTTTTTTTCCTTCTTTTCCTTT
+
BCBB?;=BBCB*B?B:7ACBBB;B@7'<=ABA;((??9:1)6?798%33(9);@*=####################
@SRR037945.20829772_0_16629_420
GCTGATATAATGGCCAAGAGGAATCAGAAACCAGAGGTTAGGAAAGCCCAGCGAGAGCAGGCTATCAGGGCTGCCC
+
BCA>?BA;?=@A?B@B>C*@@>B@BB@BB6BABBB@B@AB;148B6B@A26;<0:<8,##################
@SRR037945.20836864_1_16629_149
CTTTGATGCCTGCTTAGCCTTTTTTGCTCCCTTGGCAGCCCTGATATCCTTCTCTCGCTTGGCTTTCCTAACCTCT
+
BBAB><;3>BA@@AAB@BBABBB@=,8@BBA@:2<A8-=A@-/2################################
@SRR037945.20837026_1_16629_323
TTCCGACTGCCCTTTCTTGTGTTTCCTTCTGTAGAGGACAGTCCAGTTTATCTTCCGAGGATTCCTTTTTGAAAGG
+
@BAB71;B<BBABA@@A@?8/9B@@>@@?:##############################################
@SRR037945.20845950_0_16629_216
CGCTACGCCAGGACCGACGGGAAGGTTTTCCAGTTTCTTAATGCAAAATTTGAGTCAGCATTCCTTTCCAAAAGGA
+
BBBBCCABBBB@BBA9?@>>5>A@B@ABB@=5;>B@6@?697-8=?A;9'8-7'53954/4<037@<#########
@SRR037945.20848958_1_16629_291
ACTGCACGGCGGGTTCTTTTCTTTTTAATTTCTTCCGCCTGCCCTTTCTTTTTTTTCCTTTTTTAGAGGACATTCC
+
BBBAB;B;0>ABA;@::BAB::BA>(44>A?+??*;)%.2'2=95@##############################
@SRR037945.20850024_0_16629_259
CAAAATGTGAGTCAGCATTCCTTTCCAAAAGGAATCCTCGGCAGATAAACTGGACTGTCCTCTACAGAAGGAAACA
+
BBCB?BBBAB>AAA<?@=A@@BA@B@ABBA@A@A<@?@?99;42324><4##########################
@SRR037945.20852899_0_16629_230
CGACGGGAAGGTTTTCCAGTTTCTTAATGCAAAATGTGAGTCAGCATTCCTTTCCAAAAGGAATCCTCGGCAGATA
+
BABCBBA9@@@@CBABBBB@BA@AA@A@??9>B<=;50<8:=>6:'3@:>=@=59-::##################
@SRR037945.20860385_1_16629_149
CTTTGATGCCTGCTTAGCCTTTTTTGCTTCCTTGGCAGCCCTGATAGCCTGCTCTCTCTTGGCTTTCCTTACCTCT
+
BCBC;BCCABC@AB?B?A@BBBBB;'<BBB@BA=(>@=>@@@-35/76@>3;<27#####################
@SRR037945.20869636_0_16629_419
TGCTGATATAATGTCCAAGAGGAATCAGAAACCAGAGGTTAGGAAAGCCCAGCGAGAGCAGGCTATTATTGCTTCC
+
BB@>BBAA:>B=''6><((='6;:><7<47=?8+0.:??>4-4297##############################
@SRR037945.20874450_0_16629_410
TGCATCTCTTGCTCCTATAATGGCCAAGAGGAATCAGAAACCAGAGGTTAGGAAAGCCCACCGAGAGCAGGCTAAC
+
0));16,*@=)@/--7(@/79;6?<###################################################
@SRR037945.20874792_0_16629_113
TCTTTCTCTTCGCCATCTTTACCCCGGCAGGCCGACATCTATCACCATTAAGGTCGAGCTTTGCATTTTCATCTGG
+
BBBAABBBAA=+==;;=AAA@@A@####################################################
@SRR037945.20877714_1_16629_66
GGGGCAGAGACCTTCACAGGCTTCACAATCTTTTTTTTAGGTGCTGCCTTTTTTGGGGCCTTTGCAGCAGCCCTTT
+
BCA@C@B=?BBCABC@@@96@BB9199BA>ABB=)=B>.+2;/51&3<=###########################
@SRR037945.20894529_1_16629_161
CTTAGCCTTTTTTGCTTCCTTTGCATCCCTTATAGCCTTCTCTCGCTGGCCTTTCCTAACCTCTTTTTTCTTATTC
+
BB=;@CBBB@BB?7=AABBA8%%98+3AB-%566##########################################
@SRR037945.20897329_0_16629_144
CCTACATCTATCACCATGAATGTCGAGCTTTGCAGTTTCAGCTTTTACAAGATCTACCCCGGACACGGGCGGCTCT
+
BC4?>B@BBBC?@<AA;-<9########################################################
@SRR037945.20908732_0_16629_144
CCGACATCTATCACCATGAAGGTCGAGCTGTGCAGTTTCAGCGGGTACAAGATCTACCCCGGACACGGGCGGCGCT
+
BA12>:AA<7<A=A>1=195174A.11><071;734=#######################################
@SRR037945.20912103_1_16629_413
TTTTGCATTAAGAAACTGGAAAACCTTCCCGTCGGTCCTGGCGTAGCGCCGCCCCTGTCCCCGGTAGATCTTGTAC
+
@BCBBCBB>=A???@BAB@;BCBBCAABB>+6@/:4########################################
@SRR037945.20917107_1_16629_288
TTGACTGCACGGCGGGTTCTTTTCTTTTTAATTTCTTCCGACTTCCCTTTCTTTTTTTTTCTTCTTTTTAGGACAA
+
=B?CC=>BBC?@AB@@?A=ACBC,?BBA-7??BB1@B3;'.92%5AA4@?2:B.<(<A##################
@SRR037945.20919141_0_16629_516
CAGGCATCAAAGAAGACAGCAATGGCTGCTGCCACGGCCCCCCCAAAAGCAGCCCCTCCACAAAAAATTTTGAACC
+
BBA@B;AB2(2?A>>:?(7B38===A=<@6/<<,%,43######################################
@SRR037945.20930306_0_16629_271
CAGCATTCCTTTCCAAAAGGAATCCTCGGCAGATAAACTGGACTGTCCTCTACCGAAGGAAACCCAAGAAAGGGCA
+
A<=B6?CCCAB@CC@B.3?=9?BBAABA?A)93;78-=73339958=@;=##########################
@SRR037945.20948972_0_16629_202
CGGGACACGGGCGGCGCTACGCCAGGACCGACGGGAAGGTTTTCCAGTTTCTTAATGCAAAATGTGAGTCCGCATT
+
B@?:1A?B>==A===6A59?4>?)040;?26=:=6924518>==>###############################
@SRR037945.20954054_1_16629_356
GAGGACAGTCCAGTTTATCTGCCGAGGATTCCCTTTGNAAAGGAATTCTGACTCACCTTTTTCCTTAAGAAAATGG
+
3:@CCC7,BCA*=AB?7?8BAB=A?A>=:96AC@@@'%(+9>:<874?;/)@+;)>*3<A6%<'1<4#########
@SRR037945.20986680_0_16629_202
CGGGCCACGGGCGGCGCTACGCCAGGACCGACGGGGAGGTTTTCCAGTTTCTTTATGCACAATTTGATTCACCCTT
+
BCA>>CBB+02B4(*>>B##########################################################
@SRR037945.20994460_1_16629_317
AATTTCTTCCGACTGCCCTTTCTTGTGTTTCCTTCTGTAGTGGACAGTCCAGTTTATCTTCCGAGGATTTCTTTTT
+
?ACBCBBBCCA@BA=BACCABA@C4A==AB>?A??B0@69/24/83.7;8'-1@>#####################
@SRR037945.21004458_0_16629_166
TCGAGCTGTGCAGTTTCAGCGGGTACAAGATCTACCCGGGACACGGGCGGCGCTACCCCAGGACCGACGGGAAGGT
+
A@?0=A@?56B6>3?@@99?;;543=;90/3;,)=?=/84442:47##############################
@SRR037945.21013567_1_16629_287
TTTGACTGCACGGCGGGTTCTTTTCTTTTGAATTTCTTCCCACTGCCCTTTCTTGTGTTTCCTTTTTTTGAGGACC
+
B6C:BBB?A=@@BAA>98>(=ABB8=@B@)8<:@@:8>;9%,70+0?@4@@6:8'2,9##################
@SRR037945.21024973_1_16629_348
CTTCTGTAGAGGACAGTCCAGTTTATCTGCCGAGGATTCCTTTTGGAAAGGAATGCTGACTCACCTTTTTCATTAA
+
BCBBCBB7;9A@AAB@@BB78AB?1;3>3<@>0:?56@>@=@@;048@############################
@SRR037945.21028363_0_16629_144
CCGACATCTATCACCATGAAGGTCGAGCTGTGCAGTTTCAGCGGGTACAAGATCTACCCGGGACCCGGGCGGCGCC
+
@9<B<BBA?<B@@AAAB@B@??<A4;;??);3?29AA>5132?;5394=>##########################
@SRR037945.21051967_0_16629_374
CCGCCGTGCAGTCAAATTCCAACGAGCCATCACTGGTGCATCTCTTGCTGATATAATGGCCAAGAGGAATCAGAAA
+
BB@CCB??A6=?BBB??BABBB?:=8@>7?@3@?9'8'</=@@=A<'64-0:?7439/##################
@SRR037945.21064104_1_16629_287
TTTGACTGCACGGCGGGTTCTTTTCTTTTTAATTTCTTCCGACTTCCCTTTTTTTTTTTTCCTTTTTTTTATGACA
+
BBBA?BB?BB@9@6.337??@BBB)?@A80:??AA+@@45%/::)2:?==8(5=17(7##################
@SRR037945.21074698_1_16629_58
CAACTCTGGGGGCAGAGACCTTCACATTCTTCACAATCTTTTTTTTATTTGCTTCCTTTTTTGTGGCCTTTTCAGC
+
BCABBCC6?>:8AA6?.?@AB==5>>''>BA4-9?570@@A@9?@<&%&40;4.7>6??;################
@SRR037945.21080380_0_16629_146
GACATCTATCACCATGAAGTTCGAGCTTTGCAGTTTCAGCGGGTACAAGATCTACCCCGGACACGGGCGGGGCTAC
+
BABB@CBCBCCBBB?=BC7&7>0?9=A)A7=>4:CBA=1;=>::A6<<############################
@SRR037945.21080748_1_16629_401
TGCTGACTCACATTTTGCATTAAGAAACTGGAAAACCTTCCCTTCGGTCCTGGCGTATCGCCCCCCCTTTCCCCGT
+
?5BC>B@BB>@BABAA0A@BAB>9AA<(>4'>BBB@@BA=####################################
@SRR037945.21085701_1_16629_146
CTTCTTTGATGCCTGCTTAGCCTTTTTTGCTTCCTTGGCAGCCCTGATAGCCTGCTCTCGCTGGGCTTTCCTTACC
+
BBBB?BBA<>ACCABBB?5=B@BBBAAB@@@AAA@@=8<'1=##################################
@SRR037945.21103252_1_16629_47
GCGTTTCCCACCAACTCTGGGTGCAGAGACCTTCACAGCCTTCCCATTCTTTTTTTTAGGTTCTGCCTTTTTGTGG
+
BAC@CBCC@);A8)7<686??<3=79?=4;>>=93=98'7BA4+<%%0+<@#########################
@SRR037945.21103810_0_16629_367
AAAGAACCCGCCGTGCAGTCAAATTCCAACGAGCCATCACTGGTGCATCTCTTTCTGATATAATGGCCAAGAGGAA
+
@@CBB@BBC?BC<@>?3:?B@4>??BBBB@/::AB;8=)95-9819/2<###########################
@SRR037945.21107654_0_16629_148
CATCTATCACCATGAAGGTCGAGCTGTGCAGTTTCAGCGGGTACAAGATCTACCCGGGACACCGGCGGCGCTCCCC
+
B==BA?@BBAAA@;?=4;;A249A=;54;53:;3##########################################
@SRR037945.21115849_0_16629_258
GCAAAATGTGAGTCAGCATTCCTTTCCAAAAGGAATCCTCGGCAGATAACCTGGACTGTCCCGATCGGAAGAGCGG
+
BB982ACA2?9>@CA?A1=ABB??ABB6556::-67A@:#####################################
@SRR037945.21132359_1_16629_322
CTTCCGACTGCCCTTTCTTGTGTTTCCTTCTGTAGAGGACAGTCCAGTTTATCTTCCGAGGATTCCTTTTTGAAAG
+
BBBBA8?BA?;BAA@@?@B?;7=B@@A@@8@)=-(5558;7837;###############################
@SRR037945.21137364_1_16629_282
TGGAATTTGACTGCACGGCGGGTTCTTTTCTTTTTAATTTCTTCCGACTTCCCTTTCTTTTGTTTCCTTCTTTAGA
+
@B>7=AB@;3;@<A7A?@A@>@>A9?AB?)=BB;'256@=+7=:<'-20%.=>6>=)::+################
@SRR037945.21141501_1_16629_84
GGCTTCACAATCTTTTGTTTAGGTGCTGCCTTTGTGGGGGCCTTGGCAGCAGCCATTGCTTTCTTTTTTTATTCCC
+
@<CC?B<A@8@CBBCA<AB??=7A@C=:CC<B@?=6>AAABC6A??>;;=(-7?'.<'63'908=*2?########
@SRR037945.21149074_0_16629_201
CCGGGACACGGGCGGCGCTACGCCAGGACCGACGGGAAGGTTTTCCAGTTTCTTAATTCAAAATGTGAGTCAGCAT
+
BB?<6)=6@:;6A29<)9:-<4@=-125;=-&7193-*/53:##################################
@SRR037945.21156010_0_16629_265
GTGAGTCAGCATTCCTTTCCAAAAGGAATCCTCGGCAGATAAACTGGACTGTCCTCTACAGAAGGAAACACAAGAA
+
B@B>:ACCBACB@BBBA@A>2BC??@BB=BB@BA@>84:7B>B=7+286###########################
@SRR037945.21157487_1_16629_56
ACCAACTCTGGGGGCAGAGACCTTCACAGGCTTCACAATCTTTTTTTTAGGTGCTGCCTTTTTGGGGGCCTTTGCA
+
@BC>@BBBBBA<;@AA?A:<@A<A><=;4:A??74>79811###################################
@SRR037945.21181557_1_16629_334
CTTTCTAGTGTTTCCTTCTGTAGAGGACAGTCCCGTTTATCTGCCGAGGATTCCTTTTTGAAAGGAATGCTGACTC
+
BBBB@?B@;A?BABBAAB>6>98:87:A;:7A;'.3@@<:0489:-'3;-2>7>3=?:##################
@SRR037945.21185499_1_16629_100
GTTTAGGTGCTGCCTTTGTGGGGGCCTTGGCAGCAGCCATTTCTTTCTTCTTTTATGCCTGCTTAGCCTTTTTTTC
+
A@CBB@A>ACABBCCCBB<A@>>@@B/>=>@17@54=@158###################################
@SRR037945.21209087_0_16629_375
CGCCGTGCAGTCAAATTCCAACGAGCCATCACTGGTGCATCTCTTGCTGATATAATGGCCAAGAGGAATCAGAAAC
+
B@BBB9@B:6<BA>9?ABBBB>473??09<-:77331?:;@99=;-750/5-52######################
@SRR037945.21209224_1_16629_50
TTTCCCACCAACTCTGGGGGCAGAGACCTTCACAGGCTTCACAATCTTTTTTTTATGTGCTTCCTTTTTGTGGGCC
+
ABBBBB@A??A@A@A>@?@>@>=>9@>A@B>@>=87;@@155>>;6?@B@##########################
@SRR037945.21217868_0_16629_465
GCCCAGCGAGAGCAGGCTATCAGGGCTGCCAAGGAAGCAAAAAAGGCTAAGCAGGCATCAAAAAAAACAACAATTG
+
BCCCCBBABABAAC9;AACA==%0%?:%8=><4::@97?@BBB<,606;9-#########################
@SRR037945.21220377_1_16629_50
TTTCCCACCAACTCTGGGGGCAGAGACCTTCACAGGCTTCACAATCTTTTTTTTAGGTGCTTCCTTTTTTGGGGCC
+
BBABBBBABAA?B?@4?;88=;518=>=<==<==846@@/182626;@@@67>;6476(.4(.52@>#########
@SRR037945.21221247_1_16629_50
TTTCCCACCAACTCTGGGGGCAGAGACCTTCACAGGCTTCACAATCTTTTTTTTAGGTTCTTCCTTTTTTGGGGCC
+
BBABBBBBA<>AA@?:=395=;5>8<<@B@=9::92<=?&%3/46.8@@>##########################
@SRR037945.21244958_0_16629_144
CCGACATCTATCACCATGAAGGTCGAGCTGTGCAGTTTCAGCGGGTACAAGATCTACCCGGGACACGGGCGGCGCT
+
BB=AABBA@A@AAA=75%898,6=19395%2.:6##########################################
@SRR037945.21255775_1_16629_196
CCTGCTCTCGCTGGGCTTTCCTAACCTCTGGTTTCTGATTCCTCTTGGCCATTATATCATCAAGAGATTCACCAGT
+
BBBBBBBAB<A@;64@@B7@@ABB@@>98)*>A@6=:7<B???9>###############################
@SRR037945.21262587_1_16629_103
TAGGTGCTGCCTTTTTGGGGGCCTTGGCAACACCCATTTCTTTCTTCTTTTATTCCTTCCTACCCCTTTTTTTTTT
+
AB*;@@@-4@B@A<(9############################################################
@SRR037945.21273879_1_16629_297
CGGCGGGTTCTTTTCTTTTTAATTTCTTCCGACTGCCCTTTCTTTTTTTTCCTTCTTTAGAGGGCCATCCCCTTTT
+
BBBBBB?;@@ABA@>BBB@)886BA:4?@>'-;.':?A+@A,>B05##############################
@SRR037945.21281240_0_16629_213
CGGCGCTACGCCAGGACCGACGGGAAGGTTTTCCAGTTTCTTAATTCAAAATGTGAGTCAGCATTCCTTTCCAAAA
+
BB:CBBBB?;BC@?>A@@/>A>@=13<?9@B@><94:@<:@>##################################
@SRR037945.21310958_1_16629_343
GTTTCCTTCTGTAGAGGACAGTCCAGTTTATCTGCCGAGGATTCCTTTTGAAAGGAATGCTTACTCCCATTTTTCA
+
BBC@BCB@BB@@B@BA@@A<<@B?243A=/3;96>9%055-79)88@#############################
@SRR037945.21328442_0_16629_70
GAGATTCTCTCCCTCTGCCCTATAAGGTTCTCCCATGATTCTTTCTTTCTCTTCGCCATCTTTACCCCGGCCGGCC
+
@8A;BBCBC;CCC9AB4ABB?3=AA;,2A@4@BA/74'8?4BBA6AA@?6?9?8'86(399?3':@##########
@SRR037945.21332156_0_16629_115
TTTCTCTTCGCCATCTTTACCCCGGCAGGCCGACATCTATCACCATGAAGGTCGAGCTTTGCAGTTTCAGCGGGTT
+
BBAB?B@=B9AB:@ABBA9ABAA1.<'14A=4,;67=2057/=<1416############################
@SRR037945.21335477_1_16629_56
GCCAACTCTGGGGGCAGAGACCTTCACAGGCTTCACAATCTTTTGTTTAGGTGCTGCCTTTTTGGGGGGCTTGGGA
+
BCCCABBCCCCCBBB>B995CCCBCBB>ABBAA99B+8A?BBC@)?BA6;;,:;9;7>@B>'5A@@##########
@SRR037945.21371739_1_16629_300
CGGGTTCTTTTCTTTTGAATTTCTTCCGACTGCCCTTTCTTGTGTTTCCTTCTGTAGAGGACAGTCCAGTTTTTCT
+
BBB??@CABBBBCBBBBBB@BACBBCB@B=C;BBBBBABBCB?2?BB:?@B?A@;575?>6150.9;'/4@=####
@SRR037945.21371866_1_16629_6
TAAAGATAGAGCTTTATTTCCAACTCTGCTCTACCACACTAGCGTTTCCCACCAACTCTGGGGGCAGAGACCTTCA
+
AACB9'9A@>@?AC@2AA@BB<=@A@@>@;@AA@@<>?@45582:<<>:9'7>9;11/477867############
@SRR037945.21402952_1_16629_80
CACAGGCTTCACAATCTTTTTTTTAGGTGCTGCCTTTTTGGGGGCCTTTGCAGCCGCCCTTTCTTTCTTTTTTTTT
+
BCCB=ABBA7%:==A>@BBA2?BB6,)89@>):A=B?9>5(8##################################
@SRR037945.21412075_1_16629_26
CAACTCTGCTCTACCACACTAGCGTTTCCCACCAACTCTGGGGGCAGAGACCTTCACAGGCTTCCCCATTTTTTTT
+
BCACCCBBCABBCBCAA?B>5?<)5AAAB?89=:/7:@3+0236:))-..9#########################
@SRR037945.21443030_0_16629_144
CCGACATCTATCACCATGAATGTCGAGCTTTGCAGTTTCAGCGGGTACAAAATCTACCCGGGACACCGGCCGCCCT
+
BA(BA@ABA@AABBBB:+?>&&,<676@5+75<;)->9######################################
@SRR037945.21471790_1_16629_334
CTTTCTTGTGTTTCCTTCTGTAGAGGACAGTCCAGTTTATCTTCCGAGGATTCCTTTTTGAAAGGAATGCTGACTC
+
BCBBCCCBBBABBCCBBCABABAA?=<@118@A758@?):;3%79%/.444>8<8@?###################
@SRR037945.21472498_1_16629_270
GTGATGGCTCGTTGGAATTTGACTGCACGGCGGGTTCTTTTTTTTTTAATTTTTTCCCACTTCCCTTTTTTTTTTT
+
B><BB@BCAB4AC@??;=B@(=A8%?0?;?;/?;%7+>BAB+9CB?1*/4A?)7;+8.)3-'4AA*;>)/>63,9A
@SRR037945.21488284_1_16629_343
GTTTCCTTCTGTAGAGGACAGTCCAGTTTATCTGCCGAGGATTCCTTTTGGAAAGGAATGCTGACTNCCCTTTTTC
+
BBBACCBBCBBA<?@B@>@0;;C>(::B:.6<6'>=-88977=8?:?@############################
@SRR037945.21490496_1_16629_52
TCCCACCAACTCTGGGGGCAGAGACCTTCACAGGCTTCCCAATCTTTTTTTTTGGTGCTGCCCTTTTGGGGGCCCT
+
;CC@3ACA@A>BBB?.1=;(67/)AB7@################################################
@SRR037945.21491887_0_16629_287
AAGGAATCCTCGGCCGATAAACTGGACTTTCCTCTACCGAAGGAAACCCCAGAAAGGGCCGGCCGAAAAAATTCCA
+
@;@;.7:>B25(7;&6665#########################################################
@SRR037945.21501292_1_16629_114
TTTGTGGGGGCCTTGGCAGCCGCCATTGCTGTCTTCTTTTATGCCTGCTTTGCCTTTTTTTCTTCCTTTGCCCCCC
+
BBB?@A<@>=BA@<1=@96:'3><'-2(77164<@2########################################
@SRR037945.21511763_1_16629_157
CCTGCTTAGCCTTTTTTGCTTCCTTGGCAGCCCTGATAGCCTGCTCTCGCTGGGCTTTCCTAACCTCTTGTTTCTT
+
BCA@BABBBBBABBA@@.AAABB?=66B@;@AA7323#######################################
@SRR037945.21518699_1_16629_50
TTTCCCACCAACTCTGGGGGCAGAGACCTTCACAGGCTTCACAATCTTTTTTTTTGGTGCTTCCTTTTTGGGGGCC
+
ABACCB3@A06@AB;-:47-;323*.?=@<##############################################
@SRR037945.21522724_0_16629_146
GACATCTATCACCATGAAGGTCGAGCTGTGCAGTTTCAGCGGGTACAAGATCTACCCGGGACCCGGGCGGCGCTCC
+
A=B@?B@@@@+@B??B@;@@=B9=@B?A@@@*==@?>94>AB@7=:(.,4/;0'7#####################
@SRR037945.21545888_1_16629_239
CTTGGCCATTATATCAGCAAGAGATGCACCAGTGATGGCTCCTTGGAATTTTACTTCACCGCGGGGTTTTTTTTTT
+
BA@@?BBA>?:96;:-791:8/3:####################################################
@SRR037945.21553153_1_16629_322
CTTCCGACTGCCCTTTCTTGTGTTTCCTTCTGTAGAGGACAGTCCAGTTTTTCTTCCGAGGATTCCTTTTTTAAAG
+
BBCCB@BCB+AA@BBB@C@@BBBC@?BBC@>9BB;=9/68<'41>+%6@=##########################
@SRR037945.21564129_1_16629_287
TTTGACTGCACGGCGGGTTCTTTTCTTTTGAATTTCTTCCGACTGCCCTTTCTTTTGTTTCCTTCTTTTGAGGACA
+
ABAB*AA=B@B?:?:2;9=4@AAA=@BB?-8<>@@2<>+8'0;1,0:<@?<(7A/5-;A#################
@SRR037945.21567194_0_16629_190
ACAAGATCTACCCGGGACACGGGCGGCGCTACGCCAGGACCGACGGGAAGGTTTTCCCGTTTTTTAATGAAAAATT
+
BBABBBCB=9BBBA=@@B@@?4=A;1?7=A@=:=@<?81=@333<<=,1948=@@#####################
@SRR037945.21568229_0_16629_399
GCCATCACTGGTGCATCTCTTGCTGATATAATGGCCAAGAGGAATCAGAAACCAGAGGTTAGGAAAGCCCAGCGAG
+
BCC>BC@BBB<B?BBACBBCBBB@A9?B<;<@@@B@(69==>@<==>55;>A@57<<?;:4.2:>###########
@SRR037945.21569280_1_16629_343
GTTTCCTTCTGTAGAGGACATCCCAGTTTATCTGCCGAGGATTCCTTTTGGAAAGGAATTCTGACTCACCTTTTTC
+
BB?ABBB=A:2@>117/7A.&+>8-+5@=02B7%:9+%/0-8##################################
@SRR037945.21625329_0_16629_374
CCGCCGTGCAGTCAAATTCCAACGAGCCATCACTGGTGCATCTCTTTCTTATATAATGGCCAAGAGGAATCAGAAA
+
BA:BB@A?@A)9?AB@A@@?B@=6>4<:49>?><-'7'28:=<>################################
@SRR037945.21649751_0_16629_77
TCTCCCTCTCCCCTATAAGGTTCTCCCTTGCTTCTTTCTTTCTCTTCTCCCCCTTTCCCCCGGCCGGCCCCCCACA
+
BB,5B9B41+;BB;<(>/<(9?3<A<>(*3.9B@5@?+?A323=4,:%:@8#########################
@SRR037945.21653509_1_16629_69
GCAGAGACCTTCACAGGCTTCCCAATCTTTTGTTTAGGTGCTGCCTTTGTGGGGGCCTTTGCCGGCGCCCTTGCTT
+
BC??*=BBC>BB<B@BBCBB6(>*1;4>AB=/>B;'-366=/+8@>?#############################
@SRR037945.21664706_1_16629_49
GTTTCCCACCAACTCTGGGGGCAGAGACCTTCACAGGCTTCCCCATCTTTTTTTTTTGTGCTGCCTTTTTTGGGGC
+
BBCACCB?BC:@BAB<95>77B?@@/7@BAA>;=<4*9=@3+7%+.29?###########################
@SRR037945.21689602_1_16629_149
CTTTGATGCCTGCTTAGCCTTTTTTGCTTCCTTGGCAGCCCTTATAGCCTGCTCTCCCTTGGCTTTCCTAACCTCT
+
BBCB?8A@BBBABB=66BBABBBB?6AABBBA;4:@03>AA###################################
@SRR037945.21693515_0_16629_145
CGACATCTATCACCATGAAGGTCGAGCTGTGCAGTTTCAGCGGGTACAAGATCTACCCCGGACACGGGCCGCCCTC
+
B:;BA9A;?6@9@@8669283/=.0.=3*1+;############################################
@SRR037945.21697865_1_16629_26
CAACTCTGCTCTACCACACTAGCGTTTCCCACCAACTCTGGGGGCAGAGACCTTCACAGGCTTCACAATCTTTTTT
+
B@CBBBA@BCBAC@CA@?@A<9A==@AB@A>@A44@3;9-6===;31115;:########################
@SRR037945.21701668_0_16629_419
TGCTGATATAATGGCCAAGAGGAATCAGAAACCAGAGGTTAGGAAAGCCCAGCGAGAGCAGGCTATCAGGGCTCCC
+
ABBAA9@>@=AB??BAA<>><5<=><=9>A??>9997.68:59=?###############################
@SRR037945.21712462_1_16629_338
CTTGTGTTTCCTTCTGTAGAGGACAGTCCAGTTTATCTGCCGAGGATTCCTTTTTGAAAGGAATGCTTACTCCCCT
+
BB@BBABBBCBBACC@=>AA=A>B>9ABA7?>B=8:5:/B>+7<1,9@?A?@B#######################
@SRR037945.21717469_0_16629_202
CGGGACACGGGCGGCGCTACGCCAGGACCGACGGGAAGGTTTTCCAGTTTCTTAATGCAAAATGTTAGTCAGCATT
+
B>>BBC@C@=BBA@AABB>@4A@;5;>B?.>@@B>?<7<;AA?9@6%8B;78########################
@SRR037945.21754349_1_16629_150
TTTGATGCCTGCTTAGCCTTTTTTGCTTCCTTGGCAGCCCTGATATCCTGCTCTCCCTTGGCTTTCCTAACCTCTG
+
ABB@B>6BBAAAA;91?@A?BB@B9A<==@A;86<#########################################
@SRR037945.21783247_0_16629_404
CACTGGTGCATCTCTTGCTGATATAATGGCCAAGAGGAATCAGAAACCAGAGGTTAGGAAAGCCCAGCGATAGCAG
+
BCCCBC6ABBAB@B@B;B?7=@B@:7@=2<B@>;=:3=A>@=7=A==:@?;??89764:#################
@SRR037945.21792672_1_16629_325
CCGACTGCCCTTTCTTGTGTTTCCTTCTGTAGAGGACAGTCCAGTTTATCTTCCGAGGATTCCTTTTTGAAAGGAA
+
BB=BCA7BBBBBBAA=+;9@A@@B@AB>(==;=07;=9,5####################################
@SRR037945.21793881_0_16629_144
CCGACATCTATCACCATGAAGGTCGAGCTGTGCAGTTTCAGCGGGTACAAGATCTACCCGGGACACGGGCGGCGCT
+
ABB@BB@B@=@6@@AB?*@=>9==:>59A:>,<7,9@@>5%591449#############################
@SRR037945.21816876_1_16629_49
GTTTCCCACCAACTCTGGGGGCAGAGACCTTCACAGGCTTCACAATCTTTTTTTTTTTTTCTTCCTTTTTTTGGGC
+
BABACCC@CCCCBAB;(3-4-?8(?>BAB@@:>@=008A=/2.4;:0<BB?<@B=')*:-+5-+-7AB########
@SRR037945.21849114_0_16629_185
CGGGTACAAGATCTACCCGGGACACGGGCGGCGCTACGCCAGGACCGACGGGAAGGTTTTCCCGTTTCTTAATTCA
+
BB?<1A@BB<B;?9>BB?9=99=>?3;4?;6=949=########################################
@SRR037945.21859085_0_16629_386
CAAATTCCAACGAGCCATCACTGGTGCTCTCTTTCTTATTTTATTGCCCAAGGGGATCCACAACCCAAGGGTAAGA
+
B@0);BCB:>B;@<BA05?(?@>#####################################################
@SRR037945.21862039_1_16629_343
GTTTCCTTCTGTAGAGGACAGTCCAGTTTATCTGCCGAGGATTCCTTTTTGAAAGGAATTCTTACTCCCATTTTTC
+
BBBBCCBACAB>=;:?<4@4:9C?'+7?=/4?3%==%0+3)+4=A###############################
@SRR037945.21879517_1_16629_96
TTTTGTTTAGGTGCTGCCTTTGTGGGGGCCTTGGCAGCAGCCATTTCTTTCTTCTTTTTTTCCCGCTTTGCCTTTT
+
BBAAA@AB=1?<?B;4BBAA=/5<:638AA4#############################################
@SRR037945.21893358_1_16629_343
GTTTCCTTCTGTAGAGGACAGTCCAGTTTATCTGCCGAGGATTCCTTTTTGAAAGGAATGCTGACTCACATTTTTC
+
BA@BCCBBBB@@B;<7A=B:<=B@>>9C;(6B.'6B5).776:@AB@B############################
@SRR037945.21896752_1_16629_358
GGACAGTCCAGTTTATCTGCCGAGGATTCCTTTTGGAAAGGAATGCTGACTCACATTTTTCATTAAAAGATCGGAA
+
@B?B?=;CB;;@B=29<>->@@@??:=>?<@BBA<+9@?<7;<8.593/.66'7':BA##################
@SRR037945.21935385_0_16629_143
GCCGACATCTATCACCATGAAGGTCGAGCTGTGCAGTTTCAGCTGGTACAAGATCTACCCGGGACACGGGCGGGGC
+
ABBABBBBB@BBABAB?B@B@AAA?673=@?A?>9>>@@9=A6<41161:>737,4/=@#################
@SRR037945.21935677_1_16629_76
CCTTCACAGGCTTCACAATCTTTTGTTTAGGTGCTGCCTTTTTGGGGGCCTTTGCAGCAGCCCTTTCTTTTTTTTT
+
BBBB?(;:=/@AA;7>;594>AB<%9@;0.0/%+5%8::A>###################################
@SRR037945.21952138_0_16629_415
CTCTTGCTGATATAATGGCCAAGAGGAATCAGAAACCAGAGGTTAGGAAAGCCCATCGAGAGCAGGCATATCGGAA
+
BB<B?>>=:>A?>>@>3,<A=6,13)15<97)3:::>#######################################
@SRR037945.21969932_1_16629_55
CACCAACTCTGGGGGCAGAGACCTTCACAGGCTTCACAATCTTTTTTTTAGGTGCTGCCTTTTTTGGGGCCTTTGC
+
BCCCCBBAB@@B>8A:6<B=4AABB<9@<?=AAB<52<>7=@@@>-<?@,/%/64/(/5:<:57############
@SRR037945.21994812_1_16629_95
CTTTTGTTTAGGTTCTGCCTTTGTGGGGGCCTTGGCAGCAGCCATTTTTTTCTTTTTTTTTTCCTTTTTTTCCTTT
+
BCCC=@:CBCBA?+@B@BBBBB8B:8BB?@BBB4=@>?>?=6@8=B<(?15:AA-?BB@6A@70@=(@A&---?BB
@SRR037945.22003498_0_16629_144
CCGACATCTATCACCATGAAGGTCGAGCTGTGCAGTTTCAGCGGGTACAAGATCTACCCGGGACACGGGCGGCGCT
+
AA9?BBBB@BBABBA@?)A@==9B7<?A<5>,>9,:BB?A9=,274957>392'52####################
@SRR037945.22012694_1_16629_57
CCAACTCTGGGGGCAGAGACCTTCACAGGCTTCACAATCTTTTTTTTAGTTGCTTCCTTTTTTGGGGCCTTTTCAC
+
BA?=BBBBB<*93C@3;'@BBAA=7A@.%4B='91<;1.=BBA?@AA''+3'/5814>@@################
@SRR037945.22018776_0_16629_435
AAGAGGAATCAGAAACCAGAGGTTAGGAAAGCCCAGCGAGAGCAGGCTATCCGGGCCGCCCAAGAAGCAAAAAAAG
+
5AA>A6@BBC@=@BBBC>A9?B@@B::@BB<BB@86<.)53,##################################
@SRR037945.22028822_1_16629_290
GACTGCACGGCGGGTTCTTTTCTTTTGAATTTCTTCCGACTGCCCTTTCTTTTGTTTCCTTCTTTATAGGACACTC
+
AAB?>B@BBBC@=@ABBBBBA>>BB>'57:BA;;?><'(:.%;CA4;:488%3&9@####################
@SRR037945.22028954_1_16629_50
TTTCCCACCAACTCTGGGGGCAGAGACCTTCACAGGCTTCCCAATCTTTTGTTTAGGTGCTTCCTTTTTTGGGGCC
+
BBBCCCBCB<ABABB=9@@=B;<334<@B@A0>76<A=<3'8##################################
@SRR037945.22032438_1_16629_63
TTGGGGGCAGAGACCTTCACAGGCTTCACCATCTTTTGTTTAGGTTCTGCCTTTGTGGGGGCCTTTGCCCCCCCCC
+
BB;?>;=BA5592@B>@B<?:32A>;3+9%'.<###########################################
@SRR037945.22042458_0_16629_138
GGCAGGCCGACATCTATCACCATGAAGGTCGAGCTGTGCAGTTTCAGCGGGTACAAAATCTACCCCGGACCCGGGC
+
ABB<ABBA=;@5=B<<<A<@@390;9<>8A6.7>6-:<>098@#################################
@SRR037945.22046935_0_16629_593
TGTGAAGGTCTCTGCCCCCAGAGTTGGTGGGAAACGCTAGTGTGGTAGAGCCGAGTTGAGATCGGAAGAGCGGTTC
+
BBA8;7>:=B@B;5BBBBB82(:6>:<#################################################
@SRR037945.22049950_1_16629_319
TTTCTTCCGACTGCCCTTTCTTGTGTTTCCTTCTGTAGAGGACAATCCCCTTTATCTTCCCCGGATTCCTTTTTTA
+
ACBC?CCC?:BA;BCABAA@B?>?5=ABBB@?A9--95######################################
@SRR037945.22062872_1_16629_58
CAACTCTGGGGGCAGAGACCTTCACAGGCTTCNCAATCTTTTTTTTAGGTGCTGCCTTTTTGGGGGCCTTTGCAGC
+
B?BAABB?@===B>===2=?>#######################################################
@SRR037945.22063703_1_16629_40
CACACTAGCGTTTCCCACCAACTCTGGGGGCAGAGACCTTCACAGGCTTCCCCATCTTTTTTTTTGGTGCTTCCTT
+
BC@9BAA?@>@@A@@A@@=6=?<@988238:02/646=;#####################################
@SRR037945.22069372_0_16629_374
CCGCCGTGCAGTCAAATTCCAACGAGCCATCACTGGTGCATCTCTTGCTGATATAATGGCCACGAGGAATCAGAAA
+
BB@CB<<@=1?BB351<@@?34<688=6/43'2=78673+.:8:/698############################
@SRR037945.22072470_1_16629_58
CAACTCTTGGGGCAGAGACCTTCACAGGCTTCACAATCTTTTTTTTAGGTGCTGCCTTTTTGGGGGCCTTTGCCGC
+
B?*A@BBB@@?AAA71:78@==3'2(288483############################################
@SRR037945.22084686_0_16629_317
CCTCTACAGAAGGGAACACAAGAAAGGGCAGTCGGAAGAAATTCAAAAGAAAAGAACCCGCCGTGCCGTCAAATTC
+
BCBCBACBB=BBB<B@BB?;?<797<68><<?>>>@A<?<<7@;3:?7-9;:1-2:>###################
@SRR037945.22085694_1_16629_58
CAACTCTGGGGGCAGAGACCTTCACAGGCTTCACAATCTTTTGTTTAGGTGCTGCCTTTTTTGGGGCCTTGGCAGC
+
BB@BBBBAA;;7BB;8.@BBACBB?<72B?@6:=4>31?@A?##################################
@SRR037945.22086135_0_16629_115
TTTCTCTTCGCCATCTTTACCCCGGCAGGCCGACATCTATCACCATGAAGGTTGAGCTGTGCAGTTTCAGCGGGTA
+
BCCCBBCCBBB@CBCAABBCCBB9=@A??6@:(B=>?7;<:5=867/88886868778(373,1785,01737###
@SRR037945.22087733_0_16629_251
TCTTAATGCAAAATGTGAGTCAGCATTCCTTTCCAAAAGGAATCCTCGGCAGATAAACTGGACTGTCCTCTACAGA
+
BABBABBABBB>?B@@=A?BAB=?@AA@AABA@@4;A@;::>=<@::78;##########################
@SRR037945.22128144_1_16629_259
GAGATGCACCAGTGATGGCTCGTTTTAATTTTACTTCACGGCGGGTTTTCTTTTTTTTAATTTTTTTCCAATTCCC
+
A?7?B=CCCB6(?64A???BB3BA53>3?B?+5B8'<@>@6@3+16A0:):@6@AAC###################
@SRR037945.22128537_1_16629_348
CTTCTGTAGAGGACAGTCCAGTTTATCTGCCGAGGATTCCTTTTGGAAAGGAATGCTGACTCACATTTTGCATTAA
+
BBAC>BBBA;@@BB>@<BB>86@@=?>67=@536;206??=?A?862166##########################
@SRR037945.22130091_0_16629_396
CGAGCCATCACTGGTGCATCTCTTGCTGATATAATGGCCAAGAGGAATCAGAAACCAGAGGTTAGGAAAGCCCAGC
+
BBB@CCBB>1BB@AA?BBBBAB=B6A@95A@<?;=<8@;'7/-6<5496?2<@759-134.626############
@SRR037945.22144403_0_16629_376
GCCGTGCAGTCAAATTCCAACGAGCCATCACTGGTGCATCTCTTGCTGATATAATGGCCAAGAGTAATCAGAAACC
+
BBAAB@BABBBBB?BBBB3?A3@@A=1=<5>B=@?2@/99><AB/::41;-7++644###################
@SRR037945.22193304_1_16629_45
TAGCGTTTCCCACCAACTCTGGGGGCAGAGACCTTCACAGGCTTCACAATCTTTTTTTTTTGTGCTTCCTTTTTTG
+
BBABBBBBBBBAAB@@A??B6+613=??@7=?@@@<7=4<<8=:';4199-1@#######################
@SRR037945.22194140_0_16629_144
CCGACATCTATCACCATGAAGTTCTAGCTGTTCATTTTCAGCGGGTACAAAATCTACCCCGGACACGGGCGGGGCC
+
BB8BBCBBACBBBBBBB?A:3,=;':5:;4:+<:&9A#######################################
@SRR037945.22201116_1_16629_66
GGGGCAGAGACCTTCACAGGCTTCACAATCTTTTTTTTATGTTCTTCCTTTTTTGGGGCCTTTTCAGCAGCCCTTT
+
?A*1BC?A86ABBBBBB=-/B@B@8@8@:A?BBB@BB>*',0'-<1-->AB8########################
@SRR037946.29540_1_16629_343
GTTTCCTTCTGTAGAGGACAGTCCCGTTTATCTGCCGAGGATTCCTTTTGGAAAGGAATGCTGACTCCCATTTTGC
+
B>BABCA?B@<AA>;83>@384@7'39?9.=?8/9?1.3/%3;;@<@AA###########################
@SRR037946.43324_1_16629_58
CAACTCTGGGGGCAGAGACCTTCACAGGCTTCCCAATCTTTTTTTTAGGTGCTGCCTTTTTGGGGGCCTTTGCCGC
+
A3:AAB?47=>=A<=449AA?=A?=)56@=@6%4(/649<@###################################
@SRR037946.48263_1_16629_48
CGTTTCCCACCAACTCTGGGGGCAGAGACCTTCACAGGCTTCACAATCTTTTTTTTATGTGCTGCCTTTTTGGGGG
+
BBB?ACBBABBBBB@BA27:56B=7@4<@AA@B<>7<3A@@--96=9/9BA?########################
@SRR037946.49119_1_16629_286
ATTTGACCGCACGGCGGGTTCTTTTCTTTTTAATTTCTTCCCACTTCCCTTTCTTTTTTTTCCTTCTTTAGAGGAC
+
9BABABC8BC>B@:CAA?@A4AABA*@BCA+%/;AB*@@.>'(98.9@A4@@,;A3;3=#################
@SRR037946.49646_0_16629_130
TTTACCCCGGCAGGCCGACATCTATCACCATGAAGGTCGAGCTGTGCAGTTTCAGCGGGGACAAAATCTACCCCGG
+
BBA3A>);A@@30:B?:1=>>=>89>?8@.955:6:8>///9//487#############################
@SRR037946.54285_1_16629_125
CTTGGCAGCAGCCATTGCTGTCTTCTTTTATGCCTGCTTAGCCTTTTTTGCTTCCTTGGCCGCCCTGATCGCCTTC
+
BBBCBBCB8*@A@37<5A>>BBBB;BB=0=:%<C80=;@3>>B>BBBB=*<9A;B;:(5<################
@SRR037946.95169_1_16629_49
GTTTCCCACCAACTCTGGGGGCAGAGACCTTCACAGGCTTCACAATCTTTTGTTTAGGTGCTGCCTTTTTGGGGGG
+
BB?6BBC6BC;;BBCB;B@CCB;?+>+ACCCB>B@CBBCB;)=*+=*>BAA(AC?;:69)<;6=@;BB;22B3BA#
@SRR037946.99242_0_16629_336
AAGAAAGGGCAGTCGGAAGAAATTCAAAAGAAAAGAACCCGCCGTGCCGTCAAATTCCAACGAGCCATCCCTGGTG
+
?=B@82=<9B?>>BB>>><@===A<096@==?>8.2;?B?4?>.34;?/4805#######################
@SRR037946.102976_0_16629_245
CCAGTTTCTTAATGCAAAATGTGAGTCAGCATTCNTTTCCAAAAGGAATCCTCGGCAGATAAACTGGACTGTCCTC
+
BBB?ABBBA?A:B5A95;AB>6.6<<A82:0:=8%3B=@=339913363@@#########################
@SRR037946.107747_1_16629_51
TTCCCACCAACTCTGGGGGCAGAGACCTTCACAGGCTTCACAATCTTTTTTTTAGGTTCTGCCTTTTTGGGGGCCT
+
ABBBB1BA:A@@A>@>===A@663@@@<>@)<762;>@<)/;=7(7>A>67#########################
@SRR037946.107943_1_16629_58
CAACTCTGGGGGCAGAGACCTTCACAGGCTTCACAATCTTTTTTTTAGGTGCTGCCTTTTTGGGGGCCTTTGCCGC
+
B;AB@CBAA?@=B9929>@A@;>5@<58?<@3'7(23<9?####################################
@SRR037946.136467_1_16629_68
GGCAGAGACCTTCCCAGGCTTCACAATCTTTTGTTTAGGTGCTGCCTTTTTTGGGGCCTTTGCAGCCGCCCTTTTT
+
BA@-A+@ACCBC?)@*9<AA@=)<2;>@<BB=':B@7:66/5;(8@4@@(3'24;:####################
@SRR037946.140111_0_16629_310
GGACTGTCCTCTACAGAAGGAAACACAAGAAAGGGCAGTCGGAAGAAATTCAAAAGAAAAGAACCCGCCGTGCACT
+
BBCA?ABCCCBBBB4BCBBA9:CCBBAB@<B<?@?A8@@BA@@@7/36:A5)57;176?6&:@<AA9>>-3//(>8
@SRR037946.144432_0_16629_173
GTGCAGTTTCAGCGGGTACAAAATCTACCCGGGACACCGGCGGCCCTACGCCAGGACCGACGGGAAGGTTTTTCCG
+
@9=BBB<@<BB=A>9A/(9A7%5;=(1=################################################
@SRR037946.145360_0_16629_396
CGAGCCATCACTGGTGCATCTCTTGCTGATATAATGGCCAAGAGGAATCAGAAACCAGAGGTTAGGAAAGCCCAGC
+
BBBACCBAB5BBCBA=AB@C<BBCBBB@=BB90.;@@BB:4:7=92>?=><684A?'0.9==75396<5'6@A###
@SRR037946.147780_0_16629_259
CAAAATGTGAGTCAGCATTCCTTTCCAAAAGGAATCCTCGGCAGATAAACTGGACTGTCCTCTACAGAAGGAAACC
+
A6B==ABBCCB?BCBB?AABCBCBCCB@?>A>BBACBBB:@;-;0=?@>?<@>=:><4=B@@181(.6:7<09:##
@SRR037946.170107_1_16629_55
CACCAACTCTGGGGGCAGAGACCTTCACAGGCTTCACAATCTTTTGTTTAGGTTCTTCCTCTTTTGGGGCCTTGGC
+
B?A@;5BBB;1>4;6A:142+<B@@:%9489@@:3+5''6;9?#################################
@SRR037946.170206_1_16629_103
TAGGTGCTGCCTTTGTGGGGGCCTTGGCAGCAGCCATTTCTTTCTTCTTTTATTCCTTCTTTTCCTTTTTTTTTTT
+
ABA@8:A?@B@AA>59:835:?@;8)%85)81.8>233*#####################################
@SRR037946.170398_1_16629_293
TGCACGGCGGGTTCTTTTCTTTTTAATTTCTTCCGACTGCCCTTTCTTTTTTTTCCTTCTTTAGAGGACAATCCCG
+
B@B>BA=B@<<:>@B@A@1@BA;(0<@@A<>@@6%-00+7?><@@/:>18'9########################
@SRR037946.173098_1_16629_322
CTTCCGACTGCCCTTTCTTGTTTTTCCTTCTGTAGAGGACATTCCAGTTTTTCTTCCCAGGATTCCTTTTTGAAAG
+
BBBBC<?AA>AB=AB:3B@(5-9A:A<#################################################
@SRR037946.175123_0_16629_289
GGAATCCTCGGCAGATAAACTGGACTGTCCTCTACAGAAGGAAACACAAGAAAGGGCAGTCGGAAGAAATTCAAAA
+
B@BBCCBBCB?BA;=?A<:B=-;=<>8?@BB:?:87;9>;7=:>=7<::-8>6-2339335765############
@SRR037946.185664_1_16629_53
CCCCCCAACTCTGGGGGCAGAGACCTTCACAGGCTTCACAATCTTTTTTTTATGTGCTTCCTTTTTTGGTGCCTTT
+
BB;)?@+0<:>4%*/33<750'+<@@=:69,558<9)%3'1613################################
@SRR037946.205110_1_16629_52
TCCCACCAACTCTGGGGGCAGAGACCTTCACAGGCTTCACAATCTTTTTTTTAGGTGCTGCCTTTTTTGGGGCCTT
+
BBCB<BB<@@BBB24@?=@B=@=?A@BB@<@><=@A@7):-/;2>AB>4:@>'3+6(2.%.=:@############
@SRR037946.238157_0_16629_447
AAACCAGAGGTTAGGAAAGCCCAGCGAGAGCAGGCTATCAGGGCTGCCAAGGAAGCAAAAAAGGCTAAACAGGCAT
+
?BACCAB9A?BCB?;??B2BBBB;B?A<A5A968A=;116/6=@42<?;8-3/6/8/<<#################
@SRR037946.256295_0_16629_144
CCGACATCTATCACCATGAAGGTCGAGCTGTNCAGTTTCAGCGGGTACAAGATCTACCCGGGACCCGGGCGGCCCC
+
BB75@*<A=?@A;AB6@=2>941=99<=################################################
@SRR037946.261828_1_16629_70
CAGAGACCTTCACAGGCTTCACAATCTTTTTTTTAGGTGCTGCCTTTTTGGGGGCCTTTGCAGCAGCCCTTTCTTT
+
B=>4<;ABBAA>A@5:BA>6-<-8;<?AB;+;B;+,,3+71)4><@##############################
@SRR037946.277046_1_16629_343
GTTTCCTTCTGTAGAGGACAGTCCAGTTTATCTGCCGAGGATTCCTTTTGGAAAGGAATGCTGACTCACATTTTGC
+
BBBCCCCBCC@BBABAA@BA<4C@(0BC=)8<<4AB=*AA4=B?BAB@=(>':025'58(3:;45@,'0'6ABA8>
@SRR037946.281489_1_16629_459
CGCCGCCCGTGTCCCGGGTAGATCTTTTACCCGCTGAAACTTCACAGCTCGACCTTCCTGGTGTTAGATTTCGGCC
+
BACAACBB2>.?@BB=?A/4:@@B=B(:3@?A16@969-76%83:?4<############################
@SRR037946.285735_0_16629_370
GAACCCGCCGTGCAGTCAAATTCCAACGAGCCATCACTGGTGCATCTCTTGCTGATATAATGGCCAAGAGGAATCA
+
@=<BCCACCB@;A8@>B@8><ACB8<@<9<?B;8<'<8;9=A<'7;>=<<09;.0907.;3###############
@SRR037946.289641_1_16629_49
GTTTCCCACCAACTCTGGGGGCAGAGACCTTCACAGGCTTCACAATCTTTTGTTTAGGTGCTTCCTTTTTTGGGGC
+
B=B<BC@BB@@@?@A@@>>@;A62@==<=B@@?;@8/=?A/(<(((4;A?@#########################
@SRR037946.292565_0_16629_374
CCGCCGTGCAGTCAAATTCCAACGAGCCATCACTGGTGCATCTCTTGCTGATATAATGGCCAAGAGGAATCAGTAA
+
BB?B@@@AB3:<<>:7;@@@A==4;1;=68216:+22-7/756#################################
@SRR037946.312702_1_16629_34
CTCTACCACACTAGCGTTTCCCACCAACTCTGGGGGCAGAGACCTTCACAGGCTTCACAATCTTTTTTTTTGGTTC
+
BCBBBBCC@BBBBBB@@BBBBB@AAB>A@A@6===??43348<@@<6-;<688>@''//,,.4>@;26########
@SRR037946.325052_0_16629_393
CAACGAGCCATGACTGGTGCATCTCTTGCTGATATAATGGCCAAGAGGAATCAGAAACCAGAGGTTAGGAAAGCCC
+
B;+BBABBCABB>BBBB@BBBBBBBB>5@A7<B>>>>><ABB>>:3==<A=:-.4;;>:-469963++24=5+7=@
@SRR037946.327334_1_16629_135
GCCATTGCTGTCTTCTTTGATGCCTGCTTAGCCTTTTTTGCTTCCTTGGCAGCCCTGATAGCCTTCTCTCCCTTGG
+
BCCCCCCC;3@CBBBBCCB:@<BC<;CB=4=BBABBCB=5;A?BCA>(.<1:>BB3'738################
@SRR037946.332450_0_16629_374
CCGCCGTGCAGTCAAATTCCAACGAGCCATCACTGGTGCATCTCTTGCTGATATAATGGCCAAGAGGAATCAGAAA
+
BB8CC2=4B<4>B:79BBBBA6A@@6AB?@A25B@@:=7-<=A=>>6;666=7<=83(67<6313###########
@SRR037946.365000_0_16629_184
GCGGGTACAAGATCTACCCGGGACACGGGCGGCGCTACGCCCGGACCGACGGGAAGGTTTTCCAGTTTTTTTATTC
+
BBBBA@BB@>6@B@B@B@BA@>5@@?9B;A=9=3?@<-%<>',5.<=//:7A:&(18%8A==##############
@SRR037946.405432_0_16629_168
GAGCTGTGCAGTTTCAGCGGGTACAAGATCTACCCGGGACACGGGCGGCGCTACCCCCGGACCCACGGGAAGGTTT
+
@7@BA<@@>5:@BBBAABB@?=@@;;,<7<717A@7@>==(=964:596692########################
@SRR037946.413003_0_16629_386
CAAATTCCAACGAGCCATCACTGGTGCATCTCTTGCTGATATAATGGCCAAGAGGAATCAGAAACCAGAGGTTAGG
+
BBB?;@BBBB@<@<BBABAAAB>6:>?4:B?ABA7@>136'863942?9-1.%.822620(7=46322/2/54444
@SRR037946.417731_1_16629_58
CAACTCTGGGGGCAGAGACCTTCACAGGCTTCACAATCTTTTTTTTAGGTGCTGCCTTTTTGGGGGCCTTGGCAGC
+
B?ABBCAB@==ABB<@6B@@@AA@=@;78@?974?;;?4?@A/8@=28667222489;;)648#############
@SRR037946.422720_0_16629_144
CCGACATCTATCACCATGAAGGTCGAGCTGTGCAGTTTCAGCGGGTACAAGATCTACCCGGGACACGGGGGGCGCC
+
ABB5A9<B?6BB5BB<B@<=BB=?A@A?B@=B?*ABBB=,6A9;?,666>996;;/7AA2################
@SRR037946.429125_0_16629_190
ACAAGATCTACCCGGGACACGGGCGGCGCTACGCCAGGACCGACGGGAAGGTTTTCCAGTTTCTTAATTCAAAATT
+
BBCC@?=B@BBBA?8:AA8@12->;8>/;=?>3;9#########################################
@SRR037946.444194_0_16629_328
GGAAACACAAGANAGGGCAGTCGGAAGAAATTCAAAAGAAAAGAACCCGCCGTGCAGTCAAATTCCAACCAGCCAT
+
BBCB=B@C@BB?%:=?AB7@BA>A;@7@>7<@A??A:,8@A>-9;>B?0>>-,%:4/-:28>##############
@SRR037946.452982_0_16629_557
CCCAAAGGCAGCACCTNAACAAAAGATTGTGAAGCCTTTGCAGGTCTCTGCCCCCACAGTTGGTGGGAAAGATCGG
+
@+=+5.5=>?2#################################################################
@SRR037946.469037_1_16629_367
AGTTTATCTGCCGAGGATTCCTTTTGGAAAGGAATGCTGACTCACATTTTGCATTAAGATACTGGAAAACCTTCCC
+
B:>BA>AC;-A@/>;=?BBAAABB>12<=<;;:=8+7<39;:;;93:B@8)5########################
@SRR037946.474323_1_16629_287
TTTGACTGCACGGCGGGTTCTTTTCTTTTTAATTTCTTCCGACTGCCCTTTCTTTTTTTTCCTTCTTTAGAGGACA
+
BAC?5ACBABB>@B@B94B*ABBB-ABBC)37?B@,<>*<'/;-+/<?9@@98@5:####################
@SRR037946.480437_1_16629_460
GCCGCCCGTGTCCCGGGTAGATCTTGTACCCGCTGAAACTGCACAGCTCGACCTTCATGGTTATAGATTTCGGCCT
+
ABBBBBBBB?AABAA8:6B<<=AA:(74>@?2=6.:@A94%5%51-5#############################
@SRR037946.484620_1_16629_97
TTTGTTTAGGTGCTGCCTTTGTGGGGGCCTTGGCAGCCGCCATTTCTTTCTTTTTTTATTCCTTCATTACCTTTTT
+
BBA:?AAB?<?@B@<>@@B8%638=3>@@88#############################################
@SRR037946.487115_0_16629_75
TCTCTCCCTCTGCCCTATNAGGTTCTCCCATTATTCTTTCTTTCTCTTCCCCATCTTTACCCCCCCACTCCCACAT
+
B@/4?B2A6@44<BA:############################################################
@SRR037946.487178_0_16629_165
GTCGAGCTGTGCAGTTTCAGCGGGTACAAGATCTACCCGGGACACGGGCGGCGCTACCCCAGGACCCACGGGAAGG
+
@BBA<9BBAABBBB7BBBB@@=982@A@>7<3A5(@B>'++5@0:'595###########################
@SRR037946.494392_1_16629_280
GTTGGAATTTGACTGCACGGCGGGTTCTTTTCTTTTTAATTTCTTCCGACTTCCCTTTTTTTTGTTTCCTTTTTTA
+
BACAB.5ABA;6@@@B@BA;ABB=;?7?BB?+?BB>'8'6A<+9=::''21%<BB>B=):=48%9B=)17=+:8##
@SRR037946.499824_1_16629_329
CTGCCCTTTCTTGTGTTTCCTTCTGTAGAGGACAGTCCAGTTTATCTGCCGAGGATTCCTTTTTGAAAGGAATTCT
+
BCBCBCC@BCBC5@BBCBBCCBA>-6;/=8+9B5,5@@.15B?#################################
@SRR037946.561327_0_16629_390
TTCCAACGAGCCATCACTGGTGCATCTCTTGCTGATATAATGGCCAAGAGGAATCAGAAACCAGAGGTTAAGAAAA
+
BCCCCABB;>BCBB@5AA2<43@BAA@BAB:A@>3==><=A8(<>6<4.31/3@15####################
@SRR037946.570737_0_16629_290
GAATCCTCGGCAGATAAACTGGACTGTCCTCTACAGAAGGAAACACAAGAAAGGGCAGTCGGAAGACATTCAAAAG
+
A<CCCBBBACCBBBCBC@BB<4BBA6CBBB:?7B>=>B@=ABA13B-?5A@B(<>)'567>A2A692A4;(1?@<#
@SRR037946.574575_1_16629_29
CTCTGCTCTACCACACTAGCGTTTCCCACCAACTCTGGGGGCAGAGACCTTCACAGGCTTCACAAACTTTTTTTTT
+
BBBA@BBBBBABCBBBA@=@::@BBBA=AA???@A9-2343;733.5=?<##########################
@SRR037946.577469_1_16629_56
ACCAACTCTGGGGGCAGAGACCTTCACAGGCTTCACAATCTTTTTTTTAGGTGCTTCCTTTTTGGGGGCCTTTGCA
+
BBBBBBAB=1:;??BB?A<?AA@@AA@>66?A@;32797;=A##################################
@SRR037946.582607_0_16629_192
AAGATCTACCCGGGACACGGGCGGCGCTACGCCAGGACCGACGGGAAGGATTTCCAGTTTCTTAAATCAAAATTTG
+
BC?BBB=2ABB7=?BBBA;<<A:5@8>=A=6=?333>?9,381959721)5@<#######################
@SRR037946.587253_0_16629_375
CGCCGTGCAGTCAAATTCCAACGAGCCATCACTGGTGCATCTCTTGCTGATATAATGGCCAAGAGAAATCAGAAAC
+
B@BB?@AA9;@BA@BBB@BBB@6B>AA?@@<@B@?77??9>;>@7-63-/4-7/285###################
@SRR037946.603529_1_16629_120
GGGGCCTTGGCAGCAGCCATTGCTTTCTTCTTTGATGCCTGCTTAGCCTTTTTTTCTTCCTTTGCAGCCCCTATAA
+
@B@BBCCBA?CCCC;@CC@@A@B9)9ABB<AB<%-29>B69>A8/)9@@BAAB<'6>A;#################
@SRR037946.616513_1_16629_89
CACAATCTTTTGTTTAGGTGCTGCCTTTGTGGGGGCCTTGGCAGCCGCCATTTCTTTCTTTTTTTATTCCTTCTTT
+
B;B;1@BBBBA?@A>B=587A@@AB@A<+<+75:3>A<######################################
@SRR037946.622058_1_16629_287
TTTGACTGCACGGCGGGTTCTTTTCTTTTGAATTTCTTCCGACTGCCCTTTCTTTTGTTTCCTTCATTAAAGGACC
+
BBB>BB?>B;A@>B@<@8@<?@AA5?BB>48;=@@0<>2<,3:5-5>?3=<399)5/6>#################
@SRR037946.624988_0_16629_287
AAGGAATCCTCGGCAGATAAACTGGACTGTCCTCTACAGAAGGAAACACAAGAAAGGGCAGTCGGAGAAAATTTAA
+
>?B@@0=AB>:>@AA8===A@>:-7:=:/8BB>A7/;?4(:;32/<6=;<A#########################
@SRR037946.626643_0_16629_596
GAAGGTCTCTGCCCCCAGAGTTGGTGGGAAACGCTAGTGTGGTAGAGCAGAGTTGGAAATAAAGCTAAGATCGGAA
+
BA<BBBBACAABCCCB<B<BAB@B@B>@96=>(<8;9;89?93?99=9'/,2:>-761<6>@##############
@SRR037946.635740_1_16629_55
CACCAACTCTGGGGGCAGAGACCTTCACAGGCTTCACAATCTTTTTTTTAGGTGCTTCCTTTTTGGAGGCCTTTTC
+
BAB?*;BA@BA@;<7??9-/+<A?>9/;597==B+'7/161;##################################
@SRR037946.637975_1_16629_501
CACAGCTCGACCTTCATGGTGATAGATGTCAGCCTGCCGGGGTAAAGATCTACCCGGGACACGGGCAGCGCTCCGC
+
A8?A;AA?5=?;A@>7>=;5977.1/6&682(5<1&6#######################################
@SRR037946.638878_1_16629_95
CTTTTGTTTACGTGCTGCCTTTGTGGGGGCCTTGTCAGCCACCATTTCTTTCTTTTTTTTTTTCTATTTTGCCTTT
+
BB@@?8=@>*%).%=;(8>;?499####################################################
@SRR037946.667276_1_16629_430
GGAAAACCTTCCCGTCGGTCCTGGCGTAGCGCCGCCCGTGTCCCGGGTAGATCTTTTACCCCCTTAAACTCCAAGA
+
@AAA;BAAB?AAA;<A=;;;?0389:9711##############################################
@SRR037946.672029_1_16629_70
CAGAGACCTTCACAGGCTTCACAATCTTTTGTTTAGGTGCTGCCTTTGTGGGGGCCTTGGCAGCAGTCCTTTTTTT
+
BBB>A<BCB?B>B:>@C@?;0=4@AA@CBB@BB@(4277=737<@A:'34?@@#######################
@SRR037946.753445_1_16629_338
CTTGTGTTTCCTTCTGTAGAGGACAGTCCAGTTTATCTTCCGAGGATTCCTTTTTGAAAGGAATGCTTACTCACAT
+
BBBB>>>BBCBBBB=2:@>=4;>A:,5>=248A=0::5%9;*5./.0;9<:AA#######################
@SRR037946.778132_1_16629_334
CTTTCTTGTGTTTCCTTCTGTAGAGGACAGTCCAGTTTATCTGCCGAGGATTCCTTTTTGAAAGGAATTCTTCCTC
+
BBCBBCBCB@BCBCCABBB?=C@CA@BBA?>@?(+7BA9=:?(=?6-37)9@9B4AB?(81=;29###########
@SRR037946.790872_1_16629_160
GCTTAGCCTTTTTTGCTTCCTTGGCAGCCCTGATAGCCTGCTCTCGCTGGGCTTTCCTAACCTCTTGTTTCTTATT
+
B@@AC@CCB?ABBACC@BCCB<.:@C@ACC?AB<7'?B<0?:?@;0>9AA@??B@:@6*8=?597'';B>######
@SRR037946.796458_1_16629_66
GGGGCAGAGACCTTCACAGGCTTCACAATCTTTTTTTTAGGTGCTGCCTTTTTGGGGGCCTTTGCAGCCACCATTT
+
BCBBCC?B?>BCBBCBCCBACBB85>??>C>BB?6@B=035:-:93>B<B<)9'1#####################
@SRR037946.808229_1_16629_37
TACCACACTAGCGTTTCCCACCAACTCTGGGGGCAGAGACCTTCACAGGCTTCCCAATCTTTTTTTTATGTGCTTC
+
BCBBBB@BB<<@.?>B=@=@AA>7?@@@/41:8<;1;8<<@;<525336<6:)%,,///1:@##############
@SRR037946.819158_0_16629_143
GCCGACATCTATCACCATGAAGGTCGAGCTGTGCAGTTTCAGCGGGTACAAAATCTACCCGGGACACGGGCGGCGC
+
ABBA@BA=9@BBA@BAA=8=<971@996===7(;66=@A=(.8><73#############################
@SRR037946.819869_1_16629_409
CACATTTTGCATTAAGAAACTGGAAAACCTTCCCGTCGGTCCTGGCGTAGCGCCGCCCGTGTCCCGGGTAGATCTT
+
B??2ABBBAB@BAB=???AAB>B;A>)==>@?@A16?:86####################################
@SRR037946.820962_0_16629_168
GAGCTGTGCAGTTTCAGCGGGTACAAGATCTCCCCCGGACCCCGGCGGCCCTCCCCCCCGCCCCCCGGGAAGGTTT
+
9*>@;=@;@;@?B=9*8<>0.7(</.'55;.(;###########################################
@SRR037946.829190_1_16629_329
CTGCCCTTTCTTGTGTTTCCTTCTGTAGAGGACAGTCCAGTTTATCTTCCGAGGATTCCTTTNTGAAAGGAATGCT
+
B@<BBBA@ABBC;75;BBBBBBB;1;84;5;>@338@<097B##################################
@SRR037946.839784_0_16629_204
GGACACGGGCGGCGCTACGCCAGGACCGACGGGAAGGTTTTCCAGTTTCTTAATTCAAAATGTGAGTCAGCATTCC
+
ABBACBBBABB8B?B@@B>@>>@>7AB::>@@?<<;<4?B>0>327@B:9;'2:(107##################
@SRR037946.850101_1_16629_121
GGGCCTTGGCAGCAGCCATTGCTGTCTTCTTTGATTCCTTCTTAGCCTTTTTTGCTTCCTTTGCCGCCCTTATATC
+
BBCCCAB=CCBBB<>CCAAB4BB<BB?@)>B:'8;(;B3%:A?/8>B>ABBA<'7>?5=#################
@SRR037946.857443_0_16629_175
GCAGTTTCAGCGGGTACAAGATCTACCCCGGACACGGGCGGCGCTACCCCCGGACCGACGGGGAGGGTTTCCAGTT
+
@BBBBB@BB>=@;;;A>=A649;98A##################################################
@SRR037946.865176_1_16629_225
GGTTTCTGATTCCTCTTGGCCATTATATCAGCAAGNGATTCACCAGTGATGGCTCCTTTGAATTTTACTTCCCCGC
+
?1ACBCBA>AABBBBAAABB@>;@>>BB><;>>@.%553&7>?A7/5645=??7######################
@SRR037946.914942_1_16629_50
TTTCCCACCAACTCTGGGGGCAGAGACCTTCACAGGCTTCACAATCTTTTTTTTTTTTTCTTCCTTTTTTGGGGCC
+
ABBBA@@AA:?;A@8%.555696956::><##############################################
@SRR037946.941298_0_16629_175
GCAGTTTCAGCGGGTACAAGATCTACCCGGGACACGGGCGGCGCTACGCCAGGACCGACGGGAAGGTTTTCCAGTT
+
ABBAABBB?AB<<AAA@@>6><?<=@A@79><>5@;=>8.882<7952<>/.8*5>+*7*8:##############
@SRR037946.946204_1_16629_96
TTTTGTTTAGGTGCTGCCTTTGTGGGGGCCTTGGCAGCAGCCATTGCTTTCTTTTTTTTTTCCTTCTTTGCCTTTT
+
BABC@@@BB>6=7@>5?@B@A.;:2235;@@#############################################
@SRR037946.948593_1_16629_127
TGGCAGCAGCCATTGCTGTCTTCTTTTATGCCTGCTTAGCCTTTTTTTCTTCCTTGGCAGCCCTTATATCCTTCTC
+
B=ABB=A=?ABB>8%=2'=@?BA<B:7<9-<B3/5A>6-888ABAA:+.?##########################
@SRR037946.949822_1_16629_52
TCCCACCAACTCTGGGGGCAGAGACCTTCACAGGCTTCACAATCTTTTTTTTAGGTTCTTCCTTTTTGGGGGCCTT
+
ABBBC?BBCBC;CB;/>ABB4C<@=<CB=?B@?AB@>3:2:292<@B='=B>,%1;(*7'6<?AB###########
@SRR037946.957975_0_16629_150
TCTATCACCATGAAGGTCGAGCTGTGCAGTTTCAGCGGGTACAAGATCTACCCCGGACCCGGGCGGCGCTACGCCC
+
AA@AA@AAA2A>A<<5;;7:597/53974;=?9###########################################
@SRR037946.978686_0_16629_190
ACAAGATCTACCCGTTACACGGGCGGCGCTACGCCAGGACCGACGGGAAGGTTTTCCAGTTTCTTTATGCAAAATG
+
9CCAC>BBA5ACC?(?;CBBBA@B=3A<@50@3@@)95::@+'69=:5865*6A9<?###################
@SRR037946.992049_0_16629_366
AAAAGAACCCGCCGTGCAGTCAAATTCCAACGAGCCATCACTGGTGCATCTCTTGCTGATATAATGGCCAAGAGGA
+
BBBB@@AABB=A@A;=@?54=AA@@@=@@B=8@>=@26=6=453'3:42=8629.630'-/758322281//-65#
@SRR037946.995642_1_16629_358
GGACAGTCCAGTTTATCTGCCGAGGATTCCTTTTGGAAAGGAATGCTGACTCACATTTTGCATTAAGAAACTGGAA
+
ABBCC=ACB5>=B=7>BA:AA?4:7+<BBA@BB>7;@@:>99=9'47)-595(8+9####################
@SRR037946.1000302_1_16629_358
GGACAGTCCAGTTTATCTGCCGAGGATTCCTTTTGGAAAGGAATGCTGACTCACATTTTTCATTAAGAAACTTGAA
+
ABCCA:=BB??CBCBBA<7@C@9>;.:BAABBB?;;>@>;:>9:%6<0:>>;0<5;AB<#################
@SRR037946.1008146_1_16629_63
CTGGGGGCAGAGACCTTCACAGGCTTCACAATCTTTTTTTTAGGTGCTGCCTTTGTTGGGGGCTTTTCCGCCCCCC
+
ACBB7-8B5:<.A=CA9?>>BBBA>A:*9;>=+5;B?9BA:(038.5846>2@#######################
@SRR037946.1029317_1_16629_122
GGCCTTGGCAGCAGCCATTGCTGTCTTCTTTTATGCCTTCTTAGCCTTTTTTTCTTCCTTTGCATCCCTTTTTCCC
+
;5ACB@37@@BCCABC>>:(=:3=AA@6>B;%08%<B9(9<;'.6?<ABBB>228=####################
@SRR037946.1036952_1_16629_157
CCTGCTTAGCCTTTTTTGCTTCCTTGGCAGCCCTGATAGCCTGCCCTCGCTGGGCTTTCCTAACCTCTTGTTTTTT
+
BAB@<BA<4BAABB@B<)8B?BA@=24>:6;?@0##########################################
@SRR037946.1059179_1_16629_343
GTTTCCTTCTGTAGAGGACAGTCCAGTTTATCTGCCGAGGATTCCTTTTTGAAAGGAATTCTTACTCACATTTTTC
+
BAABCCBBCAA@@=;=<6@<,8BB;9;B>4;=2%9?0-35-1=3:<AA############################
@SRR037946.1064161_0_16629_419
TGCTGATATAATGGCCAAGAGGAATCAGAAACCAGAGATTAGGAAAGCCCAGCGAGAGCAGGCTATCAGGGCTTCC
+
B@B@=0@A?BBB??BB>=<9;<??=><7=;>?A5;647970/.>=###############################
@SRR037946.1072437_1_16629_363
GTCCAGTTTATCTGCCGAGGATTCCTTTTGGAAAGGAATGCTGACTCACATTTTTCATTAAGAAACTGGAAAACCT
+
BBCCB<ABBCBBBBCB?4:4>>BB?ABA>.0=6:.<AB?:@<7:<?75:9=AA8+9':;66'.6=9;1.6=55679
@SRR037946.1082078_0_16629_144
CCGACATCTATCACCATGAAGGTCGAGCTGTGCAGTTTCAGCGGGTACAAGATCTACCCGGGACACGGGGGGCGCT
+
<B@B@=<ABAB@@@@BBA=A991A;6?;?;=?5?;?@@=>;958=4=/97##########################
@SRR037946.1082682_1_16629_139
[truncated: 314,830 more chars]
