# Supplementary material for: Evaluation of de novo transcriptome assemblies from RNA-Seq data
Source: Genome Biol. 2014 Dec 21;15(12):553. doi: 10.1186/s13059-014-0553-5 (PMC4298084; doi:10.1186/s13059-014-0553-5)
Supplement: Additional file 3 — Version of the DETONATE source code used for the experiments in this paper. [file 13059_2014_553_MOESM3_ESM.zip › 13059_2014_553_MOESM3_ESM/detonate-1.8.1/Makefile]

.PHONY: all
all: ref-eval/finished rsem-eval/finished

ref-eval/finished:
	@echo 
	@echo ===========================================
	@echo = Building REF-EVAL and its dependencies. =
	@echo ===========================================
	@echo 
	cd ref-eval && $(MAKE) && touch finished

rsem-eval/finished:
	@echo 
	@echo ============================================
	@echo = Building RSEM-EVAL and its dependencies. =
	@echo ============================================
	@echo 
	cd rsem-eval && $(MAKE) && touch finished
