# Supplementary material for: Evaluation of de novo transcriptome assemblies from RNA-Seq data
Source: Genome Biol. 2014 Dec 21;15(12):553. doi: 10.1186/s13059-014-0553-5 (PMC4298084; doi:10.1186/s13059-014-0553-5)
Supplement: Additional file 3 — Version of the DETONATE source code used for the experiments in this paper. [file 13059_2014_553_MOESM3_ESM.zip › 13059_2014_553_MOESM3_ESM/detonate-1.8.1/README]

DETONATE: DE novo TranscriptOme rNa-seq Assembly with or without the Truth
                                Evaluation

Overview

   DETONATE (DE novo TranscriptOme rNa-seq Assembly with or without the
   Truth Evaluation) consists of two component packages, RSEM-EVAL and
   REF-EVAL. Both packages are mainly intended to be used to evaluate de
   novo transcriptome assemblies, although REF-EVAL can be used to
   compare sets of any kinds of genomic sequences.

   RSEM-EVAL is a reference-free evaluation method based on a novel
   probabilistic model that depends only on an assembly and the RNA-Seq
   reads used for its construction. Unlike N50, RSEM-EVAL combines
   multiple factors, including the compactness of an assembly and the
   support of the assembly from the RNA-Seq data, into a single,
   statistically-principled evaluation score. This score can be used to
   select a best assembler, optimize an assembler's parameters, and
   guide new assembler design as an objective function. In addition, for
   each contig within an assembly, RSEM-EVAL provides a score that
   assesses how well that contig is supported by the RNA-Seq data and
   can be used to filter unnecessary contigs.

   REF-EVAL is a toolkit of reference-based measures, including contig,
   nucleotide, and pair precision, recall, and F1 scores, a novel kmer
   compression score, and several scores that compare induced kmer
   distributions between the assembly and the reference. REF-EVAL also
   includes a program to estimate the "true" assembly of a set of
   RNA-Seq reads, relative to a collection of full-length reference
   transcripts. See [1]here, or ref-eval/README in the distribution, for
   detailed information.

   DETONATE is motivated and described in detail in the following paper:

   Bo Li*, Nathanael Fillmore*, Yongsheng Bai, Mike Collins, James A.
   Thompson, Ron Stewart, Colin N. Dewey. Evaluation of de novo
   transcriptome assemblies from RNA-Seq data.

   * = equal contributions

Downloading

   The current version of DETONATE (1.8.1) is available here:

     * [2]detonate-1.8.1.tar.gz

Building/installation

   To build RSEM-EVAL and REF-EVAL, simply type "make" in the top-level
   detonate-1.8.1 directory, after you've upacked the tarball (tar xvf
   detonate-1.8.1.tar.gz). If you have trouble with any of this, please
   [3]contact us.

Vignette

   A vignette with an extended example of the basic usage of DETONATE is
   available [4]here, or in VIGNETTE in the distribution.

Usage

   For information about using RSEM-EVAL, see [5]here, or
   rsem-eval/README.md in the distribution.

   For information about using REF-EVAL, see [6]here, or ref-eval/README
   in the distribution.

   For information about using REF-EVAL-ESTIMATE-TRUE-ASSEMBLY, see
   [7]here, or ref-eval/README.REF-EVAL-ESTIMATE-TRUE-ASSEMBLY in the
   distribution.

Authors

   RSEM-EVAL was coded by Bo Li, and REF-EVAL was coded by Nathanael
   Fillmore. Bo, Nate, and Colin Dewey jointly developed the RSEM-EVAL
   and REF-EVAL methodology, with feedback on the methodology from the
   other coauthors.

Mailing list

   Subscribe to DETONATE Users
   Email: [8]_____________________ [9][ Subscribe ]
                               [10]Visit this group

Development

   A repository for the DETONATE source code is available at Github,
   [11]here.

Axolotl assembly

   The RSEM-EVAL-guided Axolotl assembly described in the DETONATE paper
   (see above) is available [12]here.

Changelog

   In [13]DETONATE 1.8.1 (the current version), released on Oct 2, 2014,
   the following changes were made:

     * Updated the toy example to match that in the paper.

   In [14]DETONATE 1.8, released on Sep 26, 2014, and comprised of
   RSEM-EVAL 1.8 and REF-EVAL 1.8, the following changes were made:

     * Added support for paired-end data.
     * Improved the interface.

   In [15]DETONATE 20140123, comprised of RSEM-EVAL 1.6 and REF-EVAL
   20140123, the following changes were made:

     * Fixed UI bug in REF-EVAL related to --alignment-policy.
     * Incorporated changes from RSEM 1.2.9 into RSEM-EVAL.

   [16]DETONATE 20140108, comprised of RSEM-EVAL 1.5 and REF-EVAL
   20140108 was the initial release.

References

   Visible links
   1. http://deweylab.biostat.wisc.edu/detonate/ref-eval.html
   2. http://deweylab.biostat.wisc.edu/detonate/detonate-1.8.1.tar.gz
   3. https://groups.google.com/d/forum/detonate-users
   4. http://deweylab.biostat.wisc.edu/detonate/vignette.html
   5. http://deweylab.biostat.wisc.edu/detonate/rsem-eval.html
   6. http://deweylab.biostat.wisc.edu/detonate/ref-eval.html
   7. http://deweylab.biostat.wisc.edu/detonate/ref-eval-estimate-true-assembly.html
  10. http://groups.google.com/group/detonate-users
  11. https://github.com/deweylab/detonate
  12. http://deweylab.biostat.wisc.edu/detonate/AxoJuveBlastema_RSEM-EVAL-1.4_Trinity.fasta.gz
  13. http://deweylab.biostat.wisc.edu/detonate/detonate-1.8.1.tar.gz
  14. http://deweylab.biostat.wisc.edu/detonate/detonate-1.8.tar.gz
  15. http://deweylab.biostat.wisc.edu/detonate/detonate-20140123.tar.gz
  16. http://deweylab.biostat.wisc.edu/detonate/detonate-20140108.tar.gz
