# Supplementary material for: Evaluation of de novo transcriptome assemblies from RNA-Seq data
Source: Genome Biol. 2014 Dec 21;15(12):553. doi: 10.1186/s13059-014-0553-5 (PMC4298084; doi:10.1186/s13059-014-0553-5)
Supplement: Additional file 3 — Version of the DETONATE source code used for the experiments in this paper. [file 13059_2014_553_MOESM3_ESM.zip › 13059_2014_553_MOESM3_ESM/detonate-1.8.1/ref-eval/boost/boost/concept/detail/backward_compatibility.hpp]

// Copyright David Abrahams 2009. Distributed under the Boost
// Software License, Version 1.0. (See accompanying
// file LICENSE_1_0.txt or copy at http://www.boost.org/LICENSE_1_0.txt)
#ifndef BOOST_CONCEPT_BACKWARD_COMPATIBILITY_DWA200968_HPP
# define BOOST_CONCEPT_BACKWARD_COMPATIBILITY_DWA200968_HPP

namespace boost
{
  namespace concepts {}

# if defined(BOOST_HAS_CONCEPTS) && !defined(BOOST_CONCEPT_NO_BACKWARD_KEYWORD)
  namespace concept = concepts;
# endif 
} // namespace boost::concept

#endif // BOOST_CONCEPT_BACKWARD_COMPATIBILITY_DWA200968_HPP
