# Supplementary material for: Evaluation of de novo transcriptome assemblies from RNA-Seq data
Source: Genome Biol. 2014 Dec 21;15(12):553. doi: 10.1186/s13059-014-0553-5 (PMC4298084; doi:10.1186/s13059-014-0553-5)
Supplement: Additional file 3 — Version of the DETONATE source code used for the experiments in this paper. [file 13059_2014_553_MOESM3_ESM.zip › 13059_2014_553_MOESM3_ESM/detonate-1.8.1/ref-eval/boost/boost/concept/detail/borland.hpp]

// Copyright David Abrahams 2006. Distributed under the Boost
// Software License, Version 1.0. (See accompanying
// file LICENSE_1_0.txt or copy at http://www.boost.org/LICENSE_1_0.txt)
#ifndef BOOST_CONCEPT_DETAIL_BORLAND_DWA2006429_HPP
# define BOOST_CONCEPT_DETAIL_BORLAND_DWA2006429_HPP

# include <boost/preprocessor/cat.hpp>
# include <boost/concept/detail/backward_compatibility.hpp>

namespace boost { namespace concepts {

template <class ModelFnPtr>
struct require;

template <class Model>
struct require<void(*)(Model)>
{
    enum { instantiate = sizeof((((Model*)0)->~Model()), 3) };
};

#  define BOOST_CONCEPT_ASSERT_FN( ModelFnPtr )         \
  enum                                                  \
  {                                                     \
      BOOST_PP_CAT(boost_concept_check,__LINE__) =      \
      boost::concepts::require<ModelFnPtr>::instantiate  \
  }

}} // namespace boost::concept

#endif // BOOST_CONCEPT_DETAIL_BORLAND_DWA2006429_HPP
