# Supplementary material for: Evaluation of de novo transcriptome assemblies from RNA-Seq data
Source: Genome Biol. 2014 Dec 21;15(12):553. doi: 10.1186/s13059-014-0553-5 (PMC4298084; doi:10.1186/s13059-014-0553-5)
Supplement: Additional file 3 — Version of the DETONATE source code used for the experiments in this paper. [file 13059_2014_553_MOESM3_ESM.zip › 13059_2014_553_MOESM3_ESM/detonate-1.8.1/ref-eval/boost/boost/concept/usage.hpp]

// Copyright David Abrahams 2006. Distributed under the Boost
// Software License, Version 1.0. (See accompanying
// file LICENSE_1_0.txt or copy at http://www.boost.org/LICENSE_1_0.txt)
#ifndef BOOST_CONCEPT_USAGE_DWA2006919_HPP
# define BOOST_CONCEPT_USAGE_DWA2006919_HPP

# include <boost/concept/assert.hpp>
# include <boost/detail/workaround.hpp>
# include <boost/concept/detail/backward_compatibility.hpp>

namespace boost { namespace concepts { 

# if BOOST_WORKAROUND(__GNUC__, == 2)

#  define BOOST_CONCEPT_USAGE(model) ~model()

# else 

template <class Model>
struct usage_requirements
{
    ~usage_requirements() { ((Model*)0)->~Model(); }
};

#  if BOOST_WORKAROUND(__GNUC__, <= 3)

#   define BOOST_CONCEPT_USAGE(model)                                    \
      model(); /* at least 2.96 and 3.4.3 both need this :( */           \
      BOOST_CONCEPT_ASSERT((boost::concepts::usage_requirements<model>)); \
      ~model()

#  else

#   define BOOST_CONCEPT_USAGE(model)                                    \
      BOOST_CONCEPT_ASSERT((boost::concepts::usage_requirements<model>)); \
      ~model()

#  endif

# endif 

}} // namespace boost::concepts

#endif // BOOST_CONCEPT_USAGE_DWA2006919_HPP
