# Supplementary material for: Evaluation of de novo transcriptome assemblies from RNA-Seq data
Source: Genome Biol. 2014 Dec 21;15(12):553. doi: 10.1186/s13059-014-0553-5 (PMC4298084; doi:10.1186/s13059-014-0553-5)
Supplement: Additional file 3 — Version of the DETONATE source code used for the experiments in this paper. [file 13059_2014_553_MOESM3_ESM.zip › 13059_2014_553_MOESM3_ESM/detonate-1.8.1/ref-eval/boost/boost/config/compiler/nvcc.hpp]

//  (C) Copyright Eric Jourdanneau, Joel Falcou 2010
//  Use, modification and distribution are subject to the 
//  Boost Software License, Version 1.0. (See accompanying file 
//  LICENSE_1_0.txt or copy at http://www.boost.org/LICENSE_1_0.txt)

//  See http://www.boost.org for most recent version.

//  NVIDIA CUDA C++ compiler setup

#ifndef BOOST_COMPILER
#  define BOOST_COMPILER "NVIDIA CUDA C++ Compiler"
#endif

// NVIDIA Specific support
// BOOST_GPU_ENABLED : Flag a function or a method as being enabled on the host and device
#define BOOST_GPU_ENABLED __host__ __device__
