# Supplementary material for: Evaluation of de novo transcriptome assemblies from RNA-Seq data
Source: Genome Biol. 2014 Dec 21;15(12):553. doi: 10.1186/s13059-014-0553-5 (PMC4298084; doi:10.1186/s13059-014-0553-5)
Supplement: Additional file 3 — Version of the DETONATE source code used for the experiments in this paper. [file 13059_2014_553_MOESM3_ESM.zip › 13059_2014_553_MOESM3_ESM/detonate-1.8.1/ref-eval/boost/boost/config/stdlib/libcpp.hpp]

//  (C) Copyright Christopher Jefferson 2011.
//  Use, modification and distribution are subject to the
//  Boost Software License, Version 1.0. (See accompanying file
//  LICENSE_1_0.txt or copy at http://www.boost.org/LICENSE_1_0.txt)

//  See http://www.boost.org for most recent version.

//  config for libc++
//  Might need more in here later.

#if !defined(_LIBCPP_VERSION)
#  include <ciso646>
#  if !defined(_LIBCPP_VERSION)
#      error "This is not libc++!"
#  endif
#endif

#define BOOST_STDLIB "libc++ version " BOOST_STRINGIZE(_LIBCPP_VERSION)

#define BOOST_HAS_THREADS

#ifdef _LIBCPP_HAS_NO_VARIADICS
#    define BOOST_NO_CXX11_HDR_TUPLE
#endif

//
// These appear to be unusable/incomplete so far:
//
#  define BOOST_NO_CXX11_HDR_CHRONO
#  define BOOST_NO_CXX11_HDR_FUTURE
#  define BOOST_NO_CXX11_HDR_TYPE_TRAITS
#  define BOOST_NO_CXX11_ATOMIC_SMART_PTR

// libc++ uses a non-standard messages_base
#define BOOST_NO_STD_MESSAGES

//  --- end ---
