# Supplementary material for: Evaluation of de novo transcriptome assemblies from RNA-Seq data
Source: Genome Biol. 2014 Dec 21;15(12):553. doi: 10.1186/s13059-014-0553-5 (PMC4298084; doi:10.1186/s13059-014-0553-5)
Supplement: Additional file 3 — Version of the DETONATE source code used for the experiments in this paper. [file 13059_2014_553_MOESM3_ESM.zip › 13059_2014_553_MOESM3_ESM/detonate-1.8.1/ref-eval/boost/boost/container/container_fwd.hpp]

//////////////////////////////////////////////////////////////////////////////
//
// (C) Copyright Ion Gaztanaga 2005-2012. Distributed under the Boost
// Software License, Version 1.0. (See accompanying file
// LICENSE_1_0.txt or copy at http://www.boost.org/LICENSE_1_0.txt)
//
// See http://www.boost.org/libs/container for documentation.
//
//////////////////////////////////////////////////////////////////////////////

#ifndef BOOST_CONTAINER_CONTAINER_FWD_HPP
#define BOOST_CONTAINER_CONTAINER_FWD_HPP

#if defined(_MSC_VER)
#  pragma once
#endif

//////////////////////////////////////////////////////////////////////////////
//                        Standard predeclarations
//////////////////////////////////////////////////////////////////////////////

/// @cond

namespace boost{
namespace intrusive{
   //Create namespace to avoid compilation errors
}}

namespace boost{ namespace container{ namespace container_detail{

namespace bi = boost::intrusive;

}}}

#include <utility>
#include <memory>
#include <functional>
#include <iosfwd>
#include <string>

/// @endcond

//////////////////////////////////////////////////////////////////////////////
//                             Containers
//////////////////////////////////////////////////////////////////////////////

namespace boost {
namespace container {

//vector class
template <class T
         ,class Allocator = std::allocator<T> >
class vector;

//vector class
template <class T
         ,class Allocator = std::allocator<T> >
class stable_vector;

//vector class
template <class T
         ,class Allocator = std::allocator<T> >
class deque;

//list class
template <class T
         ,class Allocator = std::allocator<T> >
class list;

//slist class
template <class T
         ,class Allocator = std::allocator<T> >
class slist;

//set class
template <class Key
         ,class Compare  = std::less<Key>
         ,class Allocator = std::allocator<Key> >
class set;

//multiset class
template <class Key
         ,class Compare  = std::less<Key>
         ,class Allocator = std::allocator<Key> >
class multiset;

//map class
template <class Key
         ,class T
         ,class Compare  = std::less<Key>
         ,class Allocator = std::allocator<std::pair<const Key, T> > >
class map;

//multimap class
template <class Key
         ,class T
         ,class Compare  = std::less<Key>
         ,class Allocator = std::allocator<std::pair<const Key, T> > >
class multimap;

//flat_set class
template <class Key
         ,class Compare  = std::less<Key>
         ,class Allocator = std::allocator<Key> >
class flat_set;

//flat_multiset class
template <class Key
         ,class Compare  = std::less<Key>
         ,class Allocator = std::allocator<Key> >
class flat_multiset;

//flat_map class
template <class Key
         ,class T
         ,class Compare  = std::less<Key>
         ,class Allocator = std::allocator<std::pair<Key, T> > >
class flat_map;

//flat_multimap class
template <class Key
         ,class T
         ,class Compare  = std::less<Key>
         ,class Allocator = std::allocator<std::pair<Key, T> > >
class flat_multimap;

//basic_string class
template <class CharT
         ,class Traits = std::char_traits<CharT>
         ,class Allocator  = std::allocator<CharT> >
class basic_string;

//! Type used to tag that the input range is
//! guaranteed to be ordered
struct ordered_range_t
{};

//! Value used to tag that the input range is
//! guaranteed to be ordered
static const ordered_range_t ordered_range = ordered_range_t();

//! Type used to tag that the input range is
//! guaranteed to be ordered and unique
struct ordered_unique_range_t
   : public ordered_range_t
{};

//! Value used to tag that the input range is
//! guaranteed to be ordered and unique
static const ordered_unique_range_t ordered_unique_range = ordered_unique_range_t();

//! Type used to tag that the input range is
//! guaranteed to be ordered and unique
struct default_init_t
{};

//! Value used to tag that the input range is
//! guaranteed to be ordered and unique
static const default_init_t default_init = default_init_t();
/// @cond

namespace detail_really_deep_namespace {

//Otherwise, gcc issues a warning of previously defined
//anonymous_instance and unique_instance
struct dummy
{
   dummy()
   {
      (void)ordered_range;
      (void)ordered_unique_range;
      (void)default_init;
   }
};

}  //detail_really_deep_namespace {

/// @endcond

}}  //namespace boost { namespace container {

#endif //#ifndef BOOST_CONTAINER_CONTAINER_FWD_HPP
