# Supplementary material for: Evaluation of de novo transcriptome assemblies from RNA-Seq data
Source: Genome Biol. 2014 Dec 21;15(12):553. doi: 10.1186/s13059-014-0553-5 (PMC4298084; doi:10.1186/s13059-014-0553-5)
Supplement: Additional file 3 — Version of the DETONATE source code used for the experiments in this paper. [file 13059_2014_553_MOESM3_ESM.zip › 13059_2014_553_MOESM3_ESM/detonate-1.8.1/ref-eval/boost/boost/container/detail/config_begin.hpp]

//////////////////////////////////////////////////////////////////////////////
//
// (C) Copyright Ion Gaztanaga 2005-2012. Distributed under the Boost
// Software License, Version 1.0. (See accompanying file
// LICENSE_1_0.txt or copy at http://www.boost.org/LICENSE_1_0.txt)
//
// See http://www.boost.org/libs/container for documentation.
//
//////////////////////////////////////////////////////////////////////////////
#ifndef BOOST_CONTAINER_CONTAINER_DETAIL_CONFIG_INCLUDED
#define BOOST_CONTAINER_CONTAINER_DETAIL_CONFIG_INCLUDED
#include <boost/config.hpp>

#endif   //BOOST_CONTAINER_CONTAINER_DETAIL_CONFIG_INCLUDED

#ifdef BOOST_MSVC
   #ifndef _CRT_SECURE_NO_DEPRECATE
   #define  BOOST_CONTAINER_DETAIL_CRT_SECURE_NO_DEPRECATE
   #define _CRT_SECURE_NO_DEPRECATE
   #endif
   #pragma warning (push)
   #pragma warning (disable : 4702) // unreachable code
   #pragma warning (disable : 4706) // assignment within conditional expression
   #pragma warning (disable : 4127) // conditional expression is constant
   #pragma warning (disable : 4146) // unary minus operator applied to unsigned type, result still unsigned
   #pragma warning (disable : 4284) // odd return type for operator->
   #pragma warning (disable : 4244) // possible loss of data
   #pragma warning (disable : 4251) // "identifier" : class "type" needs to have dll-interface to be used by clients of class "type2"
   #pragma warning (disable : 4267) // conversion from "X" to "Y", possible loss of data
   #pragma warning (disable : 4275) // non DLL-interface classkey "identifier" used as base for DLL-interface classkey "identifier"
   #pragma warning (disable : 4355) // "this" : used in base member initializer list
   #pragma warning (disable : 4503) // "identifier" : decorated name length exceeded, name was truncated
   #pragma warning (disable : 4511) // copy constructor could not be generated
   #pragma warning (disable : 4512) // assignment operator could not be generated
   #pragma warning (disable : 4514) // unreferenced inline removed
   #pragma warning (disable : 4521) // Disable "multiple copy constructors specified"
   #pragma warning (disable : 4522) // "class" : multiple assignment operators specified
   #pragma warning (disable : 4675) // "method" should be declared "static" and have exactly one parameter
   #pragma warning (disable : 4710) // function not inlined
   #pragma warning (disable : 4711) // function selected for automatic inline expansion
   #pragma warning (disable : 4786) // identifier truncated in debug info
   #pragma warning (disable : 4996) // "function": was declared deprecated
   #pragma warning (disable : 4197) // top-level volatile in cast is ignored
   #pragma warning (disable : 4541) // 'typeid' used on polymorphic type 'boost::exception'
                                    //    with /GR-; unpredictable behavior may result
   #pragma warning (disable : 4673) //  throwing '' the following types will not be considered at the catch site
   #pragma warning (disable : 4671) //  the copy constructor is inaccessible
   #pragma warning (disable : 4584) //  X is already a base-class of Y
   #pragma warning (disable : 4510) //  default constructor could not be generated
#endif   //BOOST_MSVC
