# Supplementary material for: Evaluation of de novo transcriptome assemblies from RNA-Seq data
Source: Genome Biol. 2014 Dec 21;15(12):553. doi: 10.1186/s13059-014-0553-5 (PMC4298084; doi:10.1186/s13059-014-0553-5)
Supplement: Additional file 3 — Version of the DETONATE source code used for the experiments in this paper. [file 13059_2014_553_MOESM3_ESM.zip › 13059_2014_553_MOESM3_ESM/detonate-1.8.1/ref-eval/boost/boost/container/detail/config_end.hpp]

//////////////////////////////////////////////////////////////////////////////
//
// (C) Copyright Ion Gaztanaga 2005-2012. Distributed under the Boost
// Software License, Version 1.0. (See accompanying file
// LICENSE_1_0.txt or copy at http://www.boost.org/LICENSE_1_0.txt)
//
// See http://www.boost.org/libs/container for documentation.
//
//////////////////////////////////////////////////////////////////////////////
#if defined BOOST_MSVC
   #pragma warning (pop)
   #ifdef BOOST_CONTAINER_DETAIL_CRT_SECURE_NO_DEPRECATE
   #undef BOOST_CONTAINER_DETAIL_CRT_SECURE_NO_DEPRECATE
   #undef _CRT_SECURE_NO_DEPRECATE
   #endif
#endif
