# Supplementary material for: Evaluation of de novo transcriptome assemblies from RNA-Seq data
Source: Genome Biol. 2014 Dec 21;15(12):553. doi: 10.1186/s13059-014-0553-5 (PMC4298084; doi:10.1186/s13059-014-0553-5)
Supplement: Additional file 3 — Version of the DETONATE source code used for the experiments in this paper. [file 13059_2014_553_MOESM3_ESM.zip › 13059_2014_553_MOESM3_ESM/detonate-1.8.1/ref-eval/boost/boost/current_function.hpp]

#ifndef BOOST_CURRENT_FUNCTION_HPP_INCLUDED
#define BOOST_CURRENT_FUNCTION_HPP_INCLUDED

// MS compatible compilers support #pragma once

#if defined(_MSC_VER) && (_MSC_VER >= 1020)
# pragma once
#endif

//
//  boost/current_function.hpp - BOOST_CURRENT_FUNCTION
//
//  Copyright (c) 2002 Peter Dimov and Multi Media Ltd.
//
// Distributed under the Boost Software License, Version 1.0. (See
// accompanying file LICENSE_1_0.txt or copy at
// http://www.boost.org/LICENSE_1_0.txt)
//
//  http://www.boost.org/libs/utility/current_function.html
//

namespace boost
{

namespace detail
{

inline void current_function_helper()
{

#if defined(__GNUC__) || (defined(__MWERKS__) && (__MWERKS__ >= 0x3000)) || (defined(__ICC) && (__ICC >= 600)) || defined(__ghs__)

# define BOOST_CURRENT_FUNCTION __PRETTY_FUNCTION__

#elif defined(__DMC__) && (__DMC__ >= 0x810)

# define BOOST_CURRENT_FUNCTION __PRETTY_FUNCTION__

#elif defined(__FUNCSIG__)

# define BOOST_CURRENT_FUNCTION __FUNCSIG__

#elif (defined(__INTEL_COMPILER) && (__INTEL_COMPILER >= 600)) || (defined(__IBMCPP__) && (__IBMCPP__ >= 500))

# define BOOST_CURRENT_FUNCTION __FUNCTION__

#elif defined(__BORLANDC__) && (__BORLANDC__ >= 0x550)

# define BOOST_CURRENT_FUNCTION __FUNC__

#elif defined(__STDC_VERSION__) && (__STDC_VERSION__ >= 199901)

# define BOOST_CURRENT_FUNCTION __func__

#else

# define BOOST_CURRENT_FUNCTION "(unknown)"

#endif

}

} // namespace detail

} // namespace boost

#endif // #ifndef BOOST_CURRENT_FUNCTION_HPP_INCLUDED
