# Supplementary material for: Evaluation of de novo transcriptome assemblies from RNA-Seq data
Source: Genome Biol. 2014 Dec 21;15(12):553. doi: 10.1186/s13059-014-0553-5 (PMC4298084; doi:10.1186/s13059-014-0553-5)
Supplement: Additional file 3 — Version of the DETONATE source code used for the experiments in this paper. [file 13059_2014_553_MOESM3_ESM.zip › 13059_2014_553_MOESM3_ESM/detonate-1.8.1/ref-eval/boost/boost/exception/detail/attribute_noreturn.hpp]

//Copyright (c) 2009 Emil Dotchevski and Reverge Studios, Inc.

//Distributed under the Boost Software License, Version 1.0. (See accompanying
//file LICENSE_1_0.txt or copy at http://www.boost.org/LICENSE_1_0.txt)

#ifndef UUID_61531AB0680611DEADD5846855D89593
#define UUID_61531AB0680611DEADD5846855D89593

#if defined(_MSC_VER)
#define BOOST_ATTRIBUTE_NORETURN __declspec(noreturn)
#elif defined(__GNUC__)
#define BOOST_ATTRIBUTE_NORETURN __attribute__((__noreturn__))
#else
#define BOOST_ATTRIBUTE_NORETURN
#endif

#endif
