# Supplementary material for: Evaluation of de novo transcriptome assemblies from RNA-Seq data
Source: Genome Biol. 2014 Dec 21;15(12):553. doi: 10.1186/s13059-014-0553-5 (PMC4298084; doi:10.1186/s13059-014-0553-5)
Supplement: Additional file 3 — Version of the DETONATE source code used for the experiments in this paper. [file 13059_2014_553_MOESM3_ESM.zip › 13059_2014_553_MOESM3_ESM/detonate-1.8.1/ref-eval/boost/boost/foreach.hpp]

///////////////////////////////////////////////////////////////////////////////
// foreach.hpp header file
//
// Copyright 2004 Eric Niebler.
// Distributed under the Boost Software License, Version 1.0. (See
// accompanying file LICENSE_1_0.txt or copy at
// http://www.boost.org/LICENSE_1_0.txt)
// See http://www.boost.org/libs/foreach for documentation
//
// Credits:
//  Anson Tsao        - for the initial inspiration and several good suggestions.
//  Thorsten Ottosen  - for Boost.Range, and for suggesting a way to detect
//                      const-qualified rvalues at compile time on VC7.1+
//  Russell Hind      - For help porting to Borland
//  Alisdair Meredith - For help porting to Borland
//  Stefan Slapeta    - For help porting to Intel
//  David Jenkins     - For help finding a Microsoft Code Analysis bug
//  mimomorin@...     - For a patch to use rvalue refs on supporting compilers

#ifndef BOOST_FOREACH

// MS compatible compilers support #pragma once
#if defined(_MSC_VER) && (_MSC_VER >= 1020)
# pragma once
#endif

#include <cstddef>
#include <utility>  // for std::pair

#include <boost/config.hpp>
#include <boost/detail/workaround.hpp>

// Some compilers let us detect even const-qualified rvalues at compile-time
#if !defined(BOOST_NO_CXX11_RVALUE_REFERENCES)                                                   \
 || BOOST_WORKAROUND(BOOST_MSVC, >= 1310) && !defined(_PREFAST_)                                 \
 || (BOOST_WORKAROUND(__GNUC__, == 4) && (__GNUC_MINOR__ <= 5) && !defined(BOOST_INTEL) &&       \
                                                                  !defined(BOOST_CLANG))         \
 || (BOOST_WORKAROUND(__GNUC__, == 3) && (__GNUC_MINOR__ >= 4) && !defined(BOOST_INTEL) &&       \
                                                                  !defined(BOOST_CLANG))
# define BOOST_FOREACH_COMPILE_TIME_CONST_RVALUE_DETECTION
#else
// Some compilers allow temporaries to be bound to non-const references.
// These compilers make it impossible to for BOOST_FOREACH to detect
// temporaries and avoid reevaluation of the collection expression.
# if BOOST_WORKAROUND(BOOST_MSVC, <= 1300)                                                      \
  || BOOST_WORKAROUND(__BORLANDC__, < 0x593)                                                    \
  || (BOOST_WORKAROUND(BOOST_INTEL_CXX_VERSION, <= 700) && defined(_MSC_VER))                   \
  || BOOST_WORKAROUND(__SUNPRO_CC, < 0x5100)                                                    \
  || BOOST_WORKAROUND(__DECCXX_VER, <= 60590042)
#  define BOOST_FOREACH_NO_RVALUE_DETECTION
# endif
// Some compilers do not correctly implement the lvalue/rvalue conversion
// rules of the ternary conditional operator.
# if defined(BOOST_FOREACH_NO_RVALUE_DETECTION)                                                 \
  || defined(BOOST_NO_SFINAE)                                                                   \
  || BOOST_WORKAROUND(BOOST_MSVC, BOOST_TESTED_AT(1400))                                        \
  || BOOST_WORKAROUND(BOOST_INTEL_WIN, BOOST_TESTED_AT(1400))                                   \
  || BOOST_WORKAROUND(__GNUC__, < 3)                                                            \
  || (BOOST_WORKAROUND(__GNUC__, == 3) && (__GNUC_MINOR__ <= 2))                                \
  || (BOOST_WORKAROUND(__GNUC__, == 3) && (__GNUC_MINOR__ <= 3) && defined(__APPLE_CC__))       \
  || BOOST_WORKAROUND(__IBMCPP__, BOOST_TESTED_AT(600))                                         \
  || BOOST_WORKAROUND(__MWERKS__, BOOST_TESTED_AT(0x3206))                                      \
  || BOOST_WORKAROUND(__SUNPRO_CC, >= 0x5100)                                                   \
  || BOOST_WORKAROUND(__BORLANDC__, BOOST_TESTED_AT(0x590))
#  define BOOST_FOREACH_NO_CONST_RVALUE_DETECTION
# else
#  define BOOST_FOREACH_RUN_TIME_CONST_RVALUE_DETECTION
# endif
#endif

#include <boost/mpl/if.hpp>
#include <boost/mpl/assert.hpp>
#include <boost/mpl/logical.hpp>
#include <boost/mpl/eval_if.hpp>
#include <boost/noncopyable.hpp>
#include <boost/range/end.hpp>
#include <boost/range/begin.hpp>
#include <boost/range/rend.hpp>
#include <boost/range/rbegin.hpp>
#include <boost/range/iterator.hpp>
#include <boost/range/reverse_iterator.hpp>
#include <boost/type_traits/is_array.hpp>
#include <boost/type_traits/is_const.hpp>
#include <boost/type_traits/is_abstract.hpp>
#include <boost/type_traits/is_base_and_derived.hpp>
#include <boost/type_traits/is_rvalue_reference.hpp>
#include <boost/iterator/iterator_traits.hpp>
#include <boost/utility/addressof.hpp>
#include <boost/foreach_fwd.hpp>

#ifdef BOOST_FOREACH_RUN_TIME_CONST_RVALUE_DETECTION
# include <new>
# include <boost/aligned_storage.hpp>
# include <boost/utility/enable_if.hpp>
# include <boost/type_traits/remove_const.hpp>
#endif

namespace boost
{

// forward declarations for iterator_range
template<typename T>
class iterator_range;

// forward declarations for sub_range
template<typename T>
class sub_range;

namespace foreach
{
    ///////////////////////////////////////////////////////////////////////////////
    // in_range
    //
    template<typename T>
    inline std::pair<T, T> in_range(T begin, T end)
    {
        return std::make_pair(begin, end);
    }

    ///////////////////////////////////////////////////////////////////////////////
    // boost::foreach::is_lightweight_proxy
    //   Specialize this for user-defined collection types if they are inexpensive to copy.
    //   This tells BOOST_FOREACH it can avoid the rvalue/lvalue detection stuff.
    template<typename T>
    struct is_lightweight_proxy
      : boost::mpl::false_
    {
    };

    ///////////////////////////////////////////////////////////////////////////////
    // boost::foreach::is_noncopyable
    //   Specialize this for user-defined collection types if they cannot be copied.
    //   This also tells BOOST_FOREACH to avoid the rvalue/lvalue detection stuff.
    template<typename T>
    struct is_noncopyable
    #if !defined(BOOST_BROKEN_IS_BASE_AND_DERIVED) && !defined(BOOST_NO_IS_ABSTRACT)
      : boost::mpl::or_<
            boost::is_abstract<T>
          , boost::is_base_and_derived<boost::noncopyable, T>
        >
    #elif !defined(BOOST_BROKEN_IS_BASE_AND_DERIVED)
      : boost::is_base_and_derived<boost::noncopyable, T>
    #elif !defined(BOOST_NO_IS_ABSTRACT)
      : boost::is_abstract<T>
    #else
      : boost::mpl::false_
    #endif
    {
    };

} // namespace foreach

} // namespace boost

// vc6/7 needs help ordering the following overloads
#ifdef BOOST_NO_FUNCTION_TEMPLATE_ORDERING
# define BOOST_FOREACH_TAG_DEFAULT ...
#else
# define BOOST_FOREACH_TAG_DEFAULT boost::foreach::tag
#endif

///////////////////////////////////////////////////////////////////////////////
// boost_foreach_is_lightweight_proxy
//   Another customization point for the is_lightweight_proxy optimization,
//   this one works on legacy compilers. Overload boost_foreach_is_lightweight_proxy
//   at the global namespace for your type.
template<typename T>
inline boost::foreach::is_lightweight_proxy<T> *
boost_foreach_is_lightweight_proxy(T *&, BOOST_FOREACH_TAG_DEFAULT) { return 0; }

template<typename T>
inline boost::mpl::true_ *
boost_foreach_is_lightweight_proxy(std::pair<T, T> *&, boost::foreach::tag) { return 0; }

template<typename T>
inline boost::mpl::true_ *
boost_foreach_is_lightweight_proxy(boost::iterator_range<T> *&, boost::foreach::tag) { return 0; }

template<typename T>
inline boost::mpl::true_ *
boost_foreach_is_lightweight_proxy(boost::sub_range<T> *&, boost::foreach::tag) { return 0; }

template<typename T>
inline boost::mpl::true_ *
boost_foreach_is_lightweight_proxy(T **&, boost::foreach::tag) { return 0; }

///////////////////////////////////////////////////////////////////////////////
// boost_foreach_is_noncopyable
//   Another customization point for the is_noncopyable trait,
//   this one works on legacy compilers. Overload boost_foreach_is_noncopyable
//   at the global namespace for your type.
template<typename T>
inline boost::foreach::is_noncopyable<T> *
boost_foreach_is_noncopyable(T *&, BOOST_FOREACH_TAG_DEFAULT) { return 0; }

namespace boost
{

namespace foreach_detail_
{

///////////////////////////////////////////////////////////////////////////////
// Define some utilities for assessing the properties of expressions
//
template<typename Bool1, typename Bool2>
inline boost::mpl::and_<Bool1, Bool2> *and_(Bool1 *, Bool2 *) { return 0; }

template<typename Bool1, typename Bool2, typename Bool3>
inline boost::mpl::and_<Bool1, Bool2, Bool3> *and_(Bool1 *, Bool2 *, Bool3 *) { return 0; }

template<typename Bool1, typename Bool2>
inline boost::mpl::or_<Bool1, Bool2> *or_(Bool1 *, Bool2 *) { return 0; }

template<typename Bool1, typename Bool2, typename Bool3>
inline boost::mpl::or_<Bool1, Bool2, Bool3> *or_(Bool1 *, Bool2 *, Bool3 *) { return 0; }

template<typename Bool1>
inline boost::mpl::not_<Bool1> *not_(Bool1 *) { return 0; }

template<typename T>
inline boost::is_array<T> *is_array_(T const &) { return 0; }

template<typename T>
inline boost::is_const<T> *is_const_(T &) { return 0; }

#ifndef BOOST_FOREACH_NO_RVALUE_DETECTION
template<typename T>
inline boost::mpl::true_ *is_const_(T const &) { return 0; }
#endif

#ifdef BOOST_NO_CXX11_RVALUE_REFERENCES
template<typename T>
inline boost::mpl::false_ *is_rvalue_(T &, int) { return 0; }

template<typename T>
inline boost::mpl::true_ *is_rvalue_(T const &, ...) { return 0; }
#else
template<typename T>
inline boost::is_rvalue_reference<T &&> *is_rvalue_(T &&, int) { return 0; }
#endif

///////////////////////////////////////////////////////////////////////////////
// auto_any_t/auto_any
//  General utility for putting an object of any type into automatic storage
struct auto_any_base
{
    // auto_any_base must evaluate to false in boolean context so that
    // they can be declared in if() statements.
    operator bool() const
    {
        return false;
    }
};

template<typename T>
struct auto_any : auto_any_base
{
    explicit auto_any(T const &t)
      : item(t)
    {
    }

    // temporaries of type auto_any will be bound to const auto_any_base
    // references, but we still want to be able to mutate the stored
    // data, so declare it as mutable.
    mutable T item;
};

typedef auto_any_base const &auto_any_t;

template<typename T, typename C>
inline BOOST_DEDUCED_TYPENAME boost::mpl::if_<C, T const, T>::type &auto_any_cast(auto_any_t a)
{
    return static_cast<auto_any<T> const &>(a).item;
}

typedef boost::mpl::true_ const_;

///////////////////////////////////////////////////////////////////////////////
// type2type
//
template<typename T, typename C = boost::mpl::false_>
struct type2type
  : boost::mpl::if_<C, T const, T>
{
};

template<typename T>
struct wrap_cstr
{
    typedef T type;
};

template<>
struct wrap_cstr<char *>
{
    typedef wrap_cstr<char *> type;
    typedef char *iterator;
    typedef char *const_iterator;
};

template<>
struct wrap_cstr<char const *>
{
    typedef wrap_cstr<char const *> type;
    typedef char const *iterator;
    typedef char const *const_iterator;
};

template<>
struct wrap_cstr<wchar_t *>
{
    typedef wrap_cstr<wchar_t *> type;
    typedef wchar_t *iterator;
    typedef wchar_t *const_iterator;
};

template<>
struct wrap_cstr<wchar_t const *>
{
    typedef wrap_cstr<wchar_t const *> type;
    typedef wchar_t const *iterator;
    typedef wchar_t const *const_iterator;
};

template<typename T>
struct is_char_array
  : mpl::and_<
        is_array<T>
      , mpl::or_<
            is_convertible<T, char const *>
          , is_convertible<T, wchar_t const *>
        >
    >
{};

template<typename T, typename C = boost::mpl::false_>
struct foreach_iterator
{
    // **** READ THIS IF YOUR COMPILE BREAKS HERE ****
    //
    // There is an ambiguity about how to iterate over arrays of char and wchar_t. 
    // Should the last array element be treated as a null terminator to be skipped, or
    // is it just like any other element in the array? To fix the problem, you must
    // say which behavior you want.
    //
    // To treat the container as a null-terminated string, merely cast it to a
    // char const *, as in BOOST_FOREACH( char ch, (char const *)"hello" ) ...
    //
    // To treat the container as an array, use boost::as_array() in <boost/range/as_array.hpp>,
    // as in BOOST_FOREACH( char ch, boost::as_array("hello") ) ...
    #if !defined(BOOST_MSVC) || BOOST_MSVC > 1300
    BOOST_MPL_ASSERT_MSG( (!is_char_array<T>::value), IS_THIS_AN_ARRAY_OR_A_NULL_TERMINATED_STRING, (T&) );
    #endif

    // If the type is a pointer to a null terminated string (as opposed 
    // to an array type), there is no ambiguity.
    typedef BOOST_DEDUCED_TYPENAME wrap_cstr<T>::type container;

    typedef BOOST_DEDUCED_TYPENAME boost::mpl::eval_if<
        C
      , range_const_iterator<container>
      , range_mutable_iterator<container>
    >::type type;
};


template<typename T, typename C = boost::mpl::false_>
struct foreach_reverse_iterator
{
    // **** READ THIS IF YOUR COMPILE BREAKS HERE ****
    //
    // There is an ambiguity about how to iterate over arrays of char and wchar_t. 
    // Should the last array element be treated as a null terminator to be skipped, or
    // is it just like any other element in the array? To fix the problem, you must
    // say which behavior you want.
    //
    // To treat the container as a null-terminated string, merely cast it to a
    // char const *, as in BOOST_FOREACH( char ch, (char const *)"hello" ) ...
    //
    // To treat the container as an array, use boost::as_array() in <boost/range/as_array.hpp>,
    // as in BOOST_FOREACH( char ch, boost::as_array("hello") ) ...
    #if !defined(BOOST_MSVC) || BOOST_MSVC > 1300
    BOOST_MPL_ASSERT_MSG( (!is_char_array<T>::value), IS_THIS_AN_ARRAY_OR_A_NULL_TERMINATED_STRING, (T&) );
    #endif

    // If the type is a pointer to a null terminated string (as opposed 
    // to an array type), there is no ambiguity.
    typedef BOOST_DEDUCED_TYPENAME wrap_cstr<T>::type container;

    typedef BOOST_DEDUCED_TYPENAME boost::mpl::eval_if<
        C
      , range_reverse_iterator<container const>
      , range_reverse_iterator<container>
    >::type type;
};

template<typename T, typename C = boost::mpl::false_>
struct foreach_reference
  : iterator_reference<BOOST_DEDUCED_TYPENAME foreach_iterator<T, C>::type>
{
};

///////////////////////////////////////////////////////////////////////////////
// encode_type
//
template<typename T>
inline type2type<T> *encode_type(T &, boost::mpl::false_ *) { return 0; }

template<typename T>
inline type2type<T, const_> *encode_type(T const &, boost::mpl::true_ *) { return 0; }

///////////////////////////////////////////////////////////////////////////////
// set_false
//
inline bool set_false(bool &b)
{
    b = false;
    return false;
}

///////////////////////////////////////////////////////////////////////////////
// to_ptr
//
template<typename T>
inline T *&to_ptr(T const &)
{
    static T *t = 0;
    return t;
}

// Borland needs a little extra help with arrays
#if BOOST_WORKAROUND(__BORLANDC__, BOOST_TESTED_AT(0x564))
template<typename T,std::size_t N>
inline T (*&to_ptr(T (&)[N]))[N]
{
    static T (*t)[N] = 0;
    return t;
}

///////////////////////////////////////////////////////////////////////////////
// derefof
//
template<typename T>
inline T &derefof(T *t)
{
    // This is a work-around for a compiler bug in Borland. If T* is a pointer to array type U(*)[N],
    // then dereferencing it results in a U* instead of U(&)[N]. The cast forces the issue.
    return reinterpret_cast<T &>(
        *const_cast<char *>(
            reinterpret_cast<char const volatile *>(t)
        )
    );
}

# define BOOST_FOREACH_DEREFOF(T) boost::foreach_detail_::derefof(*T)
#else
# define BOOST_FOREACH_DEREFOF(T) (*T)
#endif

#if defined(BOOST_FOREACH_COMPILE_TIME_CONST_RVALUE_DETECTION)                                  \
 && !defined(BOOST_NO_CXX11_RVALUE_REFERENCES)
///////////////////////////////////////////////////////////////////////////////
// Rvalue references makes it drop-dead simple to detect at compile time
// whether an expression is an rvalue.
///////////////////////////////////////////////////////////////////////////////

# define BOOST_FOREACH_IS_RVALUE(COL)                                                           \
    boost::foreach_detail_::is_rvalue_((COL), 0)

#elif defined(BOOST_FOREACH_COMPILE_TIME_CONST_RVALUE_DETECTION)                                \
 && defined(BOOST_NO_CXX11_RVALUE_REFERENCES)
///////////////////////////////////////////////////////////////////////////////
// Detect at compile-time whether an expression yields an rvalue or
// an lvalue. This is rather non-standard, but some popular compilers
// accept it.
///////////////////////////////////////////////////////////////////////////////

///////////////////////////////////////////////////////////////////////////////
// rvalue_probe
//
template<typename T>
struct rvalue_probe
{
    struct private_type_ {};
    // can't ever return an array by value
    typedef BOOST_DEDUCED_TYPENAME boost::mpl::if_<
        boost::mpl::or_<boost::is_abstract<T>, boost::is_array<T> >, private_type_, T
    >::type value_type;
    operator value_type() { return *reinterpret_cast<value_type *>(this); } // never called
    operator T &() const { return *reinterpret_cast<T *>(const_cast<rvalue_probe *>(this)); } // never called
};

template<typename T>
rvalue_probe<T> const make_probe(T const &)
{
    return rvalue_probe<T>();
}

# define BOOST_FOREACH_IS_RVALUE(COL)                                                           \
    boost::foreach_detail_::and_(                                                               \
        boost::foreach_detail_::not_(boost::foreach_detail_::is_array_(COL))                    \
      , (true ? 0 : boost::foreach_detail_::is_rvalue_(                                         \
            (true ? boost::foreach_detail_::make_probe(COL) : (COL)), 0)))

#elif defined(BOOST_FOREACH_RUN_TIME_CONST_RVALUE_DETECTION)
///////////////////////////////////////////////////////////////////////////////
// Detect at run-time whether an expression yields an rvalue
// or an lvalue. This is 100% standard C++, but not all compilers
// accept it. Also, it causes FOREACH to break when used with non-
// copyable collection types.
///////////////////////////////////////////////////////////////////////////////

///////////////////////////////////////////////////////////////////////////////
// rvalue_probe
//
template<typename T>
struct rvalue_probe
{
    rvalue_probe(T &t, bool &b)
      : value(t)
      , is_rvalue(b)
    {
    }

    struct private_type_ {};
    // can't ever return an array or an abstract type by value
    #ifdef BOOST_NO_IS_ABSTRACT
    typedef BOOST_DEDUCED_TYPENAME boost::mpl::if_<
        boost::is_array<T>, private_type_, T
    >::type value_type;
    #else
    typedef BOOST_DEDUCED_TYPENAME boost::mpl::if_<
        boost::mpl::or_<boost::is_abstract<T>, boost::is_array<T> >, private_type_, T
    >::type value_type;
    #endif
    
    operator value_type()
    {
        this->is_rvalue = true;
        return this->value;
    }

    operator T &() const
    {
        return this->value;
    }

private:
    T &value;
    bool &is_rvalue;
};

template<typename T>
rvalue_probe<T> make_probe(T &t, bool &b) { return rvalue_probe<T>(t, b); }

template<typename T>
rvalue_probe<T const> make_probe(T const &t, bool &b)  { return rvalue_probe<T const>(t, b); }

///////////////////////////////////////////////////////////////////////////////
// simple_variant
//  holds either a T or a T const*
template<typename T>
struct simple_variant
{
    simple_variant(T const *t)
      : is_rvalue(false)
    {
        *static_cast<T const **>(this->data.address()) = t;
    }

    simple_variant(T const &t)
      : is_rvalue(true)
    {
        ::new(this->data.address()) T(t);
    }

    simple_variant(simple_variant const &that)
      : is_rvalue(that.is_rvalue)
    {
        if(this->is_rvalue)
            ::new(this->data.address()) T(*that.get());
        else
            *static_cast<T const **>(this->data.address()) = that.get();
    }

    ~simple_variant()
    {
        if(this->is_rvalue)
            this->get()->~T();
    }

    T const *get() const
    {
        if(this->is_rvalue)
            return static_cast<T const *>(this->data.address());
        else
            return *static_cast<T const * const *>(this->data.address());
    }

private:
    enum size_type { size = sizeof(T) > sizeof(T*) ? sizeof(T) : sizeof(T*) };
    simple_variant &operator =(simple_variant const &); 
    bool const is_rvalue;
    aligned_storage<size> data;
};

// If the collection is an array or is noncopyable, it must be an lvalue.
// If the collection is a lightweight proxy, treat it as an rvalue
// BUGBUG what about a noncopyable proxy?
template<typename LValue, typename IsProxy>
inline BOOST_DEDUCED_TYPENAME boost::enable_if<boost::mpl::or_<LValue, IsProxy>, IsProxy>::type *
should_copy_impl(LValue *, IsProxy *, bool *)
{
    return 0;
}

// Otherwise, we must determine at runtime whether it's an lvalue or rvalue
inline bool *
should_copy_impl(boost::mpl::false_ *, boost::mpl::false_ *, bool *is_rvalue)
{
    return is_rvalue;
}

#endif

///////////////////////////////////////////////////////////////////////////////
// contain
//
template<typename T>
inline auto_any<T> contain(T const &t, boost::mpl::true_ *) // rvalue
{
    return auto_any<T>(t);
}

template<typename T>
inline auto_any<T *> contain(T &t, boost::mpl::false_ *) // lvalue
{
    // Cannot seem to get sunpro to handle addressof() with array types.
    #if BOOST_WORKAROUND(__SUNPRO_CC, BOOST_TESTED_AT(0x570))
    return auto_any<T *>(&t);
    #else
    return auto_any<T *>(boost::addressof(t));
    #endif
}

#ifdef BOOST_FOREACH_RUN_TIME_CONST_RVALUE_DETECTION
template<typename T>
inline auto_any<simple_variant<T> >
contain(T const &t, bool *rvalue)
{
    return auto_any<simple_variant<T> >(*rvalue ? simple_variant<T>(t) : simple_variant<T>(&t));
}
#endif

/////////////////////////////////////////////////////////////////////////////
// begin
//
template<typename T, typename C>
inline auto_any<BOOST_DEDUCED_TYPENAME foreach_iterator<T, C>::type>
begin(auto_any_t col, type2type<T, C> *, boost::mpl::true_ *) // rvalue
{
    return auto_any<BOOST_DEDUCED_TYPENAME foreach_iterator<T, C>::type>(
        boost::begin(auto_any_cast<T, C>(col)));
}

template<typename T, typename C>
inline auto_any<BOOST_DEDUCED_TYPENAME foreach_iterator<T, C>::type>
begin(auto_any_t col, type2type<T, C> *, boost::mpl::false_ *) // lvalue
{
    typedef BOOST_DEDUCED_TYPENAME type2type<T, C>::type type;
    typedef BOOST_DEDUCED_TYPENAME foreach_iterator<T, C>::type iterator;
    return auto_any<BOOST_DEDUCED_TYPENAME foreach_iterator<T, C>::type>(
        iterator(boost::begin(BOOST_FOREACH_DEREFOF((auto_any_cast<type *, boost::mpl::false_>(col))))));
}

#ifdef BOOST_FOREACH_RUN_TIME_CONST_RVALUE_DETECTION
template<typename T>
inline auto_any<BOOST_DEDUCED_TYPENAME foreach_iterator<T, const_>::type>
begin(auto_any_t col, type2type<T, const_> *, bool *)
{
    return auto_any<BOOST_DEDUCED_TYPENAME foreach_iterator<T, const_>::type>(
        boost::begin(*auto_any_cast<simple_variant<T>, boost::mpl::false_>(col).get()));
}
#endif

#ifndef BOOST_NO_FUNCTION_TEMPLATE_ORDERING
template<typename T, typename C>
inline auto_any<T *>
begin(auto_any_t col, type2type<T *, C> *, boost::mpl::true_ *) // null-terminated C-style strings
{
    return auto_any<T *>(auto_any_cast<T *, boost::mpl::false_>(col));
}
#endif

///////////////////////////////////////////////////////////////////////////////
// end
//
template<typename T, typename C>
inline auto_any<BOOST_DEDUCED_TYPENAME foreach_iterator<T, C>::type>
end(auto_any_t col, type2type<T, C> *, boost::mpl::true_ *) // rvalue
{
    return auto_any<BOOST_DEDUCED_TYPENAME foreach_iterator<T, C>::type>(
        boost::end(auto_any_cast<T, C>(col)));
}

template<typename T, typename C>
inline auto_any<BOOST_DEDUCED_TYPENAME foreach_iterator<T, C>::type>
end(auto_any_t col, type2type<T, C> *, boost::mpl::false_ *) // lvalue
{
    typedef BOOST_DEDUCED_TYPENAME type2type<T, C>::type type;
    typedef BOOST_DEDUCED_TYPENAME foreach_iterator<T, C>::type iterator;
    return auto_any<BOOST_DEDUCED_TYPENAME foreach_iterator<T, C>::type>(
        iterator(boost::end(BOOST_FOREACH_DEREFOF((auto_any_cast<type *, boost::mpl::false_>(col))))));
}

#ifdef BOOST_FOREACH_RUN_TIME_CONST_RVALUE_DETECTION
template<typename T>
inline auto_any<BOOST_DEDUCED_TYPENAME foreach_iterator<T, const_>::type>
end(auto_any_t col, type2type<T, const_> *, bool *)
{
    return auto_any<BOOST_DEDUCED_TYPENAME foreach_iterator<T, const_>::type>(
        boost::end(*auto_any_cast<simple_variant<T>, boost::mpl::false_>(col).get()));
}
#endif

#ifndef BOOST_NO_FUNCTION_TEMPLATE_ORDERING
template<typename T, typename C>
inline auto_any<int>
end(auto_any_t, type2type<T *, C> *, boost::mpl::true_ *) // null-terminated C-style strings
{
    return auto_any<int>(0); // not used
}
#endif

///////////////////////////////////////////////////////////////////////////////
// done
//
template<typename T, typename C>
inline bool done(auto_any_t cur, auto_any_t end, type2type<T, C> *)
{
    typedef BOOST_DEDUCED_TYPENAME foreach_iterator<T, C>::type iter_t;
    return auto_any_cast<iter_t, boost::mpl::false_>(cur) == auto_any_cast<iter_t, boost::mpl::false_>(end);
}

#ifndef BOOST_NO_FUNCTION_TEMPLATE_ORDERING
template<typename T, typename C>
inline bool done(auto_any_t cur, auto_any_t, type2type<T *, C> *) // null-terminated C-style strings
{
    return ! *auto_any_cast<T *, boost::mpl::false_>(cur);
}
#endif

///////////////////////////////////////////////////////////////////////////////
// next
//
template<typename T, typename C>
inline void next(auto_any_t cur, type2type<T, C> *)
{
    typedef BOOST_DEDUCED_TYPENAME foreach_iterator<T, C>::type iter_t;
    ++auto_any_cast<iter_t, boost::mpl::false_>(cur);
}

///////////////////////////////////////////////////////////////////////////////
// deref
//
template<typename T, typename C>
inline BOOST_DEDUCED_TYPENAME foreach_reference<T, C>::type
deref(auto_any_t cur, type2type<T, C> *)
{
    typedef BOOST_DEDUCED_TYPENAME foreach_iterator<T, C>::type iter_t;
    return *auto_any_cast<iter_t, boost::mpl::false_>(cur);
}

/////////////////////////////////////////////////////////////////////////////
// rbegin
//
template<typename T, typename C>
inline auto_any<BOOST_DEDUCED_TYPENAME foreach_reverse_iterator<T, C>::type>
rbegin(auto_any_t col, type2type<T, C> *, boost::mpl::true_ *) // rvalue
{
    return auto_any<BOOST_DEDUCED_TYPENAME foreach_reverse_iterator<T, C>::type>(
        boost::rbegin(auto_any_cast<T, C>(col)));
}

template<typename T, typename C>
inline auto_any<BOOST_DEDUCED_TYPENAME foreach_reverse_iterator<T, C>::type>
rbegin(auto_any_t col, type2type<T, C> *, boost::mpl::false_ *) // lvalue
{
    typedef BOOST_DEDUCED_TYPENAME type2type<T, C>::type type;
    typedef BOOST_DEDUCED_TYPENAME foreach_reverse_iterator<T, C>::type iterator;
    return auto_any<BOOST_DEDUCED_TYPENAME foreach_reverse_iterator<T, C>::type>(
        iterator(boost::rbegin(BOOST_FOREACH_DEREFOF((auto_any_cast<type *, boost::mpl::false_>(col))))));
}

#ifdef BOOST_FOREACH_RUN_TIME_CONST_RVALUE_DETECTION
template<typename T>
inline auto_any<BOOST_DEDUCED_TYPENAME foreach_reverse_iterator<T, const_>::type>
rbegin(auto_any_t col, type2type<T, const_> *, bool *)
{
    return auto_any<BOOST_DEDUCED_TYPENAME foreach_reverse_iterator<T, const_>::type>(
        boost::rbegin(*auto_any_cast<simple_variant<T>, boost::mpl::false_>(col).get()));
}
#endif

#ifndef BOOST_NO_FUNCTION_TEMPLATE_ORDERING
template<typename T, typename C>
inline auto_any<reverse_iterator<T *> >
rbegin(auto_any_t col, type2type<T *, C> *, boost::mpl::true_ *) // null-terminated C-style strings
{
    T *p = auto_any_cast<T *, boost::mpl::false_>(col);
    while(0 != *p)
        ++p;
    return auto_any<reverse_iterator<T *> >(reverse_iterator<T *>(p));
}
#endif

///////////////////////////////////////////////////////////////////////////////
// rend
//
template<typename T, typename C>
inline auto_any<BOOST_DEDUCED_TYPENAME foreach_reverse_iterator<T, C>::type>
rend(auto_any_t col, type2type<T, C> *, boost::mpl::true_ *) // rvalue
{
    return auto_any<BOOST_DEDUCED_TYPENAME foreach_reverse_iterator<T, C>::type>(
        boost::rend(auto_any_cast<T, C>(col)));
}

template<typename T, typename C>
inline auto_any<BOOST_DEDUCED_TYPENAME foreach_reverse_iterator<T, C>::type>
rend(auto_any_t col, type2type<T, C> *, boost::mpl::false_ *) // lvalue
{
    typedef BOOST_DEDUCED_TYPENAME type2type<T, C>::type type;
    typedef BOOST_DEDUCED_TYPENAME foreach_reverse_iterator<T, C>::type iterator;
    return auto_any<BOOST_DEDUCED_TYPENAME foreach_reverse_iterator<T, C>::type>(
        iterator(boost::rend(BOOST_FOREACH_DEREFOF((auto_any_cast<type *, boost::mpl::false_>(col))))));
}

#ifdef BOOST_FOREACH_RUN_TIME_CONST_RVALUE_DETECTION
template<typename T>
inline auto_any<BOOST_DEDUCED_TYPENAME foreach_reverse_iterator<T, const_>::type>
rend(auto_any_t col, type2type<T, const_> *, bool *)
{
    return auto_any<BOOST_DEDUCED_TYPENAME foreach_reverse_iterator<T, const_>::type>(
        boost::rend(*auto_any_cast<simple_variant<T>, boost::mpl::false_>(col).get()));
}
#endif

#ifndef BOOST_NO_FUNCTION_TEMPLATE_ORDERING
template<typename T, typename C>
inline auto_any<reverse_iterator<T *> >
rend(auto_any_t col, type2type<T *, C> *, boost::mpl::true_ *) // null-terminated C-style strings
{
    return auto_any<reverse_iterator<T *> >(
        reverse_iterator<T *>(auto_any_cast<T *, boost::mpl::false_>(col)));
}
#endif

///////////////////////////////////////////////////////////////////////////////
// rdone
//
template<typename T, typename C>
inline bool rdone(auto_any_t cur, auto_any_t end, type2type<T, C> *)
{
    typedef BOOST_DEDUCED_TYPENAME foreach_reverse_iterator<T, C>::type iter_t;
    return auto_any_cast<iter_t, boost::mpl::false_>(cur) == auto_any_cast<iter_t, boost::mpl::false_>(end);
}

///////////////////////////////////////////////////////////////////////////////
// rnext
//
template<typename T, typename C>
inline void rnext(auto_any_t cur, type2type<T, C> *)
{
    typedef BOOST_DEDUCED_TYPENAME foreach_reverse_iterator<T, C>::type iter_t;
    ++auto_any_cast<iter_t, boost::mpl::false_>(cur);
}

///////////////////////////////////////////////////////////////////////////////
// rderef
//
template<typename T, typename C>
inline BOOST_DEDUCED_TYPENAME foreach_reference<T, C>::type
rderef(auto_any_t cur, type2type<T, C> *)
{
    typedef BOOST_DEDUCED_TYPENAME foreach_reverse_iterator<T, C>::type iter_t;
    return *auto_any_cast<iter_t, boost::mpl::false_>(cur);
}

} // namespace foreach_detail_
} // namespace boost

// Suppress a bogus code analysis warning on vc8+
#if BOOST_WORKAROUND(BOOST_MSVC, >= 1400)
# define BOOST_FOREACH_SUPPRESS_WARNINGS() __pragma(warning(suppress:6001))
#else
# define BOOST_FOREACH_SUPPRESS_WARNINGS()
#endif

///////////////////////////////////////////////////////////////////////////////
// Define a macro for giving hidden variables a unique name. Not strictly
// needed, but eliminates some warnings on some compilers.
#if BOOST_WORKAROUND(BOOST_MSVC, BOOST_TESTED_AT(1500))
// With some versions of MSVC, use of __LINE__ to create unique identifiers
// can fail when the Edit-and-Continue debug flag is used.
# define BOOST_FOREACH_ID(x) x
#else
# define BOOST_FOREACH_ID(x) BOOST_PP_CAT(x, __LINE__)
#endif

// A sneaky way to get the type of the collection without evaluating the expression
#define BOOST_FOREACH_TYPEOF(COL)                                                               \
    (true ? 0 : boost::foreach_detail_::encode_type(COL, boost::foreach_detail_::is_const_(COL)))

// returns true_* if the type is noncopyable
#define BOOST_FOREACH_IS_NONCOPYABLE(COL)                                                       \
    boost_foreach_is_noncopyable(                                                               \
        boost::foreach_detail_::to_ptr(COL)                                                     \
      , boost_foreach_argument_dependent_lookup_hack_value)

// returns true_* if the type is a lightweight proxy (and is not noncopyable)
#define BOOST_FOREACH_IS_LIGHTWEIGHT_PROXY(COL)                                                 \
    boost::foreach_detail_::and_(                                                               \
        boost::foreach_detail_::not_(BOOST_FOREACH_IS_NONCOPYABLE(COL))                         \
      , boost_foreach_is_lightweight_proxy(                                                     \
            boost::foreach_detail_::to_ptr(COL)                                                 \
          , boost_foreach_argument_dependent_lookup_hack_value))

#if defined(BOOST_FOREACH_COMPILE_TIME_CONST_RVALUE_DETECTION)
///////////////////////////////////////////////////////////////////////////////
// R-values and const R-values supported here with zero runtime overhead
///////////////////////////////////////////////////////////////////////////////

// No variable is needed to track the rvalue-ness of the collection expression
# define BOOST_FOREACH_PREAMBLE()                                                               \
    BOOST_FOREACH_SUPPRESS_WARNINGS()

// Evaluate the collection expression
# define BOOST_FOREACH_EVALUATE(COL)                                                            \
    (COL)

# define BOOST_FOREACH_SHOULD_COPY(COL)                                                         \
    (true ? 0 : boost::foreach_detail_::or_(                                                    \
        BOOST_FOREACH_IS_RVALUE(COL)                                                            \
      , BOOST_FOREACH_IS_LIGHTWEIGHT_PROXY(COL)))

#elif defined(BOOST_FOREACH_RUN_TIME_CONST_RVALUE_DETECTION)
///////////////////////////////////////////////////////////////////////////////
// R-values and const R-values supported here
///////////////////////////////////////////////////////////////////////////////

// Declare a variable to track the rvalue-ness of the collection expression
# define BOOST_FOREACH_PREAMBLE()                                                               \
    BOOST_FOREACH_SUPPRESS_WARNINGS()                                                           \
    if (bool BOOST_FOREACH_ID(_foreach_is_rvalue) = false) {} else

// Evaluate the collection expression, and detect if it is an lvalue or and rvalue
# define BOOST_FOREACH_EVALUATE(COL)                                                            \
    (true ? boost::foreach_detail_::make_probe((COL), BOOST_FOREACH_ID(_foreach_is_rvalue)) : (COL))

// The rvalue/lvalue-ness of the collection expression is determined dynamically, unless
// the type is an array or is noncopyable or is non-const, in which case we know it's an lvalue.
// If the type happens to be a lightweight proxy, always make a copy.
# define BOOST_FOREACH_SHOULD_COPY(COL)                                                         \
    (boost::foreach_detail_::should_copy_impl(                                                  \
        true ? 0 : boost::foreach_detail_::or_(                                                 \
            boost::foreach_detail_::is_array_(COL)                                              \
          , BOOST_FOREACH_IS_NONCOPYABLE(COL)                                                   \
          , boost::foreach_detail_::not_(boost::foreach_detail_::is_const_(COL)))               \
      , true ? 0 : BOOST_FOREACH_IS_LIGHTWEIGHT_PROXY(COL)                                      \
      , &BOOST_FOREACH_ID(_foreach_is_rvalue)))

#elif !defined(BOOST_FOREACH_NO_RVALUE_DETECTION)
///////////////////////////////////////////////////////////////////////////////
// R-values supported here, const R-values NOT supported here
///////////////////////////////////////////////////////////////////////////////

// No variable is needed to track the rvalue-ness of the collection expression
# define BOOST_FOREACH_PREAMBLE()                                                               \
    BOOST_FOREACH_SUPPRESS_WARNINGS()

// Evaluate the collection expression
# define BOOST_FOREACH_EVALUATE(COL)                                                            \
    (COL)

// Determine whether the collection expression is an lvalue or an rvalue.
// NOTE: this gets the answer wrong for const rvalues.
# define BOOST_FOREACH_SHOULD_COPY(COL)                                                         \
    (true ? 0 : boost::foreach_detail_::or_(                                                    \
        boost::foreach_detail_::is_rvalue_((COL), 0)                                            \
      , BOOST_FOREACH_IS_LIGHTWEIGHT_PROXY(COL)))

#else
///////////////////////////////////////////////////////////////////////////////
// R-values NOT supported here
///////////////////////////////////////////////////////////////////////////////

// No variable is needed to track the rvalue-ness of the collection expression
# define BOOST_FOREACH_PREAMBLE()                                                               \
    BOOST_FOREACH_SUPPRESS_WARNINGS()

// Evaluate the collection expression
# define BOOST_FOREACH_EVALUATE(COL)                                                            \
    (COL)

// Can't use rvalues with BOOST_FOREACH (unless they are lightweight proxies)
# define BOOST_FOREACH_SHOULD_COPY(COL)                                                         \
    (true ? 0 : BOOST_FOREACH_IS_LIGHTWEIGHT_PROXY(COL))

#endif

#define BOOST_FOREACH_CONTAIN(COL)                                                              \
    boost::foreach_detail_::contain(                                                            \
        BOOST_FOREACH_EVALUATE(COL)                                                             \
      , BOOST_FOREACH_SHOULD_COPY(COL))

#define BOOST_FOREACH_BEGIN(COL)                                                                \
    boost::foreach_detail_::begin(                                                              \
        BOOST_FOREACH_ID(_foreach_col)                                                          \
      , BOOST_FOREACH_TYPEOF(COL)                                                               \
      , BOOST_FOREACH_SHOULD_COPY(COL))

#define BOOST_FOREACH_END(COL)                                                                  \
    boost::foreach_detail_::end(                                                                \
        BOOST_FOREACH_ID(_foreach_col)                                                          \
      , BOOST_FOREACH_TYPEOF(COL)                                                               \
      , BOOST_FOREACH_SHOULD_COPY(COL))

#define BOOST_FOREACH_DONE(COL)                                                                 \
    boost::foreach_detail_::done(                                                               \
        BOOST_FOREACH_ID(_foreach_cur)                                                          \
      , BOOST_FOREACH_ID(_foreach_end)                                                          \
      , BOOST_FOREACH_TYPEOF(COL))

#define BOOST_FOREACH_NEXT(COL)                                                                 \
    boost::foreach_detail_::next(                                                               \
        BOOST_FOREACH_ID(_foreach_cur)                                                          \
      , BOOST_FOREACH_TYPEOF(COL))

#define BOOST_FOREACH_DEREF(COL)                                                                \
    boost::foreach_detail_::deref(                                                              \
        BOOST_FOREACH_ID(_foreach_cur)                                                          \
      , BOOST_FOREACH_TYPEOF(COL))

#define BOOST_FOREACH_RBEGIN(COL)                                                               \
    boost::foreach_detail_::rbegin(                                                             \
        BOOST_FOREACH_ID(_foreach_col)                                                          \
      , BOOST_FOREACH_TYPEOF(COL)                                                               \
      , BOOST_FOREACH_SHOULD_COPY(COL))

#define BOOST_FOREACH_REND(COL)                                                                 \
    boost::foreach_detail_::rend(                                                               \
        BOOST_FOREACH_ID(_foreach_col)                                                          \
      , BOOST_FOREACH_TYPEOF(COL)                                                               \
      , BOOST_FOREACH_SHOULD_COPY(COL))

#define BOOST_FOREACH_RDONE(COL)                                                                \
    boost::foreach_detail_::rdone(                                                              \
        BOOST_FOREACH_ID(_foreach_cur)                                                          \
      , BOOST_FOREACH_ID(_foreach_end)                                                          \
      , BOOST_FOREACH_TYPEOF(COL))

#define BOOST_FOREACH_RNEXT(COL)                                                                \
    boost::foreach_detail_::rnext(                                                              \
        BOOST_FOREACH_ID(_foreach_cur)                                                          \
      , BOOST_FOREACH_TYPEOF(COL))

#define BOOST_FOREACH_RDEREF(COL)                                                               \
    boost::foreach_detail_::rderef(                                                             \
        BOOST_FOREACH_ID(_foreach_cur)                                                          \
      , BOOST_FOREACH_TYPEOF(COL))

///////////////////////////////////////////////////////////////////////////////
// BOOST_FOREACH
//
//   For iterating over collections. Collections can be
//   arrays, null-terminated strings, or STL containers.
//   The loop variable can be a value or reference. For
//   example:
//
//   std::list<int> int_list(/*stuff*/);
//   BOOST_FOREACH(int &i, int_list)
//   {
//       /* 
//        * loop body goes here.
//        * i is a reference to the int in int_list.
//        */
//   }
//
//   Alternately, you can declare the loop variable first,
//   so you can access it after the loop finishes. Obviously,
//   if you do it this way, then the loop variable cannot be
//   a reference.
//
//   int i;
//   BOOST_FOREACH(i, int_list)
//       { ... }
//
#define BOOST_FOREACH(VAR, COL)                                                                                   \
    BOOST_FOREACH_PREAMBLE()                                                                                      \
    if (boost::foreach_detail_::auto_any_t BOOST_FOREACH_ID(_foreach_col) = BOOST_FOREACH_CONTAIN(COL)) {} else   \
    if (boost::foreach_detail_::auto_any_t BOOST_FOREACH_ID(_foreach_cur) = BOOST_FOREACH_BEGIN(COL)) {} else     \
    if (boost::foreach_detail_::auto_any_t BOOST_FOREACH_ID(_foreach_end) = BOOST_FOREACH_END(COL)) {} else       \
    for (bool BOOST_FOREACH_ID(_foreach_continue) = true;                                                         \
              BOOST_FOREACH_ID(_foreach_continue) && !BOOST_FOREACH_DONE(COL);                                    \
              BOOST_FOREACH_ID(_foreach_continue) ? BOOST_FOREACH_NEXT(COL) : (void)0)                            \
        if  (boost::foreach_detail_::set_false(BOOST_FOREACH_ID(_foreach_continue))) {} else                      \
        for (VAR = BOOST_FOREACH_DEREF(COL); !BOOST_FOREACH_ID(_foreach_continue); BOOST_FOREACH_ID(_foreach_continue) = true)

///////////////////////////////////////////////////////////////////////////////
// BOOST_REVERSE_FOREACH
//
//   For iterating over collections in reverse order. In
//   all other respects, BOOST_REVERSE_FOREACH is like
//   BOOST_FOREACH.
//
#define BOOST_REVERSE_FOREACH(VAR, COL)                                                                           \
    BOOST_FOREACH_PREAMBLE()                                                                                      \
    if (boost::foreach_detail_::auto_any_t BOOST_FOREACH_ID(_foreach_col) = BOOST_FOREACH_CONTAIN(COL)) {} else   \
    if (boost::foreach_detail_::auto_any_t BOOST_FOREACH_ID(_foreach_cur) = BOOST_FOREACH_RBEGIN(COL)) {} else    \
    if (boost::foreach_detail_::auto_any_t BOOST_FOREACH_ID(_foreach_end) = BOOST_FOREACH_REND(COL)) {} else      \
    for (bool BOOST_FOREACH_ID(_foreach_continue) = true;                                                         \
              BOOST_FOREACH_ID(_foreach_continue) && !BOOST_FOREACH_RDONE(COL);                                   \
              BOOST_FOREACH_ID(_foreach_continue) ? BOOST_FOREACH_RNEXT(COL) : (void)0)                           \
        if  (boost::foreach_detail_::set_false(BOOST_FOREACH_ID(_foreach_continue))) {} else                      \
        for (VAR = BOOST_FOREACH_RDEREF(COL); !BOOST_FOREACH_ID(_foreach_continue); BOOST_FOREACH_ID(_foreach_continue) = true)

#endif
