# Supplementary material for: Evaluation of de novo transcriptome assemblies from RNA-Seq data
Source: Genome Biol. 2014 Dec 21;15(12):553. doi: 10.1186/s13059-014-0553-5 (PMC4298084; doi:10.1186/s13059-014-0553-5)
Supplement: Additional file 3 — Version of the DETONATE source code used for the experiments in this paper. [file 13059_2014_553_MOESM3_ESM.zip › 13059_2014_553_MOESM3_ESM/detonate-1.8.1/ref-eval/boost/boost/function/detail/function_iterate.hpp]

// Boost.Function library

//  Copyright Douglas Gregor 2003. Use, modification and
//  distribution is subject to the Boost Software License, Version
//  1.0. (See accompanying file LICENSE_1_0.txt or copy at
//  http://www.boost.org/LICENSE_1_0.txt)

// For more information, see http://www.boost.org
#if !defined(BOOST_PP_IS_ITERATING)
# error Boost.Function - do not include this file!
#endif

#define BOOST_FUNCTION_NUM_ARGS BOOST_PP_ITERATION()
#include <boost/function/detail/maybe_include.hpp>
#undef BOOST_FUNCTION_NUM_ARGS
