# Supplementary material for: Evaluation of de novo transcriptome assemblies from RNA-Seq data
Source: Genome Biol. 2014 Dec 21;15(12):553. doi: 10.1186/s13059-014-0553-5 (PMC4298084; doi:10.1186/s13059-014-0553-5)
Supplement: Additional file 3 — Version of the DETONATE source code used for the experiments in this paper. [file 13059_2014_553_MOESM3_ESM.zip › 13059_2014_553_MOESM3_ESM/detonate-1.8.1/ref-eval/boost/boost/function/detail/prologue.hpp]

// Boost.Function library

//  Copyright Douglas Gregor 2002-2003. Use, modification and
//  distribution is subject to the Boost Software License, Version
//  1.0. (See accompanying file LICENSE_1_0.txt or copy at
//  http://www.boost.org/LICENSE_1_0.txt)

// For more information, see http://www.boost.org

#ifndef BOOST_FUNCTION_PROLOGUE_HPP
#define BOOST_FUNCTION_PROLOGUE_HPP
#  include <cassert>
#  include <algorithm>
#  include <boost/config/no_tr1/functional.hpp> // unary_function, binary_function
#  include <boost/throw_exception.hpp>
#  include <boost/config.hpp>
#  include <boost/function/function_base.hpp>
#  include <boost/mem_fn.hpp>
#  include <boost/type_traits/is_integral.hpp>
#  include <boost/preprocessor/enum.hpp>
#  include <boost/preprocessor/enum_params.hpp>
#  include <boost/preprocessor/cat.hpp>
#  include <boost/preprocessor/repeat.hpp>
#  include <boost/preprocessor/inc.hpp>
#  include <boost/type_traits/is_void.hpp>
#endif // BOOST_FUNCTION_PROLOGUE_HPP
