# Supplementary material for: Evaluation of de novo transcriptome assemblies from RNA-Seq data
Source: Genome Biol. 2014 Dec 21;15(12):553. doi: 10.1186/s13059-014-0553-5 (PMC4298084; doi:10.1186/s13059-014-0553-5)
Supplement: Additional file 3 — Version of the DETONATE source code used for the experiments in this paper. [file 13059_2014_553_MOESM3_ESM.zip › 13059_2014_553_MOESM3_ESM/detonate-1.8.1/ref-eval/boost/boost/function_output_iterator.hpp]

// (C) Copyright Jeremy Siek 2001.
// Distributed under the Boost Software License, Version 1.0. (See
// accompanying file LICENSE_1_0.txt or copy at
// http://www.boost.org/LICENSE_1_0.txt)

// Revision History:

// 27 Feb 2001   Jeremy Siek
//      Initial checkin.

#ifndef BOOST_FUNCTION_OUTPUT_ITERATOR_HPP
#define BOOST_FUNCTION_OUTPUT_ITERATOR_HPP

#include <iterator>

namespace boost {

  template <class UnaryFunction>
  class function_output_iterator {
    typedef function_output_iterator self;
  public:
    typedef std::output_iterator_tag iterator_category;
    typedef void                value_type;
    typedef void                difference_type;
    typedef void                pointer;
    typedef void                reference;

    explicit function_output_iterator() {}

    explicit function_output_iterator(const UnaryFunction& f)
      : m_f(f) {}

    struct output_proxy {
      output_proxy(UnaryFunction& f) : m_f(f) { }
      template <class T> output_proxy& operator=(const T& value) {
        m_f(value); 
        return *this; 
      }
      UnaryFunction& m_f;
    };
    output_proxy operator*() { return output_proxy(m_f); }
    self& operator++() { return *this; } 
    self& operator++(int) { return *this; }
  private:
    UnaryFunction m_f;
  };

  template <class UnaryFunction>
  inline function_output_iterator<UnaryFunction>
  make_function_output_iterator(const UnaryFunction& f = UnaryFunction()) {
    return function_output_iterator<UnaryFunction>(f);
  }

} // namespace boost

#endif // BOOST_FUNCTION_OUTPUT_ITERATOR_HPP
