# Supplementary material for: Evaluation of de novo transcriptome assemblies from RNA-Seq data
Source: Genome Biol. 2014 Dec 21;15(12):553. doi: 10.1186/s13059-014-0553-5 (PMC4298084; doi:10.1186/s13059-014-0553-5)
Supplement: Additional file 3 — Version of the DETONATE source code used for the experiments in this paper. [file 13059_2014_553_MOESM3_ESM.zip › 13059_2014_553_MOESM3_ESM/detonate-1.8.1/ref-eval/boost/boost/functional/hash/detail/limits.hpp]

// Copyright 2005-2009 Daniel James.
// Distributed under the Boost Software License, Version 1.0. (See accompanying
// file LICENSE_1_0.txt or copy at http://www.boost.org/LICENSE_1_0.txt)
//
// On some platforms std::limits gives incorrect values for long double.
// This tries to work around them.

#if !defined(BOOST_FUNCTIONAL_HASH_DETAIL_LIMITS_HEADER)
#define BOOST_FUNCTIONAL_HASH_DETAIL_LIMITS_HEADER

#if defined(_MSC_VER) && (_MSC_VER >= 1020)
# pragma once
#endif

#include <boost/limits.hpp>

// On OpenBSD, numeric_limits is not reliable for long doubles, but
// the macros defined in <float.h> are and support long double when STLport
// doesn't.

#if defined(__OpenBSD__) || defined(_STLP_NO_LONG_DOUBLE)
#include <float.h>
#endif

namespace boost
{
    namespace hash_detail
    {
        template <class T>
        struct limits : std::numeric_limits<T> {};

#if defined(__OpenBSD__) || defined(_STLP_NO_LONG_DOUBLE)
        template <>
        struct limits<long double>
             : std::numeric_limits<long double>
        {
            static long double epsilon() {
                return LDBL_EPSILON;
            }

            static long double (max)() {
                return LDBL_MAX;
            }

            static long double (min)() {
                return LDBL_MIN;
            }

            BOOST_STATIC_CONSTANT(int, digits = LDBL_MANT_DIG);
            BOOST_STATIC_CONSTANT(int, max_exponent = LDBL_MAX_EXP);
            BOOST_STATIC_CONSTANT(int, min_exponent = LDBL_MIN_EXP);
#if defined(_STLP_NO_LONG_DOUBLE)
            BOOST_STATIC_CONSTANT(int, radix = FLT_RADIX);
#endif
        };
#endif // __OpenBSD__
    }
}

#endif
