# Supplementary material for: Evaluation of de novo transcriptome assemblies from RNA-Seq data
Source: Genome Biol. 2014 Dec 21;15(12):553. doi: 10.1186/s13059-014-0553-5 (PMC4298084; doi:10.1186/s13059-014-0553-5)
Supplement: Additional file 3 — Version of the DETONATE source code used for the experiments in this paper. [file 13059_2014_553_MOESM3_ESM.zip › 13059_2014_553_MOESM3_ESM/detonate-1.8.1/ref-eval/boost/boost/intrusive/detail/mpl.hpp]

/////////////////////////////////////////////////////////////////////////////
//
// (C) Copyright Ion Gaztanaga  2006-2013
//
// Distributed under the Boost Software License, Version 1.0.
//    (See accompanying file LICENSE_1_0.txt or copy at
//          http://www.boost.org/LICENSE_1_0.txt)
//
// See http://www.boost.org/libs/intrusive for documentation.
//
/////////////////////////////////////////////////////////////////////////////

#ifndef BOOST_INTRUSIVE_DETAIL_MPL_HPP
#define BOOST_INTRUSIVE_DETAIL_MPL_HPP

#include <boost/intrusive/detail/config_begin.hpp>
#include <cstddef>

namespace boost {
namespace intrusive {
namespace detail {

typedef char one;
struct two {one _[2];};

template< bool C_ >
struct bool_
{
   static const bool value = C_;
};

typedef bool_<true>        true_;
typedef bool_<false>       false_;

typedef true_  true_type;
typedef false_ false_type;

typedef char yes_type;
struct no_type
{
   char padding[8];
};

template <bool B, class T = void>
struct enable_if_c {
  typedef T type;
};

template <class T>
struct enable_if_c<false, T> {};

template <class Cond, class T = void>
struct enable_if : public enable_if_c<Cond::value, T>{};

template<class F, class Param>
struct apply
{
   typedef typename F::template apply<Param>::type type;
};

template <class T, class U>
class is_convertible
{
   typedef char true_t;
   class false_t { char dummy[2]; };
   static true_t dispatch(U);
   static false_t dispatch(...);
   static const T &trigger();
   public:
   static const bool value = sizeof(dispatch(trigger())) == sizeof(true_t);
};

template<
      bool C
    , typename T1
    , typename T2
    >
struct if_c
{
    typedef T1 type;
};

template<
      typename T1
    , typename T2
    >
struct if_c<false,T1,T2>
{
    typedef T2 type;
};

template<
      typename C
    , typename T1
    , typename T2
    >
struct if_
{
   typedef typename if_c<0 != C::value, T1, T2>::type type;
};

template<
      bool C
    , typename F1
    , typename F2
    >
struct eval_if_c
    : if_c<C,F1,F2>::type
{};

template<
      typename C
    , typename T1
    , typename T2
    >
struct eval_if
    : if_<C,T1,T2>::type
{};

// identity is an extension: it is not part of the standard.
template <class T>
struct identity
{
   typedef T type;
};

#if defined(BOOST_MSVC) || defined(__BORLANDC_)
#define BOOST_INTRUSIVE_TT_DECL __cdecl
#else
#define BOOST_INTRUSIVE_TT_DECL
#endif

#if defined(_MSC_EXTENSIONS) && !defined(__BORLAND__) && !defined(_WIN64) && !defined(UNDER_CE)
#define BOOST_INTRUSIVE_TT_TEST_MSC_FUNC_SIGS
#endif

template <typename T>
struct is_unary_or_binary_function_impl
{  static const bool value = false; };

// see boost ticket #4094
// avoid duplicate definitions of is_unary_or_binary_function_impl
#ifndef BOOST_INTRUSIVE_TT_TEST_MSC_FUNC_SIGS

template <typename R>
struct is_unary_or_binary_function_impl<R (*)()>
{  static const bool value = true;  };

template <typename R>
struct is_unary_or_binary_function_impl<R (*)(...)>
{  static const bool value = true;  };

#else // BOOST_INTRUSIVE_TT_TEST_MSC_FUNC_SIGS

template <typename R>
struct is_unary_or_binary_function_impl<R (__stdcall*)()>
{  static const bool value = true;  };

#ifndef _MANAGED

template <typename R>
struct is_unary_or_binary_function_impl<R (__fastcall*)()>
{  static const bool value = true;  };

#endif

template <typename R>
struct is_unary_or_binary_function_impl<R (__cdecl*)()>
{  static const bool value = true;  };

template <typename R>
struct is_unary_or_binary_function_impl<R (__cdecl*)(...)>
{  static const bool value = true;  };

#endif

// see boost ticket #4094
// avoid duplicate definitions of is_unary_or_binary_function_impl
#ifndef BOOST_INTRUSIVE_TT_TEST_MSC_FUNC_SIGS

template <typename R, class T0>
struct is_unary_or_binary_function_impl<R (*)(T0)>
{  static const bool value = true;  };

template <typename R, class T0>
struct is_unary_or_binary_function_impl<R (*)(T0...)>
{  static const bool value = true;  };

#else // BOOST_INTRUSIVE_TT_TEST_MSC_FUNC_SIGS

template <typename R, class T0>
struct is_unary_or_binary_function_impl<R (__stdcall*)(T0)>
{  static const bool value = true;  };

#ifndef _MANAGED

template <typename R, class T0>
struct is_unary_or_binary_function_impl<R (__fastcall*)(T0)>
{  static const bool value = true;  };

#endif

template <typename R, class T0>
struct is_unary_or_binary_function_impl<R (__cdecl*)(T0)>
{  static const bool value = true;  };

template <typename R, class T0>
struct is_unary_or_binary_function_impl<R (__cdecl*)(T0...)>
{  static const bool value = true;  };

#endif

// see boost ticket #4094
// avoid duplicate definitions of is_unary_or_binary_function_impl
#ifndef BOOST_INTRUSIVE_TT_TEST_MSC_FUNC_SIGS

template <typename R, class T0, class T1>
struct is_unary_or_binary_function_impl<R (*)(T0, T1)>
{  static const bool value = true;  };

template <typename R, class T0, class T1>
struct is_unary_or_binary_function_impl<R (*)(T0, T1...)>
{  static const bool value = true;  };

#else // BOOST_INTRUSIVE_TT_TEST_MSC_FUNC_SIGS

template <typename R, class T0, class T1>
struct is_unary_or_binary_function_impl<R (__stdcall*)(T0, T1)>
{  static const bool value = true;  };

#ifndef _MANAGED

template <typename R, class T0, class T1>
struct is_unary_or_binary_function_impl<R (__fastcall*)(T0, T1)>
{  static const bool value = true;  };

#endif

template <typename R, class T0, class T1>
struct is_unary_or_binary_function_impl<R (__cdecl*)(T0, T1)>
{  static const bool value = true;  };

template <typename R, class T0, class T1>
struct is_unary_or_binary_function_impl<R (__cdecl*)(T0, T1...)>
{  static const bool value = true;  };
#endif

template <typename T>
struct is_unary_or_binary_function_impl<T&>
{  static const bool value = false; };

template<typename T>
struct is_unary_or_binary_function
{  static const bool value = is_unary_or_binary_function_impl<T>::value;   };

//boost::alignment_of yields to 10K lines of preprocessed code, so we
//need an alternative
template <typename T> struct alignment_of;

template <typename T>
struct alignment_of_hack
{
    char c;
    T t;
    alignment_of_hack();
};

template <unsigned A, unsigned S>
struct alignment_logic
{
   static const std::size_t value = A < S ? A : S;
};

template< typename T >
struct alignment_of
{
   static const std::size_t value = alignment_logic
            < sizeof(alignment_of_hack<T>) - sizeof(T)
            , sizeof(T)
            >::value;
};

template <typename T, typename U>
struct is_same
{
   static const bool value = false;
};

template <typename T>
struct is_same<T, T>
{
   static const bool value = true;
};

template<typename T>
struct add_const
{  typedef const T type;   };

template<typename T>
struct remove_const
{  typedef  T type;   };

template<typename T>
struct remove_const<const T>
{  typedef T type;   };

template<typename T>
struct remove_cv
{  typedef  T type;   };

template<typename T>
struct remove_cv<const T>
{  typedef T type;   };

template<typename T>
struct remove_cv<const volatile T>
{  typedef T type;   };

template<typename T>
struct remove_cv<volatile T>
{  typedef T type;   };

template<class T>
struct remove_reference
{
   typedef T type;
};

template<class T>
struct remove_reference<T&>
{
   typedef T type;
};

template<class Class>
class is_empty_class
{
   template <typename T>
   struct empty_helper_t1 : public T
   {
      empty_helper_t1();
      int i[256];
   };

   struct empty_helper_t2
   { int i[256]; };

   public:
   static const bool value = sizeof(empty_helper_t1<Class>) == sizeof(empty_helper_t2);
};

template<std::size_t S>
struct ls_zeros
{
   static const std::size_t value = (S & std::size_t(1)) ? 0 : (1 + ls_zeros<(S>>1u)>::value);
};

template<>
struct ls_zeros<0>
{
   static const std::size_t value = 0;
};

template<>
struct ls_zeros<1>
{
   static const std::size_t value = 0;
};

} //namespace detail
} //namespace intrusive
} //namespace boost

#include <boost/intrusive/detail/config_end.hpp>

#endif //BOOST_INTRUSIVE_DETAIL_MPL_HPP
