# Supplementary material for: Evaluation of de novo transcriptome assemblies from RNA-Seq data
Source: Genome Biol. 2014 Dec 21;15(12):553. doi: 10.1186/s13059-014-0553-5 (PMC4298084; doi:10.1186/s13059-014-0553-5)
Supplement: Additional file 3 — Version of the DETONATE source code used for the experiments in this paper. [file 13059_2014_553_MOESM3_ESM.zip › 13059_2014_553_MOESM3_ESM/detonate-1.8.1/ref-eval/boost/boost/intrusive/detail/workaround.hpp]

//////////////////////////////////////////////////////////////////////////////
//
// (C) Copyright Ion Gaztanaga 2005-2013. Distributed under the Boost
// Software License, Version 1.0. (See accompanying file
// LICENSE_1_0.txt or copy at http://www.boost.org/LICENSE_1_0.txt)
//
// See http://www.boost.org/libs/interprocess for documentation.
//
//////////////////////////////////////////////////////////////////////////////

#ifndef BOOST_INTRUSIVE_DETAIL_WRKRND_HPP
#define BOOST_INTRUSIVE_DETAIL_WRKRND_HPP

#include <boost/intrusive/detail/config_begin.hpp>

#if    !defined(BOOST_NO_CXX11_RVALUE_REFERENCES) && !defined(BOOST_NO_CXX11_VARIADIC_TEMPLATES)
   #define BOOST_INTRUSIVE_PERFECT_FORWARDING
#endif

//Macros for documentation purposes. For code, expands to the argument
#define BOOST_INTRUSIVE_IMPDEF(TYPE) TYPE
#define BOOST_INTRUSIVE_SEEDOC(TYPE) TYPE

#include <boost/intrusive/detail/config_end.hpp>

#endif   //#ifndef BOOST_INTRUSIVE_DETAIL_WRKRND_HPP
