# Supplementary material for: Evaluation of de novo transcriptome assemblies from RNA-Seq data
Source: Genome Biol. 2014 Dec 21;15(12):553. doi: 10.1186/s13059-014-0553-5 (PMC4298084; doi:10.1186/s13059-014-0553-5)
Supplement: Additional file 3 — Version of the DETONATE source code used for the experiments in this paper. [file 13059_2014_553_MOESM3_ESM.zip › 13059_2014_553_MOESM3_ESM/detonate-1.8.1/ref-eval/boost/boost/io_fwd.hpp]

//  Boost io_fwd.hpp header file  --------------------------------------------//

//  Copyright 2002 Daryle Walker.  Use, modification, and distribution are subject
//  to the Boost Software License, Version 1.0.  (See accompanying file
//  LICENSE_1_0.txt or a copy at <http://www.boost.org/LICENSE_1_0.txt>.)

//  See <http://www.boost.org/libs/io/> for the library's home page.

#ifndef BOOST_IO_FWD_HPP
#define BOOST_IO_FWD_HPP

#include <iosfwd>  // for std::char_traits (declaration)


namespace boost
{
namespace io
{


//  From <boost/io/ios_state.hpp>  -------------------------------------------//

class ios_flags_saver;
class ios_precision_saver;
class ios_width_saver;
class ios_base_all_saver;

template < typename Ch, class Tr = ::std::char_traits<Ch> >
    class basic_ios_iostate_saver;
template < typename Ch, class Tr = ::std::char_traits<Ch> >
    class basic_ios_exception_saver;
template < typename Ch, class Tr = ::std::char_traits<Ch> >
    class basic_ios_tie_saver;
template < typename Ch, class Tr = ::std::char_traits<Ch> >
    class basic_ios_rdbuf_saver;
template < typename Ch, class Tr = ::std::char_traits<Ch> >
    class basic_ios_fill_saver;
template < typename Ch, class Tr = ::std::char_traits<Ch> >
    class basic_ios_locale_saver;
template < typename Ch, class Tr = ::std::char_traits<Ch> >
    class basic_ios_all_saver;

typedef basic_ios_iostate_saver<char>        ios_iostate_saver;
typedef basic_ios_iostate_saver<wchar_t>    wios_iostate_saver;
typedef basic_ios_exception_saver<char>      ios_exception_saver;
typedef basic_ios_exception_saver<wchar_t>  wios_exception_saver;
typedef basic_ios_tie_saver<char>            ios_tie_saver;
typedef basic_ios_tie_saver<wchar_t>        wios_tie_saver;
typedef basic_ios_rdbuf_saver<char>          ios_rdbuf_saver;
typedef basic_ios_rdbuf_saver<wchar_t>      wios_rdbuf_saver;
typedef basic_ios_fill_saver<char>           ios_fill_saver;
typedef basic_ios_fill_saver<wchar_t>       wios_fill_saver;
typedef basic_ios_locale_saver<char>         ios_locale_saver;
typedef basic_ios_locale_saver<wchar_t>     wios_locale_saver;
typedef basic_ios_all_saver<char>            ios_all_saver;
typedef basic_ios_all_saver<wchar_t>        wios_all_saver;

class ios_iword_saver;
class ios_pword_saver;
class ios_all_word_saver;


}  // namespace io
}  // namespace boost


#endif  // BOOST_IO_FWD_HPP
